# Supplementary material for: The TRIM-NHL protein NHL-2 is a co-factor in the nuclear and somatic RNAi pathways in C. elegans
Source: eLife. 2018 Dec 21;7:e35478. doi: 10.7554/eLife.35478 (PMC6351104; doi:10.7554/eLife.35478)
Supplement: Supplementary file 3. [file elife-35478-supp3.xlsx]

## Sheet: Master Table
row_names	row_names2	row_names3	N2.20C.r1.062916.ppm	N2.20C.r2.062916.ppm	N2.20C.r3.062916.ppm	N2.25C.r1.062916.ppm	N2.25C.r2.062916.ppm	N2.25C.r3.062916.ppm	nhl2.20C.r1.062916.ppm	nhl2.20C.r2.062916.ppm	nhl2.20C.r3.062916.ppm	nhl2.25C.r1.062916.ppm	nhl2.25C.r2.062916.ppm	nhl2.25C.r3.062916.ppm	CSR1IP.N2.ppm	N2.ppm	DA1316.ppm	csr1.DA1316.ppm	ego1.ppm	WT.ppm	glp4.ppm	Gu.WAGO1IP.ppm	Gu.WAGO1Input.ppm	Gu.deb26.ppm	Gu.drh3.r1.ppm	Gu.drh3.r2.ppm	Gu.ekl1.ppm	Gu.mago12.ppm	Gu.wt.r1.ppm	Gu.wt.r2.ppm	Shir.Input.WAGO9IP.ppm	Shir.WAGO9IP.ppm	nhl2.20C.062916__N2.20C.062916.edgeR.logFC	nhl2.20C.062916__N2.20C.062916.edgeR.FDR	nhl2.25C.062916__N2.25C.062916.edgeR.logFC	nhl2.25C.062916__N2.25C.062916.edgeR.FDR	ce.germline.genes.Ortiz.G3_2014.type	Expression_in_fog2_gonads_RPKM	Expression_in_fem3_gonads_RPKM	CGH1__IgG.average.ratio	N2.20C.062916__nhl2.20C.062916	N2.25C.062916__nhl2.25C.062916	CSR1IP.N2__N2	DA1316__csr1.DA1316	WAGO1IP__WAGO1Input	Shir.WAGO9IP__Shir.Input.WAGO9IP	DA1316__ego1	Gu.wt.r1__Gu.drh3.r1	DA1316__Gu.ekl1
WBGene00000001	aap-1	Y110A7A.10	34.9152	25.8692	26.3236	26.7413	24.7624	31.511	12.5612	10.0158	14.37	17.6291	17.1438	17.442	46.5002	16.2637	32.0485	7.72925	0.600473	72.9938	6.36395	10.6466	14.2263	1.90251	0.789721	3.30121	1.54586	16.0604	27.216	25.3392	29.2773	18.9164	0.516615	0.477884	0.698826	0.00299491	Gender Neutral	70.825	50.8052	1	FALSE	FALSE	TRUE	TRUE	FALSE	FALSE	TRUE	TRUE	TRUE
WBGene00000002	aat-1	F27C8.1	0.148892	0.190215	0	0	0.065945	0.0708909	0.1709	0.564271	0	0	0	0	0.22683	2.36563	0.337352	7.61723	2.70213	0.922513	0	2.12932	0.346983	3.32939	0.789721	1.32048	1.54586	2.18531	0	0	0.686186	0	1.87883	0.000733524	1.21147	2.19054e-09	Spermatogenic	0.540689	1.11774	1.01776	FALSE	FALSE	FALSE	FALSE	FALSE	FALSE	FALSE	FALSE	FALSE
WBGene00000003	aat-2	F07C3.7	0.148892	0	0	0.25837	0.197835	0.212673	0	0	0.2395	0.237429	0.224102	0	0.45366	0	0	0	0	0	0	0.312193	0.346983	0	0	0.660242	0	0	0	0.723978	0.228729	0	-0.734475	0.400127	-2.13903	7.20892e-22	Spermatogenic	2.63674	5.61984	0.789693	FALSE	FALSE	FALSE	FALSE	FALSE	FALSE	FALSE	FALSE	FALSE
WBGene00000004	aat-3	F52H2.2	1.78671	0.951075	1.48601	0.516739	0.857285	0.7798	0.5127	0.564271	0.2395	0.712286	0.672305	0	0.45366	1.18281	5.39764	0.448072	0	4.15131	1.27279	3.04188	2.0819	0	0	0	0	0	4.69241	2.89591	1.6011	0	0.390928	0.703095	0.462048	0.0561953	Oogenic	5.26568	1.49007	0.928	FALSE	FALSE	FALSE	FALSE	FALSE	FALSE	FALSE	FALSE	FALSE
WBGene00000005	aat-4	T13A10.10	0.521123	0.570645	1.06143	0.129185	0.065945	0.354455	0.3418	0.564271	0.35925	0.178071	0	0	0	5.61836	5.39764	11.6499	12.0095	0	1.27279	0.304188	5.55173	9.0369	35.5374	34.3326	7.72928	10.1304	4.69241	7.23978	0.0571821	0	-0.764047	0.371194	0.115518	0.784898	Spermatogenic	1.25458	4.39554	1.02103	FALSE	FALSE	FALSE	FALSE	FALSE	FALSE	FALSE	FALSE	FALSE
WBGene00000006	aat-5	C55C2.5	0.297784	0.190215	0.212287	0.25837	0.197835	0.425346	0.1709	0.282136	0	0.474857	0.448203	0	0	0	0.674705	1.79229	0	1.32611	0.0707105	0.699632	0.346983	0	0	0	0	0.123542	0	0.904972	0.686186	0.0881885	-0.533765	0.662205	-0.945513	4.70778e-05	Gender Neutral	0.431911	0.784344	0.945299	FALSE	FALSE	FALSE	FALSE	FALSE	FALSE	FALSE	FALSE	FALSE
WBGene00000007	aat-6	T11F9.4	0.595569	0	0.424574	0.904294	0.725395	0.921582	1.0254	0.846407	0.718499	0.237429	0.448203	0	0	0.295703	0.674705	0.896144	0.630497	0	0	0.304188	1.04095	0.475627	0	0	0	0	0	0	0	0	-1.41114	0.00124298	-1.22712	2.88364e-12	Spermatogenic	0.398846	19.021	0.620347	FALSE	FALSE	FALSE	FALSE	FALSE	FALSE	FALSE	FALSE	FALSE
WBGene00000008	aat-7	F54D12.3	0	0.190215	0	0	0.065945	0	0	0	0	0	0	0	0	0	0	0	0.600473	0	0	0.202792	0.346983	0	0	0	0	0	0	0	0	0	-1.53942	0.066919	-2.27407	7.85016e-07	NA	NA	NA	1.22753	FALSE	FALSE	FALSE	FALSE	FALSE	FALSE	FALSE	FALSE	FALSE
WBGene00000009	aat-8	F28F9.4	0.148892	0	0	0.129185	0	0	0	0	0	0	0.224102	0	0	0	0.337352	0	0	1.38377	0	0.152094	0	0	0	0	0	0.494166	0.938482	0	0	0	0.272199	1	-1.39609	0.0154084	NA	NA	NA	1.421	FALSE	FALSE	FALSE	FALSE	FALSE	FALSE	FALSE	FALSE	FALSE
WBGene00000010	aat-9	Y53H1C.1	17.7182	15.3599	13.8517	12.8216	10.0896	13.9301	10.4676	8.74621	14.1904	16.2935	11.4852	19.1216	91.4352	6.84394	11.5543	21.5821	1.50771	32.158	2.01525	3.65026	4.14014	1.18907	0.789721	4.29157	0.798132	20.2651	6.33475	6.87779	17.2118	6.21729	0.565033	0.406847	1.08388	6.66449e-10	Gender Neutral	39.449	25.6666	1	FALSE	FALSE	TRUE	FALSE	FALSE	FALSE	TRUE	FALSE	TRUE
WBGene00000012	abf-1	C50F2.9	0	0	0	0	0	0	0	0.282136	0	0	0	0	0	0	0	0	0	0	0	0	0	0	0	0	0	0	0	0	0	0	-2.62473	0.00788326	-0.559483	0.659508	NA	NA	NA	1	FALSE	FALSE	FALSE	FALSE	FALSE	FALSE	FALSE	FALSE	FALSE
WBGene00000013	abf-2	C50F2.10	0	0	0	0	0	0	0	0	0	0	0	0	0	0	0	0	0	0	0	0	0	0	0	0	0	0	0	0	0	0	2.05842	0.00179158	2.40944	4.05506e-13	NA	NA	NA	1	FALSE	FALSE	FALSE	FALSE	FALSE	FALSE	FALSE	FALSE	FALSE
WBGene00000014	abf-3	F54B8.5	0	0	0	0	0	0	0	0	0	0	0	0	0	0	0	0	0	0	0.0553387	0	0.026691	0	0.789721	0	0	0	0	0	0	0	2.54057	0.914423	0	1	NA	NA	NA	0.714368	FALSE	FALSE	FALSE	FALSE	FALSE	FALSE	FALSE	FALSE	FALSE
WBGene00000015	abf-4	Y38H6C.22	0	0	0	0	0	0	0	0	0	0	0	0	0	0	0	0	0	0	0	0	0	0	0	0	0	0	0	0	0	0	5.12548e-15	1	-3.68577	0.143967	NA	NA	NA	0.63903	FALSE	FALSE	FALSE	FALSE	FALSE	FALSE	FALSE	FALSE	FALSE
WBGene00000016	abf-5	T22H6.5	0	0	0	0	0	0	0	0	0	0	0	0	0	0	0	0	0	0	0	0	0	0	0	0	0	0	0	0	0	0	-1.86324	0.0527548	0.288245	0.706106	NA	NA	NA	0.515396	FALSE	FALSE	FALSE	FALSE	FALSE	FALSE	FALSE	FALSE	FALSE
WBGene00000017	abf-6	T22H6.7	0	0	0	0	0	0	0.1709	0	0	0	0	0	0	0	0	0	0	0	0	0.608376	0.346983	0	0	0.220081	0	0	0	0	0	0	-1.72579	0.43933	-0.562472	0.38983	NA	NA	NA	1	FALSE	FALSE	FALSE	FALSE	FALSE	FALSE	FALSE	FALSE	FALSE
WBGene00000018	abl-1	M79.1	2.38228	2.09237	3.1843	1.55022	1.12107	1.37056	0.6836	0.846407	0.718499	1.30586	0.896407	1.292	12.7025	1.47852	3.03617	0.896144	0	6.22696	0	2.81179	1.38793	0.475627	0	0	0.772928	1.97666	0.938482	0.723978	5.37512	5.55588	1.3321	0.026813	0.486065	0.0198044	Oogenic	4.00372	0.355755	0.992528	FALSE	FALSE	TRUE	FALSE	FALSE	FALSE	FALSE	FALSE	FALSE
WBGene00000019	abt-1	C24F3.5	11.8369	10.652	12.3126	3.48799	4.15454	5.60038	7.3487	4.51417	5.26899	0.356143	0.672305	1.292	1.36098	3.54844	8.43381	3.58458	5.40426	12.7999	2.54558	12.1675	3.12285	1.42688	1.57944	1.98072	1.54586	0.988332	9.38482	7.60177	3.31656	5.29131	-1.43193	0.165448	-2.67037	1.04958e-10	Spermatogenic	0.138962	44.5217	1.2795	FALSE	FALSE	FALSE	FALSE	TRUE	FALSE	FALSE	FALSE	FALSE
WBGene00000020	abt-2	F12B6.1	2.38228	2.09237	4.03345	0.516739	1.18701	1.41782	5.6397	6.20698	5.74799	1.662	2.91332	7.75201	4.99026	0.88711	3.71088	3.58458	3.3026	2.07565	1.90918	5.77957	2.0819	2.85376	0.789721	1.32048	0.772928	1.99211	5.63089	0.723978	0.457457	0.793697	0.113285	1	-0.310458	0.132732	Spermatogenic	0.35118	12.3126	0.902203	FALSE	FALSE	FALSE	FALSE	FALSE	FALSE	FALSE	FALSE	FALSE
WBGene00000021	abt-3	F55G11.9	0	0	0	0	0	0	0	0	0	0	0	0	0	0	0	0	0	0	0	0	0	0	0	0	0	0	0	0	0	0	NA	NA	NA	NA	Spermatogenic	0.00992567	5.94383	1.02718	FALSE	FALSE	FALSE	FALSE	FALSE	FALSE	FALSE	FALSE	FALSE
WBGene00000022	abt-4	Y39D8C.1	6.40237	5.70645	5.94403	1.03348	1.45079	1.15789	1.1963	1.97495	2.874	0.593572	0.448203	0	0.90732	0.88711	2.19279	1.79229	2.10166	1.38377	4.45476	3.80235	4.85776	1.42688	0	0	2.31878	1.4825	4.69241	3.61989	0.80055	1.58739	-1.96102	3.29361e-05	-1.56088	1.65372e-16	Gender Neutral	0.260632	0.306134	0.70969	FALSE	FALSE	FALSE	FALSE	FALSE	FALSE	FALSE	FALSE	FALSE
WBGene00000023	abt-5	Y53C10A.9	2.15894	1.71194	3.1843	5.36117	3.0005	2.7293	8.2032	3.66776	4.55049	2.01814	0.896407	1.292	4.08294	3.0556	1.85544	1.12018	7.80615	1.38377	1.90918	4.01528	3.46983	5.70752	0.789721	0.660242	0.772928	0.494166	5.63089	3.61989	1.71546	2.38109	0.221315	1	-2.16379	1.91059e-07	Spermatogenic	0.134511	47.1451	1.45927	FALSE	FALSE	FALSE	FALSE	FALSE	FALSE	FALSE	FALSE	FALSE
WBGene00000024	abu-1	AC3.3	0	0.0475538	0.106143	0	0	0	0	0	0	0.0296786	0	0	0.00596921	0.147852	0	0	0.00250197	0.084268	0.0642514	0	0.173491	0	0	0	0.00322053	0	0	0	0	0	-1.62079	1	-2.18844	1	NA	NA	NA	1.04746	FALSE	FALSE	FALSE	FALSE	FALSE	FALSE	FALSE	FALSE	FALSE
WBGene00000025	abu-2	F19G12.7	0	0	0	0.129185	0.065945	0	0	0	0	0.0296786	0	0	0	0	0	0	0	0	0	0	0	0	0	0	0	0	0	0	0	0	5.12548e-15	1	0	1	NA	NA	NA	0.674228	FALSE	FALSE	FALSE	FALSE	FALSE	FALSE	FALSE	FALSE	FALSE
WBGene00000026	abu-3	F31A3.1	0	0	0.212287	0	0.00824313	0	0	0	0	0	0	0	0	0	0	0	0	0	0	0	0	0	0	0	0	0	0	0	0	0	-0.818157	1	0.265075	1	NA	NA	NA	0.430675	FALSE	FALSE	FALSE	FALSE	FALSE	FALSE	FALSE	FALSE	FALSE
WBGene00000027	abu-4	Y5H2A.3	0.0496307	0	0	0.0645924	0.065945	0	0	0.282136	0	0	0	0	0	0	0	0	0	0	0	0	0.346983	0	0	0	0	0	0	0	0	0	-2.77897	0.448699	-2.52202	0.72868	NA	NA	NA	1	FALSE	FALSE	FALSE	FALSE	FALSE	FALSE	FALSE	FALSE	FALSE
WBGene00000028	abu-5	Y105C5A.4	0	0	0.0353811	0.0615166	0.0494588	0.0324917	0.0457768	0	0	0	0	0	0	0	0.0562254	0.149357	0.150118	0	0	0.0380235	0.0929419	0	0	0.0825302	0.193232	0	0	0	0	0	1.91026	1	0.111491	1	NA	NA	NA	1	FALSE	FALSE	FALSE	FALSE	FALSE	FALSE	FALSE	FALSE	FALSE
WBGene00000029	abu-6	C03A7.7	0.570753	0.624539	0.760695	0.0968886	0.0549542	0.114607	0.185142	0.305647	0	0.118714	0	0	0	0.0985678	0.517274	0.485412	0.200158	0	0.530329	5.1864	3.31947	0	0	0	0.193232	0	0	0.42232	0	0	-0.672822	1	0	1	NA	NA	NA	1.30051	FALSE	FALSE	FALSE	FALSE	FALSE	FALSE	FALSE	FALSE	FALSE
WBGene00000030	abu-7	C03A7.8	1.24077	1.13812	1.53908	0.355258	0.142881	0.1406	0.185142	0.634805	0.11975	0.0593572	0.112051	0	0	0.394271	1.0233	0.336054	0	0	0.901559	12.8114	6.15316	0	0	0	0.193232	0	0	0.904972	0	0	-1.55633	1	0	1	NA	NA	NA	0.912142	FALSE	FALSE	FALSE	FALSE	TRUE	FALSE	FALSE	FALSE	FALSE
WBGene00000031	abu-8	C03A7.14	4.44195	4.14352	3.62657	0.613628	0.472606	0.71718	0.754809	1.01099	0.35925	0.474857	0.784356	0	0	0.985678	4.05947	1.38156	0.800631	1.03783	6.84124	41.2327	17.7193	0.475627	0	0	0.193232	0.494166	0	2.59425	0.114364	0.529131	2.38803	1	1.08684	1	NA	NA	NA	1.27208	FALSE	FALSE	FALSE	FALSE	TRUE	FALSE	FALSE	FALSE	FALSE
WBGene00000032	abu-9	R09F10.2	0	0	0	0.0645924	0	0	0	0	0	0	0	0	0.22683	0	0.236147	0.224036	0	0	0.159099	0.456282	0.231322	0	0	0	0	0	0	0	0	0	-2.34613	0.13146	-3.14702	0.092919	NA	NA	NA	0.586529	FALSE	FALSE	FALSE	FALSE	FALSE	FALSE	FALSE	FALSE	FALSE
WBGene00000033	abu-10	F35A5.3	0	0.190215	0	0	0	0	0	0	0	0	0	0	0	0.295703	0	0	0	0	0	0	0	0	0	0	0	0	0	0	0	0	-1.60228	1	-1.75433	1	NA	NA	NA	0.719052	FALSE	FALSE	FALSE	FALSE	FALSE	FALSE	FALSE	FALSE	FALSE
WBGene00000034	abu-11	T01D1.6	0.148892	0	0	0.129185	0.13189	0	0	0	0	0	0	0	0.45366	0.591407	0	0	0	0	0	0	0.346983	0.475627	0	0	0.193232	0.494166	0	0	0	0	-1.15201	0.75687	-0.0417889	1	NA	NA	NA	0.620296	FALSE	FALSE	FALSE	FALSE	FALSE	FALSE	FALSE	FALSE	FALSE
WBGene00000035	ace-1	W09B12.1	0.148892	0.190215	0	0.0645924	0.065945	0.0708909	0.3418	0	0	0	0	0	0	0.295703	0	0	0	0	0	0	0.693966	0	0	0	0	0	0.938482	0	0	4.40943	0.410499	0.908127	0.204956	0.640226	NA	NA	NA	0.670839	FALSE	FALSE	FALSE	FALSE	FALSE	FALSE	FALSE	FALSE	FALSE
WBGene00000036	ace-2	Y44E3A.2	0.744461	0.190215	0.424574	0.516739	0.593505	0.425346	0.1709	0.282136	0.478999	0.949714	0.896407	1.292	0	0.295703	0	0.448072	1.20095	0	0.636395	1.52094	0.346983	0	0	0	0	0	0.938482	0	0.228729	0	-0.320855	0.832763	-0.328443	0.152908	Spermatogenic	0.666881	2.30455	1	FALSE	FALSE	FALSE	FALSE	FALSE	FALSE	FALSE	FALSE	FALSE
WBGene00000037	ace-3	Y48B6A.8	0.297784	0	0	1.29185	0.626478	0.638018	0.3418	0.846407	0	0.474857	0.672305	1.292	0	0	1.68676	0.448072	1.80142	1.08725	10.8187	16.8064	6.24569	0.951253	0	0	0.136183	0.0054304	0	0.764199	0.114364	0	1.94949	0.100554	0.53726	0.695988	NA	NA	NA	0.788915	FALSE	FALSE	FALSE	FALSE	TRUE	FALSE	FALSE	FALSE	FALSE
WBGene00000038	ace-4	Y48B6A.7	0.148892	0.190215	0.424574	0.516739	0.26378	0.212673	0	0	0	0	0	0	0	0.295703	1.01206	0	0.600473	0.691884	0	1.52094	0.693966	0.158542	0	0.660242	0	0.494166	0	0	0.343093	0	-1.60239	1	-1.37192	0.85482	NA	NA	NA	0.861552	FALSE	FALSE	FALSE	FALSE	FALSE	FALSE	FALSE	FALSE	FALSE
WBGene00000039	acn-1	C42D8.5	4.91344	4.94559	4.8826	6.33006	6.39667	6.02573	4.2725	2.82136	3.353	4.74857	3.36153	3.876	4.5366	3.25274	13.8314	0.896144	0	9.68638	0.636395	15.5136	1.73491	0.951253	0	0	0.386464	0	6.56937	14.4796	10.2928	28.3085	-0.50567	0.645226	-0.978125	6.45295e-05	NA	NA	NA	0.866636	FALSE	FALSE	FALSE	TRUE	TRUE	TRUE	TRUE	FALSE	TRUE
WBGene00000040	aco-1	ZK455.1	6.84904	5.51624	6.79318	2.71288	2.14321	2.19762	0.8545	2.53922	1.437	2.13686	3.36153	1.292	11.7952	0.88711	3.03617	1.34422	2.428	4.84319	3.18197	0.304188	1.04095	0	0	0	0.772928	2.965	0.938482	2.17193	4.57457	0	-1.53399	0.00106471	-0.242547	0.430129	Gender Neutral	18.3864	14.8856	1	FALSE	FALSE	TRUE	FALSE	FALSE	FALSE	FALSE	FALSE	FALSE
WBGene00000041	aco-2	F54H12.1	30.5973	30.7197	36.5133	27.7101	28.0596	29.7387	27.8567	27.9314	29.5782	31.6967	25.3235	27.778	155.379	23.8041	26.3135	12.098	4.20331	87.8693	8.90953	13.6885	17.8696	0.71344	5.52805	5.11687	4.63757	30.8854	22.5236	27.5112	66.5028	39.8171	-0.0697914	1	-0.0694571	0.915984	Gender Neutral	391.164	370.939	0.844931	FALSE	FALSE	TRUE	TRUE	FALSE	FALSE	TRUE	TRUE	TRUE
WBGene00000042	acr-2	K11G12.2	0	0	0	0	0	0	0	0	0	0	0	0	0	0	0	0	0	0	0	0	0	0	0	0	0	0	0	0	0	0	0.0406737	1	-0.54951	0.450412	NA	NA	NA	0.549899	FALSE	FALSE	FALSE	FALSE	FALSE	FALSE	FALSE	FALSE	FALSE
WBGene00000043	acr-3	K11G12.7	0	0	0.212287	0	0	0	0	0	0.478999	0	0	0	0	0	0	0.448072	0	0	0	0	0	0	0	0	0	0	0.938482	0	0	0	-1.69678	0.405602	-1.95548	0.00176192	NA	NA	NA	0.733717	FALSE	FALSE	FALSE	FALSE	FALSE	FALSE	FALSE	FALSE	FALSE
WBGene00000044	acr-5	K03F8.2	2.97784	0.951075	1.69829	0.129185	0.692423	0.141782	0.6836	0.282136	0	0.237429	0	0	0	0.295703	1.34941	0	0	2.07565	0	2.28141	1.73491	0	0	0	0.772928	0	0.938482	1.44796	0.114364	0	2.19954	0.342362	-0.67416	0.29208	NA	NA	NA	0.901523	FALSE	FALSE	FALSE	FALSE	FALSE	FALSE	FALSE	FALSE	FALSE
WBGene00000045	acr-6	ZK973.5	0.446677	0.951075	0.636861	0.775109	1.25296	1.5596	0	0.846407	0	0.831	0.224102	0	0.45366	0.295703	1.34941	0.896144	1.20095	1.38377	0	4.86701	0.693966	0	0	0	0	0	0	2.89591	0.343093	0	1.72202	1	0.520277	0.852228	NA	NA	NA	1	FALSE	FALSE	FALSE	FALSE	FALSE	FALSE	FALSE	FALSE	FALSE
WBGene00000046	acr-7	T09A5.3	2.97784	2.4728	2.75973	1.55022	2.17619	2.48118	0.1709	0.846407	0.718499	0.949714	0.448203	1.292	0	1.47852	4.38558	0.896144	0.600473	3.45942	0	5.1712	1.04095	0	0	0.660242	0	0	0.938482	2.17193	0.686186	0	-0.320841	0.977197	-0.540474	0.50844	NA	NA	NA	0.931438	FALSE	FALSE	FALSE	FALSE	FALSE	FALSE	FALSE	FALSE	FALSE
WBGene00000047	acr-8	ZC504.2	0	0	0	0	0	0.0708909	0	0	0	0	0	0	0	0	0	0	0	0	0	0	0	0	0	0	0	0	0	0	0	0	-1.31967	0.499784	-0.716571	0.0614151	NA	NA	NA	1	FALSE	FALSE	FALSE	FALSE	FALSE	FALSE	FALSE	FALSE	FALSE
WBGene00000048	acr-9	C40C9.2	2.68006	4.85048	3.39659	5.9425	5.47344	4.60791	0.5127	0.846407	0.957999	0.712286	0.224102	0	0.45366	4.5834	14.5062	0.448072	0	13.1458	1.27279	15.8178	5.55173	0	0	0	0	0	5.63089	9.41171	5.03203	7.6724	0.686045	1	1.29045	0.23937	NA	NA	NA	0.77935	FALSE	FALSE	FALSE	TRUE	TRUE	FALSE	TRUE	FALSE	TRUE
WBGene00000049	acr-10	R02E12.8	0	0	0	0	0.065945	0.0708909	0	0	0	0	0	0	0	0.295703	0	0.448072	0	0	0	0	0	0	0	0	0	0	0	0	0	0	-0.940713	0.720542	0.898909	0.495273	NA	NA	NA	1	FALSE	FALSE	FALSE	FALSE	FALSE	FALSE	FALSE	FALSE	FALSE
WBGene00000050	acr-11	D2092.3	1.19114	0.38043	0.424574	0.387554	0.65945	0.354455	0.6836	0.846407	1.437	0.593572	0.896407	0	0.45366	0.295703	1.68676	0	1.80142	2.07565	1.27279	9.27773	3.29634	0	0	0	0	0	0.938482	0	0.686186	0	0.171113	1	0.073443	1	Gender Neutral	0.608972	0.539546	0.995205	FALSE	FALSE	FALSE	FALSE	FALSE	FALSE	FALSE	FALSE	FALSE
WBGene00000051	acr-12	R01E6.4	0	0.190215	0.212287	0.129185	0.13189	0.0708909	0.1709	0.282136	0.2395	0.237429	0	0	0	0	0.674705	0.448072	0	0.691884	0	0.912564	0.346983	0	0	0	0.772928	0	0	0	0	0	1.19572	0.186101	-0.590305	0.0862454	NA	NA	NA	1.04057	FALSE	FALSE	FALSE	FALSE	FALSE	FALSE	FALSE	FALSE	FALSE
WBGene00000053	acr-14	T05C12.2	0.148892	0.190215	0	0	0	0.0708909	0.3418	0.282136	0	0	0	0	0	0	0	0	0	0	0	0.304188	0	0.475627	0	0	0	0	0	0	0	0	2.38575	0.908764	-0.60875	0.653288	NA	NA	NA	0.94526	FALSE	FALSE	FALSE	FALSE	FALSE	FALSE	FALSE	FALSE	FALSE
WBGene00000054	acr-15	F25G6.4	0	0	0	0	0	0	0	0	0	0	0	0	0	0	0	0	0	0	0	0.405584	0	0	0	0	0	0	0	0	0	0	-0.769336	0.454638	-0.82597	0.00274134	NA	NA	NA	1.00529	FALSE	FALSE	FALSE	FALSE	FALSE	FALSE	FALSE	FALSE	FALSE
WBGene00000055	acr-16	F25G6.3	1.19114	1.71194	0.636861	1.55022	1.3189	2.05584	0.5127	0.564271	0.2395	0.356143	0.672305	1.292	0	1.47852	1.34941	0.448072	1.80142	3.11348	1.90918	2.73769	1.38793	0	0.789721	0	0.772928	0.0308854	3.75393	1.44796	0.571821	1.05826	-0.507471	0.891517	-0.590128	0.022415	Gender Neutral	0.302796	0.620115	1.91862	FALSE	FALSE	FALSE	FALSE	FALSE	FALSE	FALSE	FALSE	FALSE
WBGene00000056	acr-17	F53E10.2	9.5291	7.79882	11.6758	16.4065	15.9587	18.3608	41.1869	38.9347	36.1645	54.3711	57.1459	40.052	2.72196	5.91407	7.42175	15.2345	34.227	4.84319	1.27279	57.1873	27.4117	0.475627	0	0.660242	1.54586	0	8.44633	8.68773	6.06131	28.5731	-0.477097	0.843558	1.26281	0.0177741	NA	NA	NA	0.762513	FALSE	FALSE	FALSE	FALSE	TRUE	TRUE	FALSE	FALSE	FALSE
WBGene00000057	acr-18	F28F8.1	3.42452	4.56516	3.39659	0.516739	0.79134	0.425346	5.6397	5.92485	5.26899	0.890357	0.448203	0	0.45366	1.77422	1.01206	3.58458	6.00473	3.45942	0.318197	14.0433	8.03844	0	0	0	0	0	1.40772	1.08597	2.28729	5.02674	-0.0614858	1	-0.8011	0.0015116	Spermatogenic	0.852563	1.68459	1.00903	FALSE	FALSE	FALSE	FALSE	FALSE	FALSE	FALSE	FALSE	FALSE
WBGene00000058	acr-19	C31H5.3	0	0	0	0	0	0.141782	0	0	0	0.118714	0	0	0	0.147852	0.506029	0	0	0	0	0.304188	0	0	0	0	0	0.494166	0	0.361989	0	0	1.90427	0.287748	-1.32183	0.0395631	NA	NA	NA	0.858161	FALSE	FALSE	FALSE	FALSE	FALSE	FALSE	FALSE	FALSE	FALSE
WBGene00000059	acr-20	R06A4.10	1.34003	1.14129	2.54744	0.516739	0.65945	0.212673	1.1963	0.564271	2.1555	0.949714	0.448203	0	0.45366	0.591407	2.69882	5.37687	1.20095	4.15131	0	18.8597	5.20474	0	1.57944	0	1.54586	0.988332	1.87696	0.723978	1.14364	0	0.544428	1	0.346968	0.937627	Gender Neutral	0.0719824	0.840821	0.869342	FALSE	FALSE	FALSE	FALSE	TRUE	FALSE	FALSE	FALSE	FALSE
WBGene00000060	acr-21	F27B3.2	0.297784	0	0	0	0	0	0	0	0	0	0	0	0	0	0	0.448072	0	0.691884	0	0	0.346983	0	0	0	0	0.555937	0	0	0.114364	0	0.353163	1	-1.50552	0.0894119	NA	NA	NA	1.10338	FALSE	FALSE	FALSE	FALSE	FALSE	FALSE	FALSE	FALSE	FALSE
WBGene00000061	lgc-11	F48E3.7	0	0.38043	0	0	0	0	0	0	0	0	0	0	0	0.591407	0.337352	0.448072	0	0	0	0.608376	0	0	0	0	0	0	0	0	0	0	2.2285	1	-2.52209	0.728498	NA	NA	NA	0.916698	FALSE	FALSE	FALSE	FALSE	FALSE	FALSE	FALSE	FALSE	FALSE
WBGene00000062	acr-23	F59B1.9	0.297784	0	0.424574	0.25837	0.13189	0.212673	0	0	0.2395	0	0	0	0	0	0	0	0	0	0	0	0	0	0	0	0	0	0.938482	0	0.114364	0	0.23841	1	-0.895318	0.266188	NA	NA	NA	0.851073	FALSE	FALSE	FALSE	FALSE	FALSE	FALSE	FALSE	FALSE	FALSE
WBGene00000063	act-1	T04C12.6	9.94104	10.6552	12.2914	4.51501	4.35457	5.17622	9.30551	9.07536	7.47638	10.8446	7.14885	3.98367	38.4704	3.44987	5.40888	4.88399	2.40189	12.2809	1.90918	0.380235	2.51563	3.05194	3.42212	0.73727	0.450875	12.1483	3.91034	4.76619	10.188	0.4209	-1.56534	0.0164353	-0.37845	0.176616	Gender Neutral	603.084	719.546	1.23219	FALSE	FALSE	TRUE	FALSE	FALSE	FALSE	FALSE	FALSE	FALSE
WBGene00000064	act-2	T04C12.5	35.9227	38.2047	40.5609	18.9837	17.3512	19.4076	23.8605	24.4518	22.3254	28.2065	21.2299	20.026	124.099	10.6946	18.5656	13.1733	3.40268	34.1906	9.65199	1.44489	8.00952	4.241	7.37073	7.99993	4.05787	35.0446	9.54123	8.50674	36.2249	0	-0.791012	0.342756	0.193112	0.559684	Gender Neutral	1275.88	1317.35	1.52524	FALSE	FALSE	TRUE	FALSE	FALSE	FALSE	TRUE	FALSE	TRUE
WBGene00000065	act-3	T04C12.4	12.2489	11.4161	13.3528	5.54849	5.47563	6.70037	9.64731	10.2039	7.47638	12.0317	8.26935	3.98367	68.6388	3.74558	7.09565	16.5339	3.60284	24.043	3.97747	1.39419	3.55658	5.9057	3.42212	2.71799	2.02894	16.5957	2.97186	5.49016	14.7625	2.51337	-1.47352	0.0211216	-0.373557	0.173771	Gender Neutral	554.705	624.765	1.33672	FALSE	FALSE	TRUE	FALSE	FALSE	FALSE	FALSE	FALSE	FALSE
WBGene00000066	act-4	M03F4.2	2.1366	3.52215	3.12769	1.4361	0.996869	1.76164	1.84287	1.97495	1.80822	1.84205	0.911347	0.969001	11.78	0.739259	2.42894	1.52345	0	6.05399	1.16672	0.228141	0.838542	0.118907	0	0.297109	1.2376	3.47975	0.469241	0.874806	2.06809	0	-1.11116	0.0270973	-0.103056	0.851568	Gender Neutral	81.2064	139.166	1.14862	FALSE	FALSE	TRUE	FALSE	FALSE	FALSE	FALSE	FALSE	FALSE
WBGene00000067	act-5	T25C8.2	0.0893353	0.304344	0.191058	0.262676	0.211024	0.131148	0.128868	0.289761	0.1916	0.262401	0.0896407	0.753667	2.4422	0.00739259	0.42059	0.288212	0.804772	0.00854178	0.229032	0.411991	0.00309806	0.0135893	0	0.132048	0.925931	0.504461	0	0.0361989	0.251601	0.0477778	-1.46012	0.00425272	-0.577666	0.0342986	Gender Neutral	15.2514	14.478	1.33843	FALSE	FALSE	FALSE	FALSE	FALSE	FALSE	FALSE	FALSE	FALSE
WBGene00000068	acy-1	F17C8.1	9.97578	7.22817	6.58089	9.68886	5.01182	6.20296	16.0646	16.0817	17.0045	15.8484	17.4799	20.672	2.2683	8.8711	20.5785	30.0955	40.9322	9.68638	8.90953	45.4761	16.1347	2.85376	0.789721	0.660242	1.54586	0	9.38482	10.1357	12.0083	40.7431	1.17187	0.0661678	-0.319973	0.215932	Gender Neutral	0.342842	0.397229	1.73313	FALSE	FALSE	FALSE	FALSE	TRUE	TRUE	FALSE	FALSE	TRUE
WBGene00000069	acy-2	C10F3.3	1.34003	0.38043	0.424574	0.645924	0.461615	0.283564	4.1016	4.79631	2.874	0.474857	0.448203	0	0	0	0.674705	0	0	2.07565	0	8.51726	1.04095	0	0	0	0	0	0	0.723978	0.571821	1.58739	0.382637	1	0.393829	0.73282	NA	NA	NA	1.25174	FALSE	FALSE	FALSE	FALSE	FALSE	FALSE	FALSE	FALSE	FALSE
WBGene00000070	acy-3	C44F1.5	0.893353	0.76086	0.849147	1.55022	0.329725	0.850691	1.3672	0.846407	1.1975	0.712286	0.448203	0	0	0	0.674705	0	2.40189	3.63239	1.90918	0	1.56142	1.42688	0	0	0	0	0.938482	0.723978	0.571821	0	0.316121	0.907876	-0.482298	0.0201788	NA	NA	NA	1.13304	FALSE	FALSE	FALSE	FALSE	FALSE	FALSE	FALSE	FALSE	FALSE
WBGene00000071	acy-4	T01C2.1	0.4839	0	0.212287	0.516739	0.593505	0.425346	0.3418	0.282136	0	0	0	0	0	0.0197136	0	0	0	0	2.54558	0.608376	0.346983	0.951253	0	0	0	0.0290686	0.938482	0	0	0	-0.832849	0.488998	0.24072	0.558224	Spermatogenic	0.810513	1.89234	1	FALSE	FALSE	FALSE	FALSE	FALSE	FALSE	FALSE	FALSE	FALSE
WBGene00000072	add-1	F39C12.2	0.148892	0.76086	0	0.25837	0.13189	0.212673	0.5127	0.564271	0.2395	0.118714	0.224102	0	1.13415	0.147852	0.337352	0	0.750591	0.691884	0	4.10654	2.0819	0	0	0	0	0	0	2.17193	0	0	0.211096	1	-0.223575	0.339382	Gender Neutral	0.113585	0.321284	1.43905	FALSE	FALSE	FALSE	FALSE	FALSE	FALSE	FALSE	FALSE	FALSE
WBGene00000073	add-2	F57F5.4	5.6579	4.94559	6.15632	9.68886	9.49608	10.9172	1.8799	2.53922	1.6765	3.20529	2.24102	0	4.5366	4.73125	4.72293	0.896144	0.600473	13.1458	1.90918	5.1712	1.38793	0.475627	0	0	0	2.965	14.0772	7.96375	4.46021	6.8787	0.1241	1	-0.0667028	0.905317	Oogenic	7.15882	2.51726	0.936758	FALSE	FALSE	FALSE	FALSE	FALSE	FALSE	FALSE	TRUE	FALSE
WBGene00000074	adm-2	C04A11.4	5.36012	5.32602	5.09488	4.40403	2.83564	3.899	1.8799	1.97495	0.957999	1.42457	1.56871	3.876	12.7025	1.18281	4.04823	0.896144	0.600473	2.07565	0.636395	9.12564	3.12285	0.475627	0.789721	0	0.772928	1.97666	2.81544	1.44796	6.06131	0	0.616667	0.437854	0.093529	0.818078	Oogenic	9.14793	0.654957	0.507719	FALSE	FALSE	TRUE	FALSE	FALSE	FALSE	FALSE	FALSE	FALSE
WBGene00000075	adm-4	ZK154.7	44.3699	41.0864	38.2116	21.0571	20.5419	20.133	45.7158	49.938	40.2359	32.1716	31.9345	21.964	14.0635	18.925	8.77116	1.79229	3.60284	20.0646	6.36395	31.7369	15.6142	0	0	0	1.54586	1.4825	30.0314	31.855	28.0193	14.022	0.462511	0.603253	0.631422	0.00177552	Oogenic	10.8867	1.98357	1.06902	FALSE	FALSE	FALSE	FALSE	FALSE	FALSE	FALSE	TRUE	FALSE
WBGene00000079	adr-1	H15N14.1	53.7501	64.578	68.4777	31.5642	30.4666	33.0706	41.6142	43.3078	40.7149	31.5912	27.4151	30.362	124.757	13.1588	27.8316	15.4585	1.50118	81.9883	10.5005	5.62748	11.1035	0	6.71263	6.93254	0.772928	51.0638	22.1169	17.7375	82.2851	30.6896	0.762132	0.20499	0.686977	0.000247184	Gender Neutral	83.3101	94.3997	1.09184	FALSE	FALSE	TRUE	FALSE	FALSE	FALSE	TRUE	TRUE	TRUE
WBGene00000080	adr-2	T20H4.4	44.6677	28.9127	37.1502	32.5546	34.8849	34.0985	18.6281	20.0316	22.7525	16.62	23.0825	19.38	150.615	11.8281	23.6147	10.7537	3.00236	56.0426	5.09116	9.12564	9.71552	1.42688	2.36916	7.26266	1.54586	20.755	28.1544	24.6152	45.9744	17.1968	0.715984	0.211965	0.261833	0.256642	Gender Neutral	79.1782	74.2605	1.19934	FALSE	FALSE	TRUE	TRUE	FALSE	FALSE	TRUE	TRUE	TRUE
WBGene00000081	ads-1	Y50D7A.7	542.042	530.51	551.521	366.756	383.075	383.768	1103.67	1143.78	1050.8	1099.89	992.995	869.517	28.5806	68.6301	100.531	298.864	596.57	400.601	99.2776	749.367	240.98	32.8182	1.57944	1.32048	19.3232	0.494166	160.48	157.103	339.548	453.73	-1.81349	7.98134e-05	-0.889615	5.55661e-06	Gender Neutral	4.66675	12.0984	1	FALSE	FALSE	FALSE	FALSE	TRUE	FALSE	FALSE	TRUE	TRUE
WBGene00000082	adt-1	C02B4.1	0.148892	0	0	0	0.13189	0.141782	0	0	0	0	0	0	0	0	0	0	0	0.691884	0	0.304188	0	0	0	0	0	0	0	0.723978	0	0	-0.235084	1	-2.70175	4.93247e-23	NA	NA	NA	1.63018	FALSE	FALSE	FALSE	FALSE	FALSE	FALSE	FALSE	FALSE	FALSE
WBGene00000083	adt-2	F08C6.1	0.148892	0.76086	0.212287	0.387554	0.065945	0.425346	0	0.282136	0.2395	0	0.448203	1.292	0	0.0140811	1.01206	0	0.600473	0.691884	0.636395	1.21675	0	0	0	0	0	0.494166	0.0446896	0.723978	0.457457	0.466139	0.632732	0.391382	0.776059	4.45029e-05	Spermatogenic	0.306637	1.23313	0.753694	FALSE	FALSE	FALSE	FALSE	FALSE	FALSE	FALSE	FALSE	FALSE
WBGene00000084	aex-1	D2030.10	2.38228	1.90215	2.12287	0.775109	0.857285	1.20515	1.5381	1.41068	2.1555	0.356143	0.448203	0	0.45366	0	2.02411	1.34422	0	2.76754	3.81837	1.52094	2.77586	0.951253	0	0	0.772928	0.494166	0.938482	1.08597	0	0	0.388178	0.904749	-0.332254	0.302197	NA	NA	NA	1.24775	FALSE	FALSE	FALSE	FALSE	FALSE	FALSE	FALSE	FALSE	FALSE
WBGene00000085	aex-2	T14B1.2	0	0	0	0	0	0	0.1709	0	0.2395	0	0	0	0	0	0	0	0	0	0	0.608376	0	0	0	0	0	0	0	0	0	0	0.338981	1	-0.225474	0.89059	NA	NA	NA	1.01865	FALSE	FALSE	FALSE	FALSE	FALSE	FALSE	FALSE	FALSE	FALSE
WBGene00000086	aex-3	C02H7.3	0.595569	0.38043	1.48601	0.129185	0.329725	0.0708909	0.1709	0	0.2395	0	0.224102	0	0	0	0.674705	0	0.600473	0	0	0.912564	0.346983	0.475627	0	0	0	0	0.938482	1.44796	0.343093	0	0.336839	0.829365	-0.233719	0.538002	NA	NA	NA	0.710288	FALSE	FALSE	FALSE	FALSE	FALSE	FALSE	FALSE	FALSE	FALSE
WBGene00000088	aex-5	F32A7.6	4.24343	2.94833	3.71502	1.03348	0.964446	1.41782	0.59815	0.705339	1.6765	0.356143	1.12051	1.292	0.45366	0.591407	2.69882	0.448072	2.70213	3.45942	5.40935	8.26377	4.33729	1.18907	0	0	2.06114	0	0.938482	1.90044	0	0	-0.458573	0.592842	-0.833655	8.59783e-06	Gender Neutral	0.336975	0.808643	0.95377	FALSE	FALSE	FALSE	FALSE	FALSE	FALSE	FALSE	FALSE	FALSE
WBGene00000089	aex-6	Y87G2A.4	630.335	571.406	591.007	476.111	426.269	529.732	706.159	727.628	646.41	616.371	464.115	399.228	88.4637	358.639	213.64	1520.42	1145.72	652.834	219.291	1314.19	455.419	58.7874	3.9486	1.98072	54.8779	0.555937	700.295	698.245	417.658	975.51	0.0516219	1	-0.287989	0.340924	Gender Neutral	0.738287	1.41594	1	FALSE	FALSE	FALSE	FALSE	TRUE	TRUE	FALSE	TRUE	TRUE
WBGene00000090	age-1	B0334.8	27.8428	25.0133	27.7034	14.6625	17.2446	21.8344	25.8059	34.7027	28.6202	20.4782	20.3933	18.088	172.164	12.5674	14.6748	16.3546	4.80378	52.5832	5.72755	5.1712	5.20474	1.90251	2.76402	7.26266	0	31.6266	14.5465	15.9275	35.0527	6.74642	1.15036	0.0179227	1.02302	1.7096e-07	Gender Neutral	34.882	22.998	2.52175	FALSE	FALSE	TRUE	FALSE	FALSE	FALSE	TRUE	TRUE	TRUE
WBGene00000092	ags-3	F32A6.4	1.48892	3.04344	2.12287	2.06696	1.58268	1.41782	0.6836	0	0.718499	0.593572	0.224102	0	6.8049	2.95703	2.69882	0	0.600473	2.76754	0	1.82513	0.346983	0	0.789721	0	0	0.494166	0.938482	0.723978	3.31656	0	-0.0518913	1	-0.313545	0.14	Oogenic	7.76764	1.92832	1.24208	FALSE	FALSE	FALSE	FALSE	FALSE	FALSE	FALSE	FALSE	FALSE
WBGene00000093	agt-1	Y62E10A.5	13.4003	12.1738	11.4635	7.49272	6.79234	6.02573	7.8614	7.33553	10.2985	7.71643	7.84356	7.75201	32.6635	3.25274	7.75911	2.24036	0	10.3783	1.90918	1.52094	2.0819	0	0	0.660242	0	4.94166	2.81544	3.61989	8.34859	5.82044	-0.464054	0.632672	0.13034	0.708955	Gender Neutral	64.6829	62.9863	1	FALSE	FALSE	TRUE	FALSE	FALSE	FALSE	FALSE	FALSE	FALSE
WBGene00000094	agt-2	F09E5.13	3.94564	2.18747	3.60888	2.77747	2.76969	2.48118	4.35795	5.07844	3.5925	3.26464	4.70614	6.46001	26.5391	2.51348	2.53014	2.01633	0.600473	4.32428	0.636395	0.608376	0.346983	0.475627	1.57944	0	0.386464	5.92999	2.81544	0.723978	8.69169	0	0.416341	0.738535	0.495454	0.041041	Oogenic	40.9005	17.5149	2.61313	FALSE	FALSE	TRUE	FALSE	FALSE	FALSE	FALSE	FALSE	FALSE
WBGene00000095	aha-1	C25A1.11	7.07238	3.42387	4.67031	7.55731	4.12156	5.38771	1.1963	2.25709	1.6765	3.62079	2.12897	1.292	1.36098	3.54844	6.08171	2.4644	0.133438	5.53508	5.40935	6.08376	1.56142	0.251025	0	0	0.0429404	0.131778	7.98752	3.61989	2.63038	3.30707	0.391824	0.85417	0.12798	0.737438	Oogenic	9.17402	1.2309	0.925717	FALSE	FALSE	FALSE	FALSE	FALSE	FALSE	FALSE	FALSE	FALSE
WBGene00000096	ahr-1	C41G7.5	3.27563	1.80704	2.75973	8.65538	10.5512	12.2287	5.9815	5.92485	4.43074	20.9531	23.9789	14.212	1.36098	1.47852	3.5422	2.24036	5.40426	5.53508	22.2738	18.8597	6.93966	9.51253	0	0	0	0	10.3233	2.89591	2.40165	3.43935	0.577114	1	-0.237581	0.879393	Spermatogenic	0.114942	0.678093	1.14759	FALSE	FALSE	FALSE	FALSE	TRUE	FALSE	FALSE	TRUE	FALSE
WBGene00000097	aip-1	F58E10.4	33.0541	39.3745	40.9714	23.1241	22.751	26.7259	30.5911	33.0099	32.3325	28.254	28.2368	18.088	99.8052	13.0109	19.5664	59.5936	1.80142	66.4209	5.72755	5.47538	8.32759	0.475627	11.8458	15.8458	3.09171	46.9458	18.7696	16.6515	72.3926	19.8424	-0.116017	1	0.301502	0.172297	Gender Neutral	92.2537	70.2569	4.84194	FALSE	FALSE	TRUE	FALSE	FALSE	FALSE	TRUE	FALSE	TRUE
WBGene00000098	air-1	K07C11.2	32.4585	23.9671	27.5973	38.8846	32.4449	31.1211	21.7043	18.0567	25.1475	17.6884	16.8076	23.256	106.156	12.4195	22.6026	12.546	7.80615	64.3453	7.95493	5.1712	13.8793	5.70752	8.68693	5.94217	5.41049	25.6966	24.4005	22.4433	33.3944	16.4031	0.147412	1	0.532656	0.0131647	Gender Neutral	300.548	324.73	0.901345	FALSE	FALSE	TRUE	FALSE	FALSE	FALSE	TRUE	TRUE	TRUE
WBGene00000099	air-2	B0207.4	78.4662	87.8793	89.5851	105.415	100.566	97.9004	42.725	38.6526	43.8284	42.6184	42.8034	60.7241	212.313	34.3016	48.5788	61.5353	4.20331	133.534	17.1827	14.2968	22.3804	5.70752	12.6355	13.8651	3.09171	107.111	62.409	54.6603	142.155	106.62	0.444132	0.594529	0.662166	0.000114875	Gender Neutral	118.183	105.355	1	FALSE	TRUE	TRUE	FALSE	FALSE	FALSE	TRUE	TRUE	TRUE
WBGene00000100	ajm-1	C25A11.4	8.33796	8.74989	10.4021	7.23435	6.1164	5.95484	4.2725	3.5267	3.71224	3.91757	2.01692	1.292	7.25856	1.47852	10.7953	0.896144	4.80378	13.8377	5.72755	4.25863	2.77586	3.32939	0	1.32048	2.57643	0	4.69241	3.61989	6.86186	2.64566	0.221273	0.948179	0.0928837	0.80495	Gender Neutral	4.50381	2.59676	1.00484	FALSE	FALSE	FALSE	TRUE	FALSE	FALSE	TRUE	FALSE	TRUE
WBGene00000101	aka-1	D1022.7	61.2068	52.8925	51.3993	36.9756	42.0287	43.1218	22.0771	28.248	34.9827	31.3621	30.0579	23.2704	141.088	14.7884	31.4117	14.3685	7.2331	94.1569	10.8557	7.96255	16.0791	3.80501	7.89721	3.96931	2.35239	39.5333	33.7958	28.2521	53.2118	9.81298	0.20488	0.951432	0.588436	0.0314228	Gender Neutral	98.889	63.1563	1.34675	FALSE	FALSE	TRUE	TRUE	FALSE	FALSE	TRUE	TRUE	TRUE
WBGene00000102	akt-1	C12D8.10	30.2996	23.2062	31.2062	29.9709	25.6526	32.3263	19.4826	19.7495	17.0045	21.7247	20.0571	16.796	124.757	18.925	28.8436	10.7537	5.40426	73.2244	8.27313	5.77957	12.1444	2.85376	10.2664	11.2241	0.772928	49.4166	26.2775	22.4433	39.1698	6.08501	0.888263	0.110669	0.451994	0.0593676	Gender Neutral	132.986	119.724	1.23258	FALSE	FALSE	TRUE	TRUE	FALSE	FALSE	TRUE	TRUE	TRUE
WBGene00000103	akt-2	F28H6.1	7.81684	3.99452	4.45802	3.87554	1.91241	2.76475	2.3926	3.66776	2.395	0.534214	2.01692	1.292	1.81464	4.73125	10.4579	4.48072	2.40189	10.7242	1.90918	22.9155	5.20474	0.475627	0	0	0.772928	0	8.44633	5.06784	4.86048	9.25979	1.38692	0.00500255	0.239811	0.319509	Gender Neutral	1.93433	1.52239	1.0308	FALSE	FALSE	FALSE	TRUE	TRUE	FALSE	TRUE	FALSE	TRUE
WBGene00000105	alg-1	F48F7.1	7.14683	7.6086	5.73175	13.5644	13.1231	12.335	4.4434	4.79631	4.55049	3.324	4.03383	1.292	8.61954	3.69629	9.44587	2.24036	3.00236	16.9512	21.001	3.04188	6.59268	3.80501	1.57944	0	2.31878	2.71791	7.50785	6.15381	6.97622	1.58739	-0.23892	0.91714	-0.241733	0.302178	NA	NA	NA	0.960864	FALSE	TRUE	FALSE	FALSE	FALSE	FALSE	FALSE	FALSE	FALSE
WBGene00000106	alg-2	T07D3.7	8.48686	6.84774	12.5249	5.16739	4.15454	6.2384	10.4249	6.20698	8.38249	9.25972	7.61946	7.75201	29.9416	2.06992	4.04823	2.24036	1.20095	11.0702	0.636395	2.12932	1.38793	0.00970666	4.73833	0	0	9.38916	2.81544	2.17193	16.3541	0	0.571124	0.410524	0.672716	0.000657138	Oogenic	24.6405	1.36625	0.830976	FALSE	FALSE	TRUE	FALSE	FALSE	FALSE	FALSE	FALSE	FALSE
WBGene00000107	alh-1	F54D8.3	8.48686	9.17788	11.2512	6.33006	4.81399	6.52197	8.0323	8.18193	8.62199	12.5837	11.4292	10.336	32.2099	5.91407	5.06029	8.0653	0	17.989	2.54558	3.7263	4.33729	0	2.36916	0	0.774583	9.14207	7.50785	5.06784	11.2077	4.49761	-0.0122698	1	0.230508	0.310563	Gender Neutral	198.938	246.468	1.47393	FALSE	FALSE	TRUE	FALSE	FALSE	FALSE	FALSE	FALSE	FALSE
WBGene00000108	alh-2	K04F1.15	0	0	0	0	0	0.0708909	0	0	0	0	0	0	0	0	0	0	0	0	0	0	0	0	0	0	0	0	0	0	0	0	-0.650613	1	0	1	NA	NA	NA	1	FALSE	FALSE	FALSE	FALSE	FALSE	FALSE	FALSE	FALSE	FALSE
WBGene00000109	alh-3	F36H1.6	67.0015	62.4856	73.239	37.2052	35.2476	34.0985	51.7827	50.2202	53.1689	45.4676	37.6491	31.008	313.479	28.9789	49.5908	83.7895	12.0095	110.702	13.3643	6.99632	16.6552	2.37813	15.0047	18.4868	5.41049	85.4907	30.9699	32.579	103.728	19.0487	0.317769	0.823446	0.222407	0.295851	Gender Neutral	26.9397	16.2765	0.781251	FALSE	FALSE	TRUE	FALSE	FALSE	FALSE	TRUE	TRUE	TRUE
WBGene00000110	alh-4	T05H4.13	27.9917	23.016	21.2287	27.807	27.9607	30.1286	13.8856	21.1602	15.0885	20.3001	16.8076	14.212	69.0304	14.8591	25.1328	23.2998	2.40189	58.3489	12.94	15.9699	15.0938	1.90251	4.73833	5.94217	1.54586	16.0984	25.339	33.303	39.3985	19.0487	-0.243472	0.908351	-0.338805	0.127599	NA	NA	NA	0.777137	FALSE	FALSE	TRUE	FALSE	FALSE	FALSE	TRUE	TRUE	TRUE
WBGene00000111	alh-5	T08B1.3	2.82895	3.23366	1.91058	13.4352	11.0128	11.8388	0	0.282136	0.478999	2.01814	1.34461	1.292	0.90732	0.295703	8.26513	0	0	9.34044	1.27279	10.3424	1.04095	0	0	0	0	0	4.69241	5.06784	0.914914	0	-1.73543	0.00451645	-1.40688	8.67887e-08	NA	NA	NA	0.768425	FALSE	TRUE	FALSE	FALSE	TRUE	FALSE	FALSE	FALSE	FALSE
WBGene00000112	alh-6	F56D12.1	117.327	94.4418	93.1939	82.6783	77.5843	74.4	111.427	124.422	125.258	96.396	94.795	102.068	65.7807	65.6462	80.9646	28.9007	65.4515	143.107	16.7475	75.9554	60.1546	7.84784	2.36916	1.98072	4.63757	10.9422	112.618	108.959	60.9562	332.294	-0.554737	0.430458	-0.304755	0.203946	Gender Neutral	53.6341	92.7312	1.0113	FALSE	FALSE	FALSE	TRUE	FALSE	TRUE	FALSE	TRUE	TRUE
WBGene00000113	alh-7	F45H10.1	6.66746	7.60971	8.28285	20.3517	14.5784	15.9721	11.1212	11.2885	10.5534	37.9148	24.2107	27.1535	6.81936	2.10455	7.62708	4.80489	0.00840108	4.86811	3.20791	10.7171	3.18208	0.485714	1.5842	0.686112	1.56712	2.01291	3.75393	2.17618	6.35555	22.508	-0.716764	0.276313	0.498932	0.040967	Gender Neutral	27.1518	27.0271	1	FALSE	FALSE	FALSE	FALSE	TRUE	TRUE	FALSE	FALSE	FALSE
WBGene00000114	alh-8	F13D12.4	27.3962	25.4888	28.871	13.6936	14.376	15.0998	14.3556	16.0817	18.9205	11.9901	11.2051	11.628	36.7465	5.02696	11.1326	18.371	4.80378	30.4429	7.63674	7.30051	5.89871	4.28064	9.47665	3.30121	3.09171	8.89499	6.56937	6.5158	11.7795	5.55588	-0.971776	0.140224	0.0494131	1	Gender Neutral	97.3569	173.672	0.966049	FALSE	FALSE	TRUE	FALSE	FALSE	FALSE	TRUE	FALSE	TRUE
WBGene00000115	alh-9	F01F1.6	161.25	174.332	156.031	104.511	106.204	95.8091	90.6625	106.929	107.056	76.8082	71.0403	81.3961	506.285	45.834	63.7596	62.282	6.00473	175.047	14.3189	11.8633	26.7177	7.1344	16.5841	17.8265	4.63757	111.846	61.0013	44.1626	143.07	50.7966	0.326118	0.772969	0.563987	0.00451965	Spermatogenic	39.8117	110.326	0.83676	FALSE	FALSE	TRUE	FALSE	FALSE	FALSE	TRUE	TRUE	TRUE
WBGene00000116	alh-10	C54D1.4	0.446677	0	0.424574	0.516739	0.197835	0.602573	0	0.282136	0.2395	0.237429	0.448203	0	0	0	2.19279	0	0	0	0.636395	0.608376	1.56142	0	0	0.660242	0	0.494166	0	0	0.114364	1.58739	0.926515	0.128099	0.699368	0.000176831	Gender Neutral	0.240042	0.749227	0.650809	FALSE	FALSE	FALSE	FALSE	FALSE	FALSE	FALSE	FALSE	FALSE
WBGene00000117	alh-11	F42G9.5	14.7403	11.2227	13.3741	13.1769	10.815	12.9021	8.545	5.64271	6.70599	7.479	6.49895	3.876	22.2293	4.73125	11.1326	3.13651	1.20095	16.6052	2.54558	5.77957	4.1638	2.37813	0.789721	0.660242	1.54586	2.965	11.2618	12.3076	6.17567	3.70392	0.887398	0.100568	1.1794	3.17778e-10	Spermatogenic	26.0218	56.1249	1.07075	FALSE	FALSE	TRUE	TRUE	FALSE	FALSE	TRUE	TRUE	TRUE
WBGene00000118	alh-12	Y69F12A.2	0.744461	0.38043	0	0.129185	0.197835	0.0708909	0.1709	0	0.2395	0	0	0	0	0	0.337352	0	0.600473	0	0.636395	0	0	0.475627	0	0	1.54586	0	0	0	0	0	-0.587081	0.384942	-0.484124	0.0132607	Gender Neutral	2.29898	4.69808	1	FALSE	FALSE	FALSE	FALSE	FALSE	FALSE	FALSE	FALSE	FALSE
WBGene00000120	aly-1	C01F6.5	1.34003	0.951075	1.27372	3.87554	3.85778	4.46613	1.3672	1.69281	0.478999	7.12286	6.49895	9.04401	5.89758	0.591407	1.34941	0	0	3.45942	6.36395	5.77957	4.85776	2.85376	0.789721	2.64097	0	1.4825	0.938482	0.723978	2.74474	53.9714	0.970144	0.0985754	0.978277	9.94217e-07	Oogenic	15.3468	2.30282	2.23785	FALSE	FALSE	FALSE	FALSE	FALSE	TRUE	FALSE	FALSE	FALSE
WBGene00000121	aly-2	F23B2.6	28.7362	16.9291	21.0164	15.2438	12.8593	16.3758	14.0138	11.2854	15.0885	12.8211	8.73997	11.628	39.9221	11.5324	24.6267	25.9882	16.2128	45.6644	3.81837	20.3806	20.125	1.42688	2.36916	1.98072	0.772928	19.7666	28.1544	28.2351	25.2745	30.9542	0.690743	0.350618	0.569296	0.00289954	Gender Neutral	578.964	428.054	3.05941	FALSE	FALSE	TRUE	FALSE	FALSE	FALSE	FALSE	TRUE	TRUE
WBGene00000122	aly-3	M18.7	3.42452	4.37495	4.03345	4.39228	3.82481	3.899	6.1524	3.9499	5.26899	3.08657	6.27485	3.876	86.1954	6.50547	4.38558	5.82494	4.7037	18.6809	1.27279	1.82513	5.55173	3.80501	3.15888	3.96145	0.110418	7.16541	5.63089	2.17193	12.8088	7.93697	0.0562743	1	0.209909	0.376666	Gender Neutral	260.357	285.417	4.23277	FALSE	FALSE	TRUE	FALSE	FALSE	FALSE	FALSE	FALSE	FALSE
WBGene00000123	ama-1	F36A4.7	380.444	402.337	405.68	239.659	258.801	250.458	324.027	345.616	340.569	309.429	290.286	284.24	787.1	76.735	118.187	200.072	7.20568	257.34	66.9275	24.4871	70.5105	5.70752	58.5522	51.6639	10.821	190.693	87.2788	87.6013	328.683	87.3066	0.577767	0.441426	1.22739	2.50131e-07	Gender Neutral	61.3852	57.1865	1.05859	FALSE	FALSE	TRUE	FALSE	FALSE	FALSE	TRUE	FALSE	TRUE
WBGene00000133	amt-1	C05E11.4	0.0744461	0.0951075	0.106143	0	0	0.106336	0	0	0	0	0	0	0	0	0	0	0	0	0	0	0	0	0	0	0	0	0	0	0	0	-0.0335085	1	-2.18343	7.74218e-06	Spermatogenic	0.163917	0.941438	0.864561	FALSE	FALSE	FALSE	FALSE	FALSE	FALSE	FALSE	FALSE	FALSE
WBGene00000134	amt-2	F49E11.3	0	0.38043	0.212287	0.516739	0.13189	0.354455	0.1709	0.846407	0.478999	0.237429	0.672305	0	0	0	0.337352	0.448072	0	0	0	0.304188	0	0	0	0	0	0.494166	0	0.723978	0.114364	0.264566	0.183455	1	-2.26664	0.060133	NA	NA	NA	1	FALSE	FALSE	FALSE	FALSE	FALSE	FALSE	FALSE	FALSE	FALSE
WBGene00000135	amt-3	M195.3	0	0	0	0	0.065945	0	0	0	0.2395	0	0	0	0	0	0.674705	0.224036	0	0	0	0.608376	0	0	0	0	0	0	0	0	0	0.529131	-0.528738	0.908546	-0.404876	0.702799	NA	NA	NA	0.97733	FALSE	FALSE	FALSE	FALSE	FALSE	FALSE	FALSE	FALSE	FALSE
WBGene00000136	amt-4	C05E11.5	1.56337	0.855968	1.37986	0.516739	0.461615	0.886137	1.0254	0.282136	0.478999	0.237429	0	0	0	0	1.01206	0.448072	1.80142	0	2.54558	2.4335	1.04095	0.475627	0	0.660242	0	0.494166	0	0.723978	0.114364	0	-1.16934	0.0623323	-0.734393	0.0001453	Gender Neutral	0.451186	0.957059	0.897336	FALSE	FALSE	FALSE	FALSE	FALSE	FALSE	FALSE	FALSE	FALSE
WBGene00000137	amx-1	R13G10.2	0.595569	0.951075	1.06143	1.83012	0.92323	1.06336	0.6836	0.564271	0.478999	0.593572	0.896407	2.584	5.89758	0.591407	1.34941	0	0.600473	0.691884	2.54558	0.912564	0.346983	0.475627	0	0	0	2.47083	0	2.53392	1.48674	0.264566	1.28256	0.0176937	1.05579	2.02776e-07	Oogenic	6.52581	0.323104	1.28912	FALSE	FALSE	FALSE	FALSE	FALSE	FALSE	FALSE	FALSE	FALSE
WBGene00000138	amx-2	B0019.1	0.893353	0.76086	0	1.03348	1.12107	2.05584	0.5127	0.846407	0.478999	0.474857	0.896407	1.292	0.45366	0	2.69882	6.72108	1.20095	1.38377	1.90918	2.12932	1.73491	0	0	0	1.54586	0	0.938482	0	0	0.529131	-0.233047	0.913431	-0.85519	5.07657e-06	Gender Neutral	0.26962	0.457039	1.25779	FALSE	FALSE	FALSE	FALSE	FALSE	FALSE	FALSE	FALSE	FALSE
WBGene00000139	amx-3	F25C8.2	1.34003	0.951075	0.636861	0.25837	0.197835	0.567127	1.709	0.564271	0.718499	0	0.448203	0	0.45366	0.295703	0.337352	0	0.300236	0	1.90918	1.06466	1.38793	0.475627	0	0	0	0	0	1.44796	0.00879725	0	-1.48614	0.108292	-0.304871	0.310267	NA	NA	NA	0.748276	FALSE	FALSE	FALSE	FALSE	FALSE	FALSE	FALSE	FALSE	FALSE
WBGene00000140	anc-1	ZK973.6	236.441	251.274	248.694	740.857	554.191	650.448	349.234	367.865	337.455	845.704	794.857	750.653	191.671	124.442	38.4582	108.433	267.511	178.852	249.467	143.273	106.482	39.477	2.36916	5.28193	29.3713	14.3308	226.509	238.913	213.061	406.656	-0.269148	0.908764	0.551409	0.0424603	Spermatogenic	1.26005	2.44735	1	FALSE	FALSE	FALSE	FALSE	FALSE	FALSE	FALSE	TRUE	FALSE
WBGene00000142	aos-1	C08B6.9	23.525	18.8313	23.3516	22.8011	19.0581	20.0976	14.8683	20.5959	18.202	12.8211	13.5582	11.628	96.6296	11.0889	21.0845	12.9941	1.80142	56.0426	7.95493	4.56282	6.41918	0.475627	5.92291	5.61205	0.772928	17.5429	20.6466	18.0994	26.5325	13.4928	-0.166219	1	0.27101	0.235744	Gender Neutral	165.832	159.004	1.9148	FALSE	FALSE	TRUE	FALSE	FALSE	FALSE	TRUE	TRUE	TRUE
WBGene00000143	apc-2	K06H7.6	22.4083	20.353	19.7427	13.8228	13.4528	14.1073	18.799	22.2887	18.9205	16.62	18.6004	19.38	87.1028	10.6453	14.1688	12.098	0	49.1238	6.36395	2.73769	3.81681	0	7.89721	11.2241	1.54586	37.1742	10.3233	16.6515	36.8253	4.49761	0.255428	1	0.115303	0.85482	Gender Neutral	62.5416	50.1231	1.28618	FALSE	FALSE	TRUE	FALSE	FALSE	FALSE	TRUE	FALSE	TRUE
WBGene00000144	apc-10	F15H10.3	10.4225	10.652	13.5864	11.4544	10.5787	8.45965	9.57041	15.9877	9.81949	12.5244	8.90804	7.75201	46.2733	5.02696	10.2892	4.92879	1.20095	13.1458	0.636395	1.59699	3.12285	2.37813	1.57944	1.98072	1.54586	12.3542	4.69241	2.17193	13.3806	2.11652	0.370945	0.783697	0.494094	0.0122385	Gender Neutral	90.0879	89.7367	2.60296	FALSE	FALSE	TRUE	TRUE	FALSE	FALSE	TRUE	FALSE	TRUE
WBGene00000145	apc-11	F35G12.9	5.58346	6.2771	7.64233	6.71761	7.08909	5.13959	6.836	7.05339	7.78374	5.16407	6.27485	2.584	67.8222	2.66133	8.43381	6.94512	0	14.1836	3.50017	1.52094	2.42888	0.237813	2.36916	0	1.54586	9.38916	4.22317	3.61989	11.4936	0	0.205792	0.988614	0.0853249	0.881642	Gender Neutral	130.637	91.6458	2.14663	FALSE	FALSE	TRUE	FALSE	FALSE	FALSE	FALSE	FALSE	FALSE
WBGene00000146	ape-1	F46F3.4	42.5832	48.1244	41.3959	27.9685	26.0483	23.6776	24.4387	26.5208	23.2315	21.606	23.7548	20.672	169.215	15.968	24.6267	17.0267	3.00236	58.8102	3.18197	4.25863	10.0625	1.42688	7.89721	7.26266	1.93232	47.4399	15.0157	18.0994	43.9159	11.9054	0.578427	0.397495	0.301705	0.228256	Oogenic	85.6042	38.9079	1.19331	FALSE	FALSE	TRUE	FALSE	FALSE	FALSE	TRUE	FALSE	TRUE
WBGene00000147	aph-1	VF36H2L.1	24.5672	21.4943	19.5304	14.0811	16.75	18.0063	15.381	17.2103	18.202	15.4329	13.222	12.92	34.2513	12.4195	23.6147	32.0372	11.7092	35.2861	3.81837	30.1146	15.6142	3.32939	2.76402	0.660242	1.54586	5.92999	20.6466	37.6468	22.5298	50.6643	-0.769225	0.176793	0.287894	0.228567	Oogenic	56.1895	20.0683	1.56755	FALSE	FALSE	TRUE	FALSE	FALSE	TRUE	TRUE	TRUE	TRUE
WBGene00000148	aph-2	ZC434.6	29.034	20.7334	22.2901	14.9854	14.8047	14.958	12.4757	13.2604	14.1305	11.3966	11.6533	5.16801	148.12	23.0649	38.1208	20.6113	2.40189	78.1829	20.3646	14.9052	16.4817	2.37813	3.15888	3.96145	2.31878	24.4612	30.9699	34.7509	36.7109	23.2818	0.26016	1	0.278433	0.443058	Gender Neutral	32.3113	18.043	0.941393	FALSE	FALSE	TRUE	FALSE	FALSE	FALSE	TRUE	TRUE	TRUE
WBGene00000149	apl-1	C42D8.8	0.818907	1.33151	0.849147	0.645924	0.593505	0.567127	0.555425	0.0705339	0.718499	0.118714	0.448203	0	0	0.591407	1.68676	0.448072	1.20095	2.76754	3.18197	1.52094	1.38793	0.475627	0	0.660242	0	0	2.3462	0.723978	0.114364	0	-0.0876653	1	0.19774	0.450041	Gender Neutral	6.13628	11.615	0.718488	FALSE	FALSE	FALSE	FALSE	FALSE	FALSE	FALSE	FALSE	FALSE
WBGene00000150	apm-1	F55A12.7	0.148892	0.190215	0	0.387554	0.197835	0.283564	2.5635	1.12854	1.437	0.356143	0	1.292	0.45366	0.739259	0	4.48072	9.00709	0	0	0.304188	2.0819	19.0251	0	0	0	0	0	0.723978	0.686186	0	-0.171232	1	-0.410912	0.0302273	Spermatogenic	2.49222	47.606	1.11597	FALSE	FALSE	FALSE	FALSE	FALSE	FALSE	FALSE	FALSE	FALSE
WBGene00000151	apn-1	T05H10.2	40.4987	39.9452	36.7256	44.8271	28.0596	30.6958	18.1154	17.4924	22.8722	27.0669	18.0402	18.088	92.3199	15.968	29.8557	42.1188	2.40189	91.3288	7.00034	11.1029	12.8384	1.42688	3.15888	5.28193	3.09171	35.58	38.4777	31.131	68.3898	17.6056	0.99984	0.263522	0.059507	1	Gender Neutral	78.5355	85.2196	1.62499	FALSE	FALSE	TRUE	FALSE	FALSE	FALSE	TRUE	TRUE	TRUE
WBGene00000155	app-1	W03G9.4	78.6151	90.6375	89.7973	53.6117	49.162	56.6064	64.0875	67.7126	76.6399	49.6226	48.1819	55.5561	234.089	20.4035	32.0485	21.0594	1.20095	74.0316	5.72755	1.82513	10.7565	4.75627	14.215	9.24338	1.54586	85.7378	20.6466	18.8234	62.5573	22.4972	-0.116867	1	0.794624	2.89867e-06	Gender Neutral	134.252	142.047	0.998101	FALSE	FALSE	TRUE	FALSE	FALSE	FALSE	TRUE	FALSE	TRUE
WBGene00000156	2018-04-01	K04G2.8	85.3897	82.3631	92.1325	54.516	50.382	49.9072	32.1292	36.3955	37.4817	37.9886	43.4757	42.636	220.479	32.3795	58.362	70.3473	3.00236	107.934	11.4551	24.9434	29.8405	2.85376	14.215	16.8362	2.31878	94.3857	45.9856	41.9907	89.776	21.4298	0.569735	0.409944	0.660177	0.00740537	Oogenic	45.5345	14.0081	1.122	TRUE	FALSE	TRUE	FALSE	FALSE	FALSE	TRUE	TRUE	TRUE
WBGene00000157	aps-2	F02E8.3	5.8068	6.2771	3.60888	6.45924	4.81399	7.37266	2.7344	2.25709	3.83199	7.36029	8.73997	2.584	4.99026	4.73125	3.71088	1.34422	0	2.76754	0	20.1778	8.26976	0	0.789721	0.660242	0	0.658888	11.2618	8.68773	5.83258	8.73066	-0.68506	0.276904	0.406108	0.0388261	Oogenic	30.4973	8.34262	1.1965	FALSE	FALSE	FALSE	FALSE	TRUE	FALSE	FALSE	TRUE	FALSE
WBGene00000158	apg-1	Y105E8A.9	52.7107	56.7475	57.117	37.404	37.2721	42.7118	54.0899	51.913	53.1689	52.7774	54.1206	51.6801	381.226	23.6985	22.94	23.6823	1.36646	63.3122	10.5308	3.07085	11.1315	2.37813	8.68693	12.5446	1.82677	47.741	10.3233	10.1357	83.9434	26.4566	-0.181897	0.99307	0.393731	0.0999506	Gender Neutral	40.2765	64.1163	1	FALSE	FALSE	TRUE	FALSE	FALSE	FALSE	TRUE	FALSE	TRUE
WBGene00000159	aps-1	F29G9.3	22.7805	16.1683	20.8041	21.5739	17.4754	21.3382	12.4757	14.6711	18.202	23.5054	14.7907	12.92	66.688	13.0109	21.5906	19.2671	3.60284	47.0481	7.63674	9.73401	6.59268	1.18907	3.9486	7.26266	0	26.1908	17.8312	17.3755	41.743	97.6247	0.0110916	1	0.0412603	1	Gender Neutral	144.559	204.945	1.30792	FALSE	FALSE	TRUE	FALSE	FALSE	TRUE	TRUE	TRUE	TRUE
WBGene00000160	apb-1	Y71H2B.10	55.5368	48.7902	57.6359	32.8775	34.2255	33.8504	30.2493	30.3296	33.1707	28.4321	30.814	20.026	94.5125	14.933	22.7713	5.82494	3.90307	44.6265	4.45476	15.6657	7.63362	0.951253	4.34347	8.25302	0.386464	23.4729	20.1774	25.7012	37.5115	13.3606	0.0206029	1	0.598219	0.00347896	Gender Neutral	54.3575	50.4839	1	FALSE	FALSE	TRUE	TRUE	FALSE	FALSE	TRUE	TRUE	TRUE
WBGene00000161	apa-2	T20B5.1	8.93353	9.13032	9.97748	4.65065	4.94588	5.21048	5.9815	6.48912	7.18499	5.93572	6.94715	6.46001	39.4684	3.25274	3.37352	2.24036	0.600473	13.1458	1.27279	11.255	4.85776	0	5.52805	5.28193	0	10.6246	5.16165	6.5158	14.753	6.61414	0.503078	0.48342	0.852836	2.25395e-06	Oogenic	14.1184	3.42807	0.957078	FALSE	FALSE	TRUE	FALSE	FALSE	FALSE	FALSE	FALSE	FALSE
WBGene00000162	apd-3	W09G10.4	43.8488	39.5647	44.2618	28.9374	25.3888	30.3059	31.6165	42.0382	37.1224	31.2219	33.6153	32.3	116.591	16.4115	21.592	18.371	8.56875	45.5219	5.40935	19.7912	10.4219	1.3659	2.36916	6.60242	0.788386	24.9828	16.8927	22.5338	41.743	21.4676	0.300784	0.878511	0.688126	0.000156818	Oogenic	20.4947	3.31968	1.35699	FALSE	FALSE	TRUE	FALSE	FALSE	FALSE	TRUE	TRUE	TRUE
WBGene00000163	apb-3	R11A5.1	23.3761	24.9182	23.0331	18.6241	21.9828	22.8978	11.2794	13.6836	10.2985	12.9399	13.6702	7.75201	60.4394	9.4632	15.6869	6.72108	2.70213	40.8212	4.45476	8.06098	9.36854	0.958146	3.9486	3.96145	1.54586	6.02883	12.2003	23.1673	36.7681	6.61414	0.297951	0.908764	0.355974	0.159183	Oogenic	52.3997	14.6876	1.03813	FALSE	FALSE	TRUE	TRUE	FALSE	FALSE	TRUE	TRUE	TRUE
WBGene00000164	apm-3	F53H8.1	2.23338	0.76086	1.91058	0.387554	0.39567	0.638018	2.2217	2.53922	0.478999	0.712286	0.896407	0	2.2683	0.88711	1.34941	0	1.80142	2.76754	0	3.95444	4.1638	0	0	0	0	0	0	0	1.82983	0	0.585468	0.646778	0.222256	0.409339	Oogenic	9.42818	3.12677	1.10208	FALSE	FALSE	FALSE	FALSE	FALSE	FALSE	FALSE	FALSE	FALSE
WBGene00000165	aps-3	Y48G8AL.14	3.57341	4.75538	4.24574	1.93777	3.3632	2.26851	4.44393	5.07844	5.74799	3.56177	2.68922	1.292	4.08294	1.47852	3.37653	4.48332	0	10.3802	1.27279	0.305957	1.04095	0	0	0.66215	0.779497	1.97942	0.938482	7.23978	5.71821	0	-1.20979	0.0557552	0.653373	0.00491402	Gender Neutral	110.837	72.2626	1	FALSE	FALSE	FALSE	FALSE	FALSE	FALSE	FALSE	FALSE	FALSE
WBGene00000166	apt-9	W04G3.4	0	0	0.212287	0	0.065945	0	0	0	0	0	0	0	0	0	0	0	0	0	0.636395	0.101396	0	0	0	0	0	0	0	0	0	1.19054	0.778583	0.85621	0.0454457	1	NA	NA	NA	0.801508	FALSE	FALSE	FALSE	FALSE	FALSE	FALSE	FALSE	FALSE	FALSE
WBGene00000168	apx-1	K08D9.3	11.9114	10.8423	9.55291	12.6601	9.62797	13.6111	9.74131	7.33553	11.975	13.9489	11.8774	15.504	59.4295	3.84414	5.06029	30.2449	0	13.8377	1.27279	0.912564	4.1638	0	0.789721	2.64097	0.772928	5.43583	6.56937	5.79182	13.6094	1.05826	0.582433	0.378404	1.32107	1.37385e-12	Oogenic	80.33	25.0682	1	FALSE	FALSE	TRUE	FALSE	FALSE	FALSE	FALSE	FALSE	FALSE
WBGene00000169	aqp-1	F32A5.5	0.297784	0.951075	0.424574	0.25837	0.13189	0.425346	1.1963	1.97495	0.718499	0.474857	0	0	0.45366	0.88711	0.337352	0	0	2.07565	0.636395	1.21675	0.346983	0	0	0	0.772928	0	0	0	0	0	-0.36393	0.714271	-0.674673	0.000732952	Spermatogenic	1.50907	12.6814	1.02809	FALSE	FALSE	FALSE	FALSE	FALSE	FALSE	FALSE	FALSE	FALSE
WBGene00000170	aqp-2	C01G6.1	1.63781	0.951075	1.06143	0.904294	0.92323	0.708909	0	0	0	0.474857	0.896407	0	0.45366	0	2.69882	0.448072	0	0	0	3.34607	0.346983	0	0	0.660242	0	0.247083	0.938482	1.44796	0.571821	0	-0.607405	0.350404	-1.11462	7.4291e-08	Gender Neutral	0.704325	1.14299	1	FALSE	FALSE	FALSE	FALSE	FALSE	FALSE	FALSE	FALSE	FALSE
WBGene00000171	aqp-3	Y69E1A.7	0.297784	0	0	0	0	0	0.1709	0.282136	0	0	0	1.292	0	0	0.337352	0	0	0.691884	0	0	0	0	0	0	0	0	0	0	0	0	0.155178	1	0.899599	0.00606372	Spermatogenic	0.0137485	1.89806	0.922098	FALSE	FALSE	FALSE	FALSE	FALSE	FALSE	FALSE	FALSE	FALSE
WBGene00000172	aqp-4	F40F9.9	1.63781	1.71194	1.69829	0.516739	0.329725	0.673464	4.01615	3.38563	1.79625	0.118714	0.896407	0	1.36098	0	2.19279	0.896144	2.70213	1.38377	1.27279	3.95444	1.90841	2.37813	1.57944	0	0	0.741249	0	0	0.343093	0	-1.47411	0.0029138	-0.826327	0.000105857	NA	NA	NA	0.491065	FALSE	FALSE	FALSE	FALSE	FALSE	FALSE	FALSE	FALSE	FALSE
WBGene00000173	aqp-5	C35A5.1	0	0	0	0	0	0	0	0	0	0	0	0	0	0.295703	0	0	0	0	0	0	0	0	0	0	0	0	0	0	0	0	2.22833	1	-1.75433	1	NA	NA	NA	0.770848	FALSE	FALSE	FALSE	FALSE	FALSE	FALSE	FALSE	FALSE	FALSE
WBGene00000174	aqp-6	C32C4.2	0	0	0	0	0	0	0	0	0	0	0	0	0	0	0	0	0	0.691884	0	0	0	0.475627	0	0	0	0	0	0	0	0	1.79762	0.279972	0.443378	0.208956	NA	NA	NA	0.573152	FALSE	FALSE	FALSE	FALSE	FALSE	FALSE	FALSE	FALSE	FALSE
WBGene00000175	aqp-7	M02F4.8	0.446677	0	0.212287	0.516739	0.52756	0.425346	0	0	0.478999	0.237429	0	1.292	0	0	1.34941	0	0.100079	0.691884	0.636395	0.659074	0.346983	0.475627	0	0	0	0	1.87696	0	0	0	-1.06757	0.102463	-0.308493	0.250588	Spermatogenic	33.3645	83.4434	0.848866	FALSE	FALSE	FALSE	FALSE	FALSE	FALSE	FALSE	FALSE	FALSE
WBGene00000176	aqp-8	K02G10.7	0	0	0	0	0	0.0708909	0	0	0	0	0	0	0	0	0.168676	0	0	0	0	0	0	0.237813	0	0.660242	0	0	0	0	0	0	0.369336	0.816558	-0.193706	0.454219	Gender Neutral	2.58347	5.15235	0.922524	FALSE	FALSE	FALSE	FALSE	FALSE	FALSE	FALSE	FALSE	FALSE
WBGene00000177	aqp-9	K07A1.16	46.4544	40.706	44.1557	54.6452	54.009	56.3583	50.5864	54.7343	52.6899	75.7397	75.5223	51.6801	8.61954	20.1078	11.1326	231.653	54.643	64.3453	23.5466	45.9324	16.3082	7.61002	1.57944	0.660242	8.50221	0	35.6623	59.3662	35.1098	144.717	-0.44948	0.874666	-0.0470871	1	Spermatogenic	0.865077	2.00776	1	FALSE	FALSE	FALSE	FALSE	TRUE	TRUE	FALSE	TRUE	FALSE
WBGene00000178	aqp-10	ZK1321.3	24.865	17.8802	16.1338	30.1001	26.0483	22.0471	6.1524	11.0033	8.86149	7.12286	8.29176	10.336	20.8684	15.6723	17.205	4.03265	2.40189	74.0316	10.1823	25.2476	8.32759	1.90251	1.57944	0.660242	0	0.988332	35.6623	34.027	11.6652	72.2264	-0.993229	0.0570136	-0.783342	7.58085e-06	Gender Neutral	12.5024	10.4007	1.23287	FALSE	TRUE	FALSE	TRUE	TRUE	TRUE	TRUE	TRUE	TRUE
WBGene00000179	aqp-11	ZK525.2	0.595569	1.14129	0.424574	1.03348	0.52756	0.921582	0.1709	0	0.478999	0.118714	0.224102	1.292	1.81464	0.591407	0.337352	0.896144	0	1.38377	0	0.912564	0	0	0	0	0	0	0	0	0.571821	0	-0.922949	0.115502	-0.101433	0.806359	Spermatogenic	7.29284	13.4453	0.556189	FALSE	FALSE	FALSE	FALSE	FALSE	FALSE	FALSE	FALSE	FALSE
WBGene00000180	arc-1	ZK1320.6	0	0.38043	0.212287	0.129185	0.197835	0.141782	0.1709	0.282136	0.2395	0.237429	0	0	0.90732	0.295703	0	0.448072	0	0	0	0	0	0	0	0	0	0	0	0	0.114364	0	-0.0605376	1	0.0814973	0.856451	Gender Neutral	2.06396	1.42788	1	FALSE	FALSE	FALSE	FALSE	FALSE	FALSE	FALSE	FALSE	FALSE
WBGene00000181	ard-1	F01G4.2	4.02009	4.75538	4.45802	2.97125	2.50591	3.26098	3.9307	3.66776	3.5925	5.34214	2.01692	5.16801	15.4244	1.18281	2.69882	1.79229	0	6.39993	1.27279	1.52094	0.346983	0	4.73833	0	0	3.45916	4.69241	1.44796	2.85911	7.14327	-0.779144	0.181187	-0.386355	0.0464999	Gender Neutral	206.395	147.852	1.69372	FALSE	FALSE	TRUE	FALSE	FALSE	FALSE	FALSE	FALSE	FALSE
WBGene00000182	arf-1.2	B0336.2	39.9031	32.0512	34.815	32.0378	30.9612	26.4423	38.4525	39.0758	36.2842	32.9432	39.666	29.716	235.45	17.7422	33.0605	90.7346	5.40426	69.1884	10.1823	10.0382	16.3082	13.3175	15.0047	15.1856	3.86464	53.6053	15.0157	18.4614	65.9882	25.6629	-0.908569	0.139127	-0.0168841	1	Gender Neutral	259.921	459.95	0.998201	FALSE	FALSE	TRUE	FALSE	FALSE	FALSE	TRUE	FALSE	TRUE
WBGene00000183	arf-3	F57H12.1	25.535	22.7307	23.7761	20.7988	22.4543	17.7227	15.2101	18.762	13.0527	16.2912	16.3594	23.256	72.5856	12.1238	12.9881	22.8517	1.50118	26.9835	3.81837	4.25863	7.11315	1.18907	5.52805	4.62169	0.772928	28.6661	13.1387	17.0135	41.8573	15.8739	-0.818684	0.285911	0.0661957	0.96043	Spermatogenic	326.83	630.739	2.0528	FALSE	FALSE	TRUE	FALSE	FALSE	FALSE	TRUE	TRUE	TRUE
WBGene00000184	arf-6	Y116A8C.12	27.5451	24.728	21.6533	35.3966	26.3121	32.7516	19.1408	16.9281	23.471	37.395	32.7189	34.884	91.6394	9.75821	23.1086	18.371	3.00236	45.6644	5.72755	13.9926	10.7565	0.475627	7.10749	3.30121	0	19.8161	15.9542	13.7556	31.3358	27.1444	-0.211544	0.975802	0.323383	0.164879	Gender Neutral	95.7802	103.341	2.73928	FALSE	FALSE	TRUE	FALSE	FALSE	FALSE	TRUE	TRUE	TRUE
WBGene00000185	arg-1	F31A9.3	1.78671	1.14129	0.636861	0.904294	0.79134	0.567127	0	0	0	0	0.224102	0	0	0	1.68676	0	4.20331	0.691884	0.636395	2.12932	0.346983	0	0	0	0.772928	0	0.938482	0.723978	0.114364	0	2.98172	0.908764	0.260889	1	NA	NA	NA	0.637818	FALSE	FALSE	FALSE	FALSE	FALSE	FALSE	FALSE	FALSE	FALSE
WBGene00000186	ark-1	C01C7.1	61.6414	50.7874	55.4776	88.3624	71.1876	84.3957	60.3277	66.584	62.7489	129.339	69.9197	148.58	84.8345	21.7342	46.2173	35.8458	17.4137	96.8638	11.4551	38.4798	27.0647	2.85376	9.47665	14.5253	2.31878	37.8037	50.678	44.1626	67.5893	57.9398	0.623158	0.463678	0.655478	0.000470227	Gender Neutral	19.7025	12.0768	2.84244	FALSE	FALSE	TRUE	FALSE	FALSE	FALSE	TRUE	TRUE	TRUE
WBGene00000187	arl-1	F54C9.10	12.8047	7.03796	9.12834	13.1769	10.4523	12.4059	9.74131	9.02834	11.017	9.141	11.9894	7.10601	44.2319	11.7394	19.9038	16.5787	6.42506	31.1348	4.45476	8.21308	11.4504	11.9858	4.73833	1.98072	1.54586	10.048	14.0772	15.9275	12.1226	20.8419	-0.590688	0.530101	-0.103525	0.817922	Gender Neutral	61.5423	110.695	1.14612	FALSE	FALSE	TRUE	FALSE	FALSE	FALSE	TRUE	TRUE	TRUE
WBGene00000188	arl-3	F19H8.3	0	0.38043	0.636861	0.129185	0	0.0708909	0	0	0	0	0	0	0	0	0	0	0	0.691884	0.636395	1.21675	0.346983	0	0	0	0	0	0	0	0	0	-0.88145	0.955052	-0.405683	0.811945	NA	NA	NA	0.53235	FALSE	FALSE	FALSE	FALSE	FALSE	FALSE	FALSE	FALSE	FALSE
WBGene00000189	arl-5	ZK632.8	2.82895	2.85323	2.86587	2.32533	1.78052	1.70138	2.2217	1.97495	3.47275	3.20529	2.46512	0	10.8878	2.06992	3.03617	2.24036	1.80142	7.95667	0.318197	2.28141	0.693966	0	0	0	1.15939	0.494166	3.75393	5.79182	5.14639	0	-0.228335	0.976376	0.0339236	1	Oogenic	48.6532	15.3745	3.36807	FALSE	FALSE	TRUE	FALSE	FALSE	FALSE	FALSE	FALSE	FALSE
WBGene00000190	arf-1.1	F45E4.1	0.670015	0.665753	1.27372	0.645924	0.428643	1.52415	1.11085	0.423204	0.838249	1.36521	0.560254	2.584	1.13415	0.88711	2.02411	0.448072	0.900709	2.4216	5.40935	25.932	11.4504	0.71344	0	0.660242	0	0.494166	1.87696	1.80994	0.972096	1.32283	-3.70933	2.13063e-12	0.516787	0.0223124	Spermatogenic	0.30523	16.7973	0.787292	FALSE	FALSE	FALSE	FALSE	TRUE	FALSE	FALSE	FALSE	FALSE
WBGene00000191	arl-7	F20D1.5	0	0	0	0	0	0	0	0	0	0	0	0	0	0	0	0	0	0	0	0	0	0	0	0	0	0	0	0	0	0	NA	NA	NA	NA	NA	NA	NA	0.691178	FALSE	FALSE	FALSE	FALSE	FALSE	FALSE	FALSE	FALSE	FALSE
WBGene00000192	arl-8	Y57G11C.13	28.8851	25.2986	22.0778	21.3155	16.9808	19.0697	14.5265	15.2353	18.202	14.4831	14.7907	15.504	100.032	16.8551	19.5664	29.1247	9.00709	56.7345	7.00034	10.9508	14.5733	2.37813	4.73833	6.60242	1.54586	24.2196	16.8927	24.6152	27.5618	13.2283	-0.0392912	1	0.531798	0.0124163	Oogenic	181.118	51.9596	3.26195	FALSE	FALSE	TRUE	FALSE	FALSE	FALSE	TRUE	TRUE	TRUE
WBGene00000193	arl-6	C38D4.8	0	0	0	0	0	0	0	0	0	0	0	0	0	0	0	0	0	0	0	0	0	0	0	0	0	0	0	0	0	0	2.60969	0.349615	0.657289	0.753995	NA	NA	NA	1.31763	FALSE	FALSE	FALSE	FALSE	FALSE	FALSE	FALSE	FALSE	FALSE
WBGene00000195	arr-1	F53H8.2	2.82895	2.28258	3.39659	2.32533	1.64863	2.19762	0.3418	1.12854	0.957999	1.60264	0.896407	0	26.766	0.295703	2.36147	0	0	9.68638	0	0.76047	0.346983	0	2.36916	1.32048	0	3.45916	1.87696	2.89591	4.8033	2.38109	-0.166904	1	0.361739	0.1426	Oogenic	7.99194	1.09328	0.883229	FALSE	FALSE	TRUE	FALSE	FALSE	FALSE	FALSE	FALSE	FALSE
WBGene00000196	aars-1	W02B12.6	0.148892	0.190215	0	0.387554	0.461615	0.0708909	0.3418	0	0.2395	0.118714	0	0	24.4977	2.66618	0.0281127	1.84207	0.600473	4.47803	3.3941	0.912564	1.38793	0.475627	0	0	0.772928	2.01021	0.162931	0.723978	6.17567	4.76218	0.104978	1	-0.231206	0.520005	Gender Neutral	19.4618	23.3997	1.0146	FALSE	FALSE	TRUE	FALSE	FALSE	FALSE	FALSE	FALSE	FALSE
WBGene00000197	aars-2	F28H1.3	452.632	542.303	524.136	255.269	252.075	262.296	260.794	280.725	294.704	218.197	198.554	182.172	864.45	70.9688	100.194	32.2612	1.80142	384.342	45.8204	16.7303	55.2859	2.85376	26.0608	36.3133	10.0481	314.924	100.418	82.5335	463.175	62.9666	0.265127	0.890619	0.705704	0.000671343	Gender Neutral	154.826	131.459	0.835786	FALSE	FALSE	TRUE	TRUE	FALSE	FALSE	TRUE	TRUE	TRUE
WBGene00000198	art-1	C15F1.6	14.2937	12.5542	13.3741	13.8228	12.4636	13.8237	7.8614	6.77126	10.538	7.24157	6.94715	11.628	38.5611	7.39259	13.4941	8.0653	1.80142	28.3673	1.90918	6.69214	6.93966	3.32939	2.36916	1.98072	0.772928	9.38916	14.0772	13.7556	18.9845	10.3181	-1.29788	0.0203579	0.320167	0.201334	Gender Neutral	139.426	147.47	1	FALSE	FALSE	TRUE	FALSE	FALSE	FALSE	TRUE	TRUE	TRUE
WBGene00000199	arx-1	Y71F9AL.16	35.4363	33.0974	30.7816	28.0331	27.2518	24.8827	28.3694	28.4957	34.009	33.24	36.8087	34.884	137.686	15.8201	19.7351	42.5669	1.20095	46.0103	3.18197	7.6047	9.88901	1.90251	12.6355	11.8843	1.15939	23.2258	13.1387	10.1357	28.9342	5.55588	-0.18674	1	0.29248	0.178094	Gender Neutral	67.4046	49.8649	1	FALSE	FALSE	TRUE	FALSE	FALSE	FALSE	TRUE	FALSE	TRUE
WBGene00000200	arx-2	K07C5.1	20.5471	21.6845	24.2007	20.0236	17.8052	21.0546	11.4503	12.1318	11.017	11.8714	9.41227	9.04401	40.3758	17.1508	21.9279	14.3383	2.40189	51.1995	8.27313	10.6466	13.5323	0.951253	3.15888	7.26266	2.31878	15.8133	12.2003	26.0632	30.4209	10.8472	-0.429198	0.712595	0.170327	0.559684	Gender Neutral	114.11	72.47	0.918445	FALSE	FALSE	TRUE	FALSE	FALSE	FALSE	TRUE	TRUE	TRUE
WBGene00000201	arx-3	Y79H2A.6	25.7584	30.4344	31.843	16.0189	14.2441	14.8162	21.7328	25.3922	26.7042	21.0124	21.7379	14.212	148.801	14.4895	14.5062	24.644	1.80142	60.1939	10.8187	3.65026	8.50108	0.475627	9.1476	5.94217	0.772928	27.0968	7.50785	6.75713	39.3985	4.49761	-0.346271	0.763009	0.440641	0.0713687	Gender Neutral	82.8294	55.7315	0.992345	FALSE	FALSE	TRUE	FALSE	FALSE	FALSE	TRUE	FALSE	TRUE
WBGene00000202	exos-4.2	Y6D11A.1	15.187	21.6845	16.3461	15.2438	15.4311	14.8162	7.6905	9.02834	8.14299	8.90357	10.7569	7.75201	22.683	2.66133	5.06029	8.28934	0.900709	7.61073	2.54558	0.304188	2.0819	0.237813	2.36916	3.30121	0	9.14207	11.2618	6.5158	15.0961	0	-0.197038	1	0.351928	0.164906	Gender Neutral	97.0303	77.4767	1	FALSE	FALSE	TRUE	FALSE	FALSE	FALSE	FALSE	TRUE	FALSE
WBGene00000203	arx-5	Y37D8A.1	9.38021	12.364	16.9829	13.5644	13.5187	12.5477	10.4249	10.439	10.2985	12.2276	10.981	20.672	53.5319	5.91407	9.10852	14.3383	0.600473	20.0646	2.54558	2.12932	2.42888	1.42688	3.15888	4.62169	0	13.8367	8.44633	5.79182	20.2425	2.11652	-0.579348	0.497531	0.0650234	0.920379	Gender Neutral	117.374	90.5284	2.21745	FALSE	FALSE	TRUE	FALSE	FALSE	FALSE	FALSE	FALSE	FALSE
WBGene00000204	arx-6	C35D10.16	26.205	29.198	30.7816	30.8752	26.8396	22.6497	17.7736	15.5175	18.9205	21.5466	24.203	21.964	197.115	21.8821	29.687	72.1396	1.50118	104.705	8.27313	7.6047	15.7299	1.90251	16.5841	13.2048	2.89848	48.0988	22.5236	19.5474	58.4973	8.4661	-0.369348	0.687412	0.128547	0.681994	Gender Neutral	109.522	70.8867	1	FALSE	FALSE	TRUE	FALSE	FALSE	FALSE	TRUE	FALSE	TRUE
WBGene00000205	arx-7	M01B12.3	11.3158	9.13032	11.8881	11.1099	10.782	10.8463	11.963	13.9657	12.8132	14.0083	11.8774	6.46001	32.6635	5.47051	4.55426	5.37687	1.20095	7.26479	3.18197	4.10654	3.46983	0	0.39486	1.32048	0.772928	5.43583	3.75393	9.04972	6.4044	5.68816	-0.746084	0.247613	0.244475	0.311634	Gender Neutral	71.1303	43.5127	1.56874	FALSE	FALSE	TRUE	FALSE	FALSE	FALSE	FALSE	FALSE	FALSE
WBGene00000206	asb-1	F35G12.10	10.5713	8.55968	13.5864	7.6219	6.46261	7.37266	17.4318	16.9281	16.0465	11.634	5.60254	11.628	50.8099	6.50547	5.39764	8.96144	4.20331	20.7565	5.09116	1.21675	2.77586	0.951253	1.57944	1.32048	0.772928	11.3658	4.69241	4.34387	15.7823	12.17	0.134661	1	0.324256	0.0915931	Gender Neutral	609.645	890.359	1.15904	FALSE	FALSE	TRUE	FALSE	FALSE	FALSE	FALSE	FALSE	FALSE
WBGene00000207	asb-2	F02E8.1	19.9516	21.6845	21.0164	49.9945	44.0513	48.9147	48.3647	54.4522	50.2949	174.273	119.222	165.376	29.4879	31.3446	12.1447	0.448072	1.20095	58.8102	5.72755	56.8832	25.6767	0.951253	1.57944	0	2.31878	1.4825	46.9241	29.6831	26.8756	130.166	-0.973143	0.0936082	-0.20292	0.533954	Gender Neutral	51.0837	68.4835	0.765118	FALSE	FALSE	FALSE	TRUE	TRUE	TRUE	TRUE	TRUE	TRUE
WBGene00000208	asc-1	Y53F4B.15	20.9938	24.5377	26.1113	13.6936	10.8809	11.8388	18.4572	17.7745	21.076	16.2045	12.7738	16.796	48.088	4.13985	5.39764	4.48072	0	14.5296	0	1.52094	2.42888	0.475627	3.15888	0.660242	0	9.88332	5.63089	5.79182	18.2983	3.96848	-0.256273	0.96194	0.345609	0.14316	NA	NA	NA	1	FALSE	FALSE	TRUE	FALSE	FALSE	FALSE	FALSE	FALSE	FALSE
WBGene00000209	asg-1	K07A12.3	9.67799	5.89667	5.94403	8.20324	5.47344	5.38771	11.7067	9.31048	13.412	14.3644	10.981	12.92	34.327	4.2877	7.75911	7.16916	0	12.4539	4.77296	2.73769	5.20474	0.951253	1.57944	0	0	7.41249	2.81544	6.5158	13.1519	5.82044	-0.902736	0.203169	-0.125553	0.693067	Gender Neutral	728.457	1103.73	0.656046	FALSE	FALSE	TRUE	FALSE	FALSE	FALSE	FALSE	FALSE	FALSE
WBGene00000210	asg-2	C53B7.4	7.44461	10.2716	8.27919	6.65302	9.10041	9.00315	8.63045	10.1569	9.81949	15.0767	12.9979	16.796	3.85611	5.76622	5.73499	0	1.20095	13.1458	0.636395	27.9853	11.7974	0	0	0.660242	0	0.494166	7.50785	7.96375	2.05856	10.3181	-1.07683	0.151892	-0.333557	0.252823	Gender Neutral	63.4	70.3914	0.614228	FALSE	FALSE	FALSE	FALSE	TRUE	TRUE	FALSE	FALSE	FALSE
WBGene00000211	asm-1	B0252.2	0.297784	0	0	0	0.065945	0	0.1709	0.423204	0.2395	0.178071	0	0	0	0.295703	0.337352	0	0	0	0	0	0.346983	0	0	0.660242	0	0	0	0	0	0	0.000164446	1	-0.22051	0.556668	Gender Neutral	1.2262	3.81349	1	FALSE	FALSE	FALSE	FALSE	FALSE	FALSE	FALSE	FALSE	FALSE
WBGene00000212	asm-2	ZK455.4	0.148892	0.190215	0.424574	0.129185	0.065945	0	0	0	0	0	0	0	0	0	0	0	0.600473	0	0	0.608376	0.346983	0	0	0	0	0	0.938482	0.723978	0	0.0176377	-0.395669	0.717039	-0.418964	0.0292851	Gender Neutral	0.444357	0.440461	1	FALSE	FALSE	FALSE	FALSE	FALSE	FALSE	FALSE	FALSE	FALSE
WBGene00000213	asm-3	W03G1.7	7.5935	5.13581	7.00547	5.55495	6.33072	6.77008	1.1963	0.564271	0.478999	1.30586	1.56871	1.292	1.36476	1.47852	6.07234	0.448072	0	7.61073	2.54558	2.12932	0.867457	0.475627	0	0	0.0133479	0	6.56937	5.79182	1.48674	1.85312	5.4387	2.18424e-13	2.77318	1.596e-41	NA	NA	NA	1.10514	FALSE	FALSE	FALSE	FALSE	FALSE	FALSE	FALSE	FALSE	FALSE
WBGene00000214	asp-1	Y39B6A.20	1.34003	1.52172	1.06143	1.55022	0.92323	2.16217	0.3418	0.564271	0.478999	0.356143	0.224102	0	2.72196	0.295703	3.37352	0.896144	2.10166	0.691884	3.81837	0.304188	1.04095	0	0	0	0	0.494166	0	0	0.228729	0	-1.77776	0.00971047	-0.33343	0.290774	Gender Neutral	121.417	219.336	1	FALSE	FALSE	FALSE	FALSE	FALSE	FALSE	FALSE	FALSE	FALSE
WBGene00000215	asp-2	T18H9.2	0.595569	0.570645	0.212287	0	0.065945	0.496237	0.3418	0	0	0	0	0	1.36098	0.591407	1.34941	0.448072	1.50118	1.38377	1.27279	0.304188	0.867457	0.475627	0	0	0	0.494166	0	0	0	0	-1.37699	0.0314158	-0.416112	0.0851712	Gender Neutral	24.9442	40.4857	0.737572	FALSE	FALSE	FALSE	FALSE	FALSE	FALSE	FALSE	FALSE	FALSE
WBGene00000216	asp-3	H22K11.1	1.9356	0.570645	1.06143	0.516739	0.725395	1.27604	0.3418	0.846407	0.718499	0.356143	0.224102	0	0.90732	0	1.34941	0.448072	0.600473	0.691884	2.54558	1.21675	0.693966	0.475627	0	0	0.772928	0	0.938482	0	0.228729	0	-1.66047	0.0125065	-0.457686	0.101558	Gender Neutral	34.8371	83.9896	0.493075	FALSE	FALSE	FALSE	FALSE	FALSE	FALSE	FALSE	FALSE	FALSE
WBGene00000217	asp-4	R12H7.2	2.08449	2.66301	1.48601	3.87554	2.90158	2.69386	1.3672	1.12854	1.6765	0.949714	0.224102	0	1.81464	0	2.69882	0.896144	1.50118	2.07565	3.81837	2.12932	1.73491	0.951253	0	0	0.772928	0	2.81544	2.17193	0.914914	2.91022	0.194322	1	0.649969	0.00118752	Gender Neutral	11.88	14.6085	0.662922	FALSE	FALSE	FALSE	FALSE	FALSE	FALSE	FALSE	FALSE	FALSE
WBGene00000218	asp-5	F21F8.3	1.19114	0.38043	0.849147	0.387554	0.197835	0.992473	0.5127	0.564271	0	0.237429	0	0	0.45366	0	2.02411	0.448072	0	0	1.27279	0.608376	1.04095	0	0	0	0	0	0	0	0	0	-0.290899	0.923234	0.12702	0.765335	Gender Neutral	36.5827	65.7383	0.785011	FALSE	FALSE	FALSE	FALSE	FALSE	FALSE	FALSE	FALSE	FALSE
WBGene00000219	asp-6	F21F8.7	2.75451	1.52172	1.06143	1.93777	0.79134	2.3394	1.8799	3.10349	5.02949	0.831	0.672305	0	5.44392	0	7.42175	4.48072	12.6099	1.38377	4.45476	42.2821	8.84807	0	1.57944	0	0.772928	0.494166	0.938482	0.723978	0.343093	0	-0.652144	0.33942	0.0270674	1	Gender Neutral	51.0906	128.38	0.743144	FALSE	FALSE	FALSE	FALSE	TRUE	FALSE	FALSE	FALSE	FALSE
WBGene00000220	atf-2	K08F8.2	0	0.190215	0	0.129185	0	0.0708909	0	0	0.2395	0	0	0	0	0	0	0	0	0.691884	0.636395	0.304188	0	0	0	0	0	0.247083	0	0	0.114364	0	-0.151815	1	0.498768	0.260754	Gender Neutral	0.515836	0.595074	0.973516	FALSE	FALSE	FALSE	FALSE	FALSE	FALSE	FALSE	FALSE	FALSE
WBGene00000221	atf-5	T04C10.4	72.5105	74.4692	76.6356	109.161	104.173	106.017	30.4202	35.5491	29.8177	23.268	21.0656	14.212	11.7952	35.7801	74.5549	7.16916	34.8274	115.199	40.7293	52.7766	58.9871	51.875	0.789721	0.660242	27.8254	0.494166	106.048	104.253	37.8546	91.2751	-0.702367	0.423248	0.00185902	1	Spermatogenic	5.67152	17.1948	0.880529	FALSE	TRUE	FALSE	TRUE	FALSE	TRUE	TRUE	TRUE	TRUE
WBGene00000222	atf-6	F45E6.2	28.4384	27.2007	28.4464	15.5022	12.4306	14.6035	28.0276	30.1885	30.4165	24.7519	23.3066	15.504	24.4977	10.0539	8.77116	1.34422	0.800631	15.9133	3.18197	16.4262	5.89871	0.951253	3.9486	3.96145	1.93232	9.88332	7.50785	13.7556	35.4529	19.8424	0.266509	0.909648	0.406497	0.105952	Oogenic	5.28082	0.671395	0.716657	FALSE	FALSE	TRUE	FALSE	TRUE	FALSE	FALSE	FALSE	FALSE
WBGene00000223	atf-7	C07G2.2	20.3238	23.2062	29.5079	17.5691	16.4203	19.2469	20.2517	20.5959	19.639	32.409	24.6512	29.716	131.108	15.968	23.2773	17.5246	2.40189	49.4697	17.5009	4.56282	6.93966	4.28064	1.57944	3.96145	1.54586	36.8154	8.44633	18.0994	39.9131	9.96931	0.329789	0.773302	0.209699	0.391316	Gender Neutral	132.637	74.4979	1	FALSE	FALSE	TRUE	FALSE	FALSE	FALSE	TRUE	FALSE	TRUE
WBGene00000224	atgp-1	F26D10.9	51.8145	49.3608	43.4127	9.68886	8.80366	10.8463	92.1151	110.315	98.6739	22.9119	13.6702	12.92	5.89758	14.4895	8.77116	8.0653	16.8132	30.097	10.8187	33.6128	11.9709	0.951253	0	0	1.54586	0.988332	19.7081	15.9275	18.0696	49.4738	0.513568	0.485466	-0.216584	0.359532	Gender Neutral	4.20527	5.72459	1	FALSE	FALSE	FALSE	FALSE	TRUE	TRUE	FALSE	TRUE	FALSE
WBGene00000225	atgp-2	C38C6.2	0.542393	0.76086	0.849147	0.710517	0.907372	0.567127	0.469975	0.141068	0.878165	0.849938	0.560254	4.0052	2.58586	0.911752	0.674705	0.522751	5.70449	0.691884	1.27279	1.03931	0.346983	0.808565	0	0.660242	0	0.988332	0	0.361989	1.71546	3.10864	-0.721939	0.224345	-0.372055	0.0997806	NA	NA	NA	0.793503	FALSE	FALSE	FALSE	FALSE	FALSE	FALSE	FALSE	FALSE	FALSE
WBGene00000226	atl-1	T06E4.3	229.964	229.223	226.935	117.817	118.965	116.332	132.106	154.469	155.675	146.612	171.55	124.032	450.031	63.8719	114.869	111.122	6.90544	253.922	57.9119	10.1613	52.2209	6.18314	22.1122	21.1277	7.98692	130.213	90.0942	91.9452	285.854	62.9666	0.762648	0.434553	0.0648338	1	Gender Neutral	24.1283	36.1416	1.23341	FALSE	FALSE	TRUE	FALSE	FALSE	FALSE	TRUE	TRUE	TRUE
WBGene00000227	atm-1	Y48G1BL.2	97.7477	83.8848	86.7192	58.1332	71.2866	63.5183	65.9674	72.791	66.8204	70.1602	66.11	86.5641	351.541	22.6213	41.8317	81.7732	0.720568	91.986	13.0461	9.8709	25.11	1.42688	17.3739	17.8265	1.54586	54.4406	19.7081	23.1673	84.4008	24.8339	1.26965	0.0546232	0.759441	0.019544	Gender Neutral	9.92188	8.20815	1	FALSE	FALSE	TRUE	FALSE	FALSE	FALSE	TRUE	FALSE	TRUE
WBGene00000228	atn-1	W04D2.1	1.34003	0.38043	0.849147	0.516739	0.13189	0.567127	4.4434	3.9499	4.78999	1.42457	0.672305	5.16801	2.04147	0	0.674705	0	1.20095	3.11348	0.0530329	3.04188	1.04095	0	0.789721	0	0	0	1.87696	0.723978	1.14364	0	-0.183895	1	-0.64794	0.0011593	Spermatogenic	4.71529	33.5775	0.309975	FALSE	FALSE	FALSE	FALSE	FALSE	FALSE	FALSE	FALSE	FALSE
WBGene00000229	atp-2	C34E10.6	33.203	35.38	34.3905	19.2485	18.5305	21.2673	42.725	47.1167	46.4629	43.4494	30.7019	40.052	118.859	10.3496	17.5423	9.40952	1.35106	48.4319	11.7733	6.38795	7.72037	2.02141	6.31777	5.94217	3.09171	23.267	12.2003	10.1357	41.1711	4.49761	-0.881862	0.155563	-0.182322	0.601519	Gender Neutral	1198.22	1396	1.21137	FALSE	FALSE	TRUE	FALSE	FALSE	FALSE	TRUE	FALSE	TRUE
WBGene00000230	atp-3	F27C1.7	8.93353	10.4618	7.64233	8.78457	7.64962	11.9097	7.5196	9.59261	8.86149	6.76672	5.82665	5.16801	37.2199	1.47852	8.43381	1.79229	2.40189	18.6809	2.54558	1.82513	5.55173	0.951253	1.57944	1.98072	0.772928	4.94166	11.2618	7.23978	9.94969	2.38109	-0.951451	0.21826	-0.186905	0.56265	Gender Neutral	536.723	737.345	0.988487	FALSE	FALSE	TRUE	FALSE	FALSE	FALSE	FALSE	TRUE	FALSE
WBGene00000231	atx-2	D2045.1	43.2656	42.7984	52.6471	29.7556	23.0808	25.9461	32.9837	34.8438	32.6119	33.6159	30.8887	42.636	160.426	11.8281	14.8435	23.3638	4.20331	51.8913	13.3643	5.47538	10.93	3.80501	7.89721	5.94217	0.772928	40.9746	13.1387	5.79182	51.3153	12.17	0.131376	1	0.770156	0.000124994	Gender Neutral	104.635	133.599	1.53285	FALSE	FALSE	TRUE	FALSE	FALSE	FALSE	TRUE	FALSE	TRUE
WBGene00000232	avr-14	B0207.12	5.06234	3.42387	1.69829	2.32533	1.91241	3.04831	5.4688	6.77126	7.18499	4.45179	4.70614	0	0.45366	1.18281	3.37352	9.40952	9.00709	2.79762	3.81837	34.8295	12.8384	4.28064	0	0.660242	0	0.494166	1.87696	1.44796	5.03203	13.7574	0.128132	1	-0.747051	0.0589117	Spermatogenic	0.486623	0.988828	1.22999	FALSE	FALSE	FALSE	FALSE	TRUE	TRUE	FALSE	FALSE	FALSE
WBGene00000233	avr-15	R11G10.1	1.56337	0.570645	0.424574	0.516739	0.164863	0.0708909	0.1709	0.282136	0.2395	0.237429	0	0	0.83171	0.295703	0.759043	1.34422	0	0	0.636395	1.2421	0.693966	0	0	0	0	0.647907	0	0	0	0	1.12701	0.161856	0.0485099	1	Gender Neutral	0.571845	1.1048	1.78243	FALSE	FALSE	FALSE	FALSE	FALSE	FALSE	FALSE	FALSE	FALSE
WBGene00000235	baf-1	B0464.7	4.31787	4.94559	8.27919	4.90902	3.29725	4.89147	7.8614	8.74621	5.62824	10.3281	4.93024	0	91.1857	5.61836	6.07234	7.16916	0	13.8377	3.18197	0.608376	1.38793	0.594533	3.55374	2.64097	0.772928	13.8367	3.75393	3.61989	14.6386	1.58739	-0.549628	0.670443	0.0879779	0.828741	Gender Neutral	300.759	384.792	1.30837	FALSE	FALSE	TRUE	FALSE	FALSE	FALSE	FALSE	FALSE	FALSE
WBGene00000236	bag-1	F57B10.11	19.6538	23.9671	20.8041	25.191	21.6959	20.7002	23.157	24.8279	27.303	27.8979	23.5307	16.796	80.2979	19.2207	22.6026	10.3057	3.60284	48.7779	1.90918	15.0573	10.93	0.951253	2.36916	3.96145	0.772928	24.7083	21.5851	26.0632	43.1153	71.6973	0.101194	1	0.184811	0.441736	Gender Neutral	165.639	185.072	2.13617	FALSE	FALSE	TRUE	TRUE	FALSE	FALSE	TRUE	TRUE	TRUE
WBGene00000237	bam-2	Y71F9AR.1	10.5713	12.1738	11.8881	44.4396	41.1717	45.3702	17.9445	19.1852	17.723	77.7579	83.8141	38.76	3.17562	7.68829	21.2532	30.0208	10.8085	8.9945	10.1823	38.9361	14.5733	0.475627	0	0	2.31878	0.494166	12.2003	15.2035	22.6441	62.4375	0.702442	0.297386	0.312488	0.131226	Gender Neutral	0.750104	0.433376	1	FALSE	FALSE	FALSE	FALSE	TRUE	TRUE	FALSE	TRUE	TRUE
WBGene00000238	bar-1	C54D1.6	1.48892	2.28258	1.48601	0.516739	0.593505	0.708909	4.6143	4.51417	4.07149	1.30586	2.01692	1.292	0.45366	0.591407	0.337352	0.448072	0.600473	2.76754	5.83362	0	1.04095	0.237813	0	1.32048	3.09171	0.494166	0.938482	1.44796	0	0	0.350704	0.842104	-0.757274	3.38176e-05	Spermatogenic	0.598475	1.29077	0.677793	FALSE	FALSE	FALSE	FALSE	FALSE	FALSE	FALSE	FALSE	FALSE
WBGene00000239	bas-1	C05D2.4	0.148892	0.38043	0.636861	0.193777	0.065945	0.212673	0.1709	0	0.2395	0.118714	0	0	0	0.295703	0.337352	0	0.600473	0	0.636395	0	0	0.475627	0	0	0	0	0	0	0	0	-0.105807	1	0.568725	0.00598799	Gender Neutral	0.519181	1.30303	0.890208	FALSE	FALSE	FALSE	FALSE	FALSE	FALSE	FALSE	FALSE	FALSE
WBGene00000240	pah-1	K08F8.4	4.46677	2.85323	2.6182	0.904294	0.79134	1.70138	7.04963	4.79631	4.55049	0.949714	0.896407	5.16801	0	0.591407	1.68676	1.34422	1.80142	2.07565	0	19.7722	5.20474	0.475627	0	0	0	0	4.69241	1.44796	0.914914	9.78892	-0.674657	0.278704	-0.324071	0.144676	Spermatogenic	0.700161	2.86999	1	FALSE	FALSE	FALSE	FALSE	TRUE	FALSE	FALSE	FALSE	FALSE
WBGene00000241	bbs-1	Y105E8A.5	3.72231	4.75538	3.1843	2.45451	2.90158	1.98495	0.6836	0	0.2395	0.158286	0.224102	0	0.45366	1.77422	8.09646	3.13651	0.600473	6.22696	1.27279	0.608376	0.346983	0	0	0	0	0	6.56937	3.61989	0	4.23305	-0.0408667	1	-0.594743	0.890862	NA	NA	NA	1	FALSE	FALSE	FALSE	FALSE	FALSE	FALSE	FALSE	FALSE	FALSE
WBGene00000242	bbs-2	F20D12.3	0	0	0	0	0	0.283564	0.5127	0.564271	0.478999	0	0.224102	0	0	0	2.02411	0.896144	0	0.691884	0	4.25863	1.04095	0	0	0	0	0	0	0	0	3.43935	0.146137	1	-1.24611	0.262057	NA	NA	NA	1.09549	FALSE	FALSE	FALSE	FALSE	FALSE	FALSE	FALSE	FALSE	FALSE
WBGene00000244	bbs-8	T25F10.5	0	0	0	0	0	0	0	0	0	0	0	0	0	0	0	0	0	0	0	0	0	0	0	0	0	0	0	0	0	0	-0.762786	0.54461	0.153763	0.95565	NA	NA	NA	0.786843	FALSE	FALSE	FALSE	FALSE	FALSE	FALSE	FALSE	FALSE	FALSE
WBGene00000245	bca-1	T13C5.5	1.04225	1.99726	1.59215	0.129185	0.461615	0.673464	0.42725	0.282136	0.35925	0.474857	0.896407	0	0.45366	0	1.01206	0.448072	0	1.38377	0	2.4335	0.346983	0	0	0	0	0.494166	0	0.723978	0.114364	0	-0.730855	0.206391	-0.316324	0.126634	Gender Neutral	6.21439	3.49799	0.934606	FALSE	FALSE	FALSE	FALSE	FALSE	FALSE	FALSE	FALSE	FALSE
WBGene00000246	bcc-1	M7.3	0.148892	0.190215	0	0.129185	0	0.212673	0.1709	0.282136	0.2395	0.237429	0.224102	0	0	0	0	0	1.20095	0	0.636395	0.912564	0.346983	0.951253	0	0.660242	0.772928	0	0	0	0	0	1.12713	0.242018	0.337293	0.252396	Spermatogenic	0.0777244	0.956614	1	FALSE	FALSE	FALSE	FALSE	FALSE	FALSE	FALSE	FALSE	FALSE
WBGene00000247	bec-1	T19E7.3	53.0801	59.7275	60.2895	30.3584	32.5109	30.6603	58.3624	56.9914	56.5219	80.3696	72.8331	64.6001	173.525	12.1994	34.7473	86.4854	0	105.675	10.2278	2.73769	8.92903	0	15.0047	16.506	0.772928	76.1338	25.339	17.7375	93.3784	20.9007	0.882351	0.233409	0.152578	0.587475	Gender Neutral	39.936	27.5845	1.44695	FALSE	FALSE	TRUE	FALSE	FALSE	FALSE	TRUE	FALSE	TRUE
WBGene00000248	ben-1	C54C6.2	13.512	13.7113	13.4448	22.8765	22.2455	22.0648	5.99574	5.92485	12.7534	10.9118	8.96407	19.703	15.3866	3.35131	8.06835	1.90431	3.3026	15.798	0	3.04188	0.693966	2.37813	0	0	0.772928	6.7536	10.1669	6.39514	7.13824	3.96848	-0.322466	0.799423	-0.720121	4.45782e-05	Spermatogenic	20.7799	189.342	1.54472	FALSE	FALSE	TRUE	FALSE	FALSE	FALSE	FALSE	TRUE	FALSE
WBGene00000249	bir-1	T27F2.3	19.9516	15.4074	14.8601	20.7988	16.5522	14.5326	11.1085	11.2854	14.6095	14.958	14.1184	15.504	49.9026	9.16681	12.482	53.3206	4.80378	43.5887	1.27279	2.73769	6.59268	8.08565	7.10749	7.26266	7.72928	31.1325	7.50785	7.96375	44.9452	18.255	-0.0173837	1	0.502734	0.00964296	Gender Neutral	145.076	150.536	4.43635	FALSE	FALSE	TRUE	FALSE	FALSE	FALSE	TRUE	FALSE	FALSE
WBGene00000250	bir-2	C50B8.2	46.1566	37.4724	42.6697	31.3919	32.8406	40.1952	21.3625	23.1351	28.261	19.7066	25.3235	12.92	53.0782	22.1778	41.157	23.2998	9.00709	49.1238	7.63674	23.8788	16.048	2.85376	1.57944	1.98072	1.54586	15.3191	38.0085	29.6831	21.3861	16.9322	0.606589	0.426114	0.918728	4.05852e-06	Gender Neutral	73.9792	40.6736	2.37627	FALSE	FALSE	TRUE	FALSE	FALSE	FALSE	TRUE	TRUE	TRUE
WBGene00000251	bli-1	C09G5.6	0	0	0.424574	0.129185	0	0	0.1709	0	0.2395	0	0	0	0	0.295703	0	0	6.83038	0	0	22.5099	10.0625	0	0.789721	0	0.257643	0	0	0	0	0	-3.34723	0.251464	-2.47404	3.30666e-11	NA	NA	NA	0.776891	FALSE	FALSE	FALSE	FALSE	TRUE	FALSE	FALSE	FALSE	FALSE
WBGene00000252	bli-2	F59E12.12	0.297784	0.190215	0	0.129185	0.13189	0.0708909	0.3418	0.282136	0	0.356143	0.224102	0	0	0	0	2.24036	6.6052	0	1.27279	2.73769	0.346983	0.475627	0	0.660242	0	0	0	0	0	0	-2.02278	0.279717	-5.19288	4.05588e-50	NA	NA	NA	0.571719	FALSE	FALSE	FALSE	FALSE	FALSE	FALSE	FALSE	FALSE	FALSE
WBGene00000253	bli-3	F56C11.1	22.7061	24.5377	23.0331	21.3155	21.0035	21.6572	17.5173	17.6335	18.681	20.2408	16.6956	10.982	5.67075	8.8711	29.0123	2.91247	4.10323	27.3294	10.8187	33.7649	9.71552	2.14032	0	0.330121	1.54586	0.247083	25.8082	28.2351	8.06268	47.0927	1.59353	0.00136397	0.547672	0.00585481	Gender Neutral	0.639382	0.38527	0.854193	FALSE	FALSE	FALSE	TRUE	TRUE	TRUE	TRUE	TRUE	TRUE
WBGene00000254	bli-4	K04F10.4	54.0491	44.3201	57.1052	50.5113	49.6896	49.9072	21.5334	20.5959	29.698	30.0347	26.8922	31.008	60.7905	19.5164	42.1691	16.3546	1.81393	75.4154	8.90953	18.7101	18.0431	4.28064	1.57944	0	4.63757	7.65957	46.9241	32.579	31.9648	18.5917	0.511753	0.469592	0.451034	0.0152805	Gender Neutral	100.44	127.935	1.1172	FALSE	FALSE	TRUE	TRUE	FALSE	FALSE	TRUE	TRUE	TRUE
WBGene00000255	bli-5	F45G2.5	0	0	0.212287	0.387554	0.26378	0.354455	0.3418	0	0	0.118714	0.448203	0	0	0	0.337352	0	0	0	0	0.304188	0.346983	0.475627	0	0	0	0	0	0	0	0	1.01866	0.706902	-0.768312	0.0640111	NA	NA	NA	1.0716	FALSE	FALSE	FALSE	FALSE	FALSE	FALSE	FALSE	FALSE	FALSE
WBGene00000256	bli-6	Y73B6BL.34	2.27495	1.37498	2.03138	1.94838	1.3096	1.44951	8.0814	10.6689	8.80461	14.0005	9.34944	2.35021	0.0648086	0.433698	1.06025	0.273111	10.8443	0.87096	0.636395	8.23915	2.23804	0.475627	0	0	0	0.592999	1.87696	0.396895	1.84127	3.21781	-4.00128	3.31758e-07	-5.61645	8.2722e-89	Gender Neutral	5.84261	6.80491	1	FALSE	FALSE	FALSE	FALSE	FALSE	FALSE	FALSE	FALSE	FALSE
WBGene00000257	bmk-1	F23B12.8	279.247	278.95	289.665	292.604	271.364	273.568	165.688	190.159	196.39	154.309	150.372	126.616	733.342	70.821	110.989	72.8117	14.4114	284.71	16.5463	42.5863	49.7921	16.6469	39.0912	36.9735	11.2075	251.695	98.5406	96.289	342.407	123.023	1.58035	0.000772879	1.05181	3.5506e-10	Spermatogenic	59.1405	125.746	0.75104	FALSE	FALSE	TRUE	FALSE	FALSE	FALSE	TRUE	TRUE	TRUE
WBGene00000259	bpl-1	F13H8.10	13.847	15.2172	13.3741	15.7605	15.0355	18.2426	8.0323	11.0033	10.2985	8.42872	12.7738	10.336	24.4977	6.50547	9.10852	3.13651	2.40189	29.0591	6.36395	2.12932	7.63362	1.42688	0.789721	1.98072	0.772928	6.91833	7.50785	13.7556	16.9259	11.1118	0.380342	0.878879	0.170648	0.667318	Gender Neutral	24.3785	32.1835	1	FALSE	FALSE	TRUE	FALSE	FALSE	FALSE	FALSE	FALSE	FALSE
WBGene00000262	bra-1	F54B11.6	34.543	31.1953	32.4799	77.5109	54.5365	69.6858	37.0853	39.9222	34.2485	62.1469	42.8034	28.424	20.1879	15.6723	48.5788	0.896144	0	69.8803	14.6371	18.2513	10.4095	2.85376	0.789721	0.660242	0.772928	0.494166	41.2932	48.5065	26.99	51.3257	0.46488	0.819908	0.153526	0.721711	Oogenic	6.24839	1.85629	2.07428	FALSE	FALSE	FALSE	TRUE	FALSE	FALSE	TRUE	TRUE	TRUE
WBGene00000263		F23H11.5	2.97784	2.28258	2.75973	1.03348	1.38485	1.84316	4.6143	3.66776	5.02949	3.44271	2.46512	2.584	12.2522	1.18281	1.35437	1.79229	1.20095	4.15131	1.27279	0.608376	1.38793	1.42688	0.800844	0.660242	0	0.247083	0.938482	1.44796	2.63142	0	-1.26509	0.150049	-0.12295	0.837045	Gender Neutral	598.219	1073	1.10178	FALSE	FALSE	TRUE	FALSE	FALSE	FALSE	FALSE	FALSE	FALSE
WBGene00000264	brc-1	C36A4.8	65.5126	68.9529	70.5854	31.069	34.2584	34.4057	50.5864	54.7343	58.6774	40.1254	35.931	37.468	163.242	19.96	29.0123	55.4116	9.40741	52.9292	12.4804	3.06723	14.342	2.36492	11.0561	13.535	1.91085	68.7385	12.0438	15.5655	66.2169	21.4298	0.819443	0.195976	0.557081	0.0169845	Gender Neutral	41.3947	27.3621	0.981564	FALSE	FALSE	TRUE	FALSE	FALSE	FALSE	TRUE	FALSE	TRUE
WBGene00000265	brd-1	K04C2.4	36.9997	35.1898	33.7536	26.9996	25.4548	25.9461	30.0784	33.0099	43.1099	28.9069	31.1501	25.84	205.735	9.46251	20.7472	26.2122	0.600473	51.1995	8.90953	3.34607	9.36854	4.75627	4.34347	8.7482	2.31878	67.2066	10.3233	15.9275	58.8404	12.4346	0.771346	0.265989	0.740932	0.00119334	Gender Neutral	41.1432	31.0974	1.30075	FALSE	FALSE	TRUE	FALSE	FALSE	FALSE	TRUE	TRUE	TRUE
WBGene00000266	bre-1	C53B4.7	7.7424	7.22817	4.45802	6.71761	7.51773	8.86137	10.7667	9.59261	12.2145	15.0767	15.9112	15.504	1.81464	6.80118	5.73499	3.13651	0.600473	8.64856	19.7282	29.202	14.5733	2.37813	0	0	0.772928	0.494166	7.50785	6.5158	6.29004	23.1054	-0.150552	1	-0.62787	0.000439405	Spermatogenic	2.12041	79.8935	0.847762	FALSE	FALSE	FALSE	FALSE	FALSE	TRUE	FALSE	FALSE	FALSE
WBGene00000267	bre-2	Y39E4B.9	21.2916	30.2442	29.2956	27.5164	31.2579	37.714	32.8128	42.3204	34.2485	46.0611	50.4229	42.636	6.35124	15.6723	14.1688	142.935	13.8109	26.0322	21.001	41.6738	15.9612	0	1.57944	0.660242	0.772928	0	26.2775	28.2351	36.1391	63.2841	0.480513	0.91714	-0.123497	0.817922	NA	NA	NA	0.919225	FALSE	FALSE	FALSE	FALSE	TRUE	FALSE	FALSE	TRUE	TRUE
WBGene00000268	bre-3	B0464.4	7.96573	4.18473	6.15632	5.36117	4.6821	5.63583	5.4688	7.33553	4.43074	2.493	1.12051	3.876	14.744	3.40059	5.73499	8.0653	5.2041	7.7837	3.81837	4.25863	3.46983	4.04283	0.39486	0	1.54586	3.08854	9.38482	7.96375	4.05993	2.91022	-0.0385881	1	0.0985814	0.840224	Spermatogenic	54.9376	105.151	1.42255	FALSE	FALSE	TRUE	FALSE	FALSE	FALSE	FALSE	FALSE	FALSE
WBGene00000269	bre-4	Y73E7A.7	4.31787	5.51624	1.27372	2.97125	2.24213	2.69386	5.2979	8.18193	6.46649	4.39243	4.25793	3.876	7.25856	2.66133	3.71088	3.58458	1.20095	5.60426	0.636395	3.04188	1.04095	2.39975	0.789721	1.39384	0	2.47083	0.938482	3.61989	1.82983	6.08501	-0.106933	1	0.156086	0.619449	Spermatogenic	19.9629	40.3713	1	FALSE	FALSE	FALSE	FALSE	FALSE	FALSE	FALSE	FALSE	FALSE
WBGene00000270	bre-5	T12G3.8	8.18907	6.3722	9.12834	12.1434	12.3647	16.9784	6.57965	8.46407	7.30474	10.803	11.2051	16.15	21.0952	12.6413	23.446	2.68843	3.90307	22.8322	4.77296	9.65797	10.236	0.475627	1.9743	2.64097	0.772928	5.18874	15.0157	18.8234	16.5256	40.4785	-0.839286	0.406647	-0.307638	0.164596	Gender Neutral	37.7423	30.4508	1	FALSE	FALSE	FALSE	TRUE	FALSE	TRUE	TRUE	TRUE	TRUE
WBGene00000271	brf-1	F45E12.2	41.392	37.0919	36.4072	29.0666	28.8839	33.2478	33.7243	34.9848	37.1224	29.3224	28.9091	31.008	254.277	18.0379	28.1689	17.6989	1.20095	80.2586	10.1823	4.14999	12.8384	0.951253	5.13319	2.64097	1.54586	50.8991	30.9699	23.8913	66.1026	16.6676	0.308216	0.818786	0.490296	0.0195957	Gender Neutral	48.3626	24.2972	1.70991	FALSE	FALSE	TRUE	FALSE	FALSE	FALSE	TRUE	TRUE	TRUE
WBGene00000272	bro-1	F56A3.5	0.148892	0	0	0.129185	0.26378	0.141782	0.3418	0	0	0	0	0	0	0	1.01206	0.448072	0	0.691884	0.636395	0.304188	0	0	0	0	0	0	0	0	0	0	0.967846	1	-0.268109	1	NA	NA	NA	1	FALSE	FALSE	FALSE	FALSE	FALSE	FALSE	FALSE	FALSE	FALSE
WBGene00000273	brp-1	Y79H2A.1	0	0.004227	0	0	0.0439633	0	0	0	0	0	0	0	0	0	0	0	0	0	0	0.304188	0	0	0.789721	0	0	0	0	0	0	0	1.09832	0.0476534	0.491165	0.0122105	Gender Neutral	7.4282	10.0757	1	FALSE	FALSE	FALSE	FALSE	FALSE	FALSE	FALSE	FALSE	FALSE
WBGene00000274	btf-1	F15D4.1	143.904	155.786	152.634	91.6243	84.5415	91.3075	103.708	110.597	111.607	98.6516	88.6322	109.82	462.507	32.6752	48.9161	62.7301	6.00473	154.982	22.2738	17.6429	23.9418	3.80501	21.3225	16.1759	1.54586	115.981	42.2317	31.855	185.842	62.1729	0.569083	0.408362	0.938268	5.53275e-08	Gender Neutral	24.036	16.9086	0.996336	FALSE	FALSE	TRUE	FALSE	FALSE	FALSE	TRUE	FALSE	TRUE
WBGene00000275	bub-1	R06C7.8	329.35	319.561	324.162	220.583	174.589	187.507	217.983	227.966	250.277	163.232	159.897	140.828	844.715	68.6032	136.965	118.291	4.20331	395.758	33.0925	10.6466	52.3944	17.5982	37.9066	38.294	3.86464	288.099	85.4018	96.289	420.861	73.2846	1.02137	0.0613689	0.920802	1.33582e-06	Gender Neutral	108.842	166.474	1.12528	FALSE	FALSE	TRUE	FALSE	FALSE	FALSE	TRUE	TRUE	TRUE
WBGene00000276	byn-1	F57B9.5	72.1383	88.0696	92.1325	50.5113	51.3089	56.2331	50.7573	59.9538	59.0367	42.9746	49.7506	41.99	212.313	20.1078	42.5064	11.4258	3.00236	89.945	12.0915	11.255	14.9203	2.37813	10.2664	6.60242	2.31878	47.7282	22.5236	27.5112	71.0774	32.8061	-0.130109	1	-0.721863	0.000120663	Gender Neutral	113.571	106.386	1.65144	FALSE	FALSE	TRUE	TRUE	FALSE	FALSE	TRUE	TRUE	TRUE
WBGene00000277	cab-1	C23H4.1	0	0.0475538	0	0.25837	0.13189	0.0886137	0	0	0	0	0	0	0	0.295703	0.337352	0.149357	0.600473	0	0.636395	0	0.346983	0	0	0	0.0702662	0.494166	0	0	0	0	0.434761	0.613685	0.0981387	0.799961	Gender Neutral	1.68037	3.02054	0.917398	FALSE	FALSE	FALSE	FALSE	FALSE	FALSE	FALSE	FALSE	FALSE
WBGene00000279	cah-1	F54D8.4	1.48892	1.71194	1.27372	2.71288	2.6378	1.98495	1.709	2.53922	2.6345	6.17314	6.94715	1.292	0	1.47852	2.02411	0.448072	0	0.691884	1.27279	3.04188	3.12285	0.475627	0.789721	0	0.772928	0	0.938482	0.723978	3.31656	7.14327	0.321682	1	-0.0498914	1	Gender Neutral	2.1977	2.27434	1	FALSE	FALSE	FALSE	FALSE	FALSE	FALSE	FALSE	FALSE	FALSE
WBGene00000280	cah-2	D1022.8	0.148892	0.190215	0.424574	0	0.065945	0	0.1709	0	0	0.118714	0	0	0	0.295703	0.674705	0	0	2.07565	0	0.304188	0	0	0	0	0.772928	0.494166	0	0	0	0	0.0788557	1	-0.634703	0.183161	NA	NA	NA	1.05727	FALSE	FALSE	FALSE	FALSE	FALSE	FALSE	FALSE	FALSE	FALSE
WBGene00000281	cah-3	K05G3.3	0.297784	0	0.212287	0.25837	0.065945	0.212673	0	0	0.2395	0	0	0	0	0	0	0	0.600473	0.00596452	0	0.00262231	0	0.475627	0	0	0	0	0	0	0	0.0363778	-1.12191	0.0473018	-0.773448	0.00256383	Gender Neutral	2.59039	7.04179	0.784996	FALSE	FALSE	FALSE	FALSE	FALSE	FALSE	FALSE	FALSE	FALSE
WBGene00000282	cah-4	R01E6.3	0.148892	0	0	0	0.065945	0.0708909	0	0	0	0.118714	0.224102	0	0	0	0	0	0	0.691884	0	0	0	0	0	0	0	0	0	0	0	0	0.296613	0.841332	-1.07376	6.20986e-09	Gender Neutral	6.91225	10.0458	0.775666	FALSE	FALSE	FALSE	FALSE	FALSE	FALSE	FALSE	FALSE	FALSE
WBGene00000283	cah-5	R173.1	0.297784	0.190215	0.212287	0.25837	0	0.212673	0.1709	0	0	0	0	0	0.45366	0	0	0	0.600473	0	0	0.304188	0	0	0	0	0	0	0	0	0	0	-0.8043	0.159972	-0.0583815	0.970602	Gender Neutral	0.631285	2.23604	1	FALSE	FALSE	FALSE	FALSE	FALSE	FALSE	FALSE	FALSE	FALSE
WBGene00000284	cah-6	T28F2.3	0	0	0	0	0	0	0	0	0	0	0	0	0	0	0	0	0.600473	0	0	0	0	0.475627	0	0	0	0	0	0	0	0	-0.705654	0.633011	0.0730844	1	NA	NA	NA	1.07155	FALSE	FALSE	FALSE	FALSE	FALSE	FALSE	FALSE	FALSE	FALSE
WBGene00000285	cal-1	C13C12.1	0.297784	0	0.212287	0.25837	0.065945	0.283564	0.1709	0.282136	0.2395	0.237429	0	0	0	0	0	0.448072	0	0.691884	0.636395	0.304188	0	0.475627	0	0	0	0.494166	0	0	0	5.29131	-0.48882	0.866023	-1.10989	1.35765e-06	NA	NA	NA	1.06762	FALSE	FALSE	FALSE	FALSE	FALSE	FALSE	FALSE	FALSE	FALSE
WBGene00000286	cal-2	C18E9.1	0.297784	0.38043	0	0	0.26378	0.0708909	0	0	0	0	0	0	0	0	0.337352	0.448072	0	0	0.636395	2.73769	0.693966	0	0	0	0	0.494166	0	0	0.114364	0	-0.410057	0.753044	-1.6309	1.48623e-11	NA	NA	NA	0.833406	FALSE	FALSE	FALSE	FALSE	FALSE	FALSE	FALSE	FALSE	FALSE
WBGene00000287	cal-3	M02B7.6	0.010948	0.00279728	0.0093656	0.0289966	0.0134658	0.0271421	0.0402118	0.104925	0.0318225	0.042818	0.00659123	0	0.0504067	0	0	0	0.0140978	0	0.0135403	0.000115135	0	0	0	0	0	0.000187042	0	0	8.6574e-05	0	0.443674	1	0.828342	0.484325	NA	NA	NA	1	FALSE	FALSE	FALSE	FALSE	FALSE	FALSE	FALSE	FALSE	FALSE
WBGene00000288	cal-4	T07G12.1	0.446677	0.190215	0.212287	0	0.065945	0.141782	0.5127	0	0	0	0	0	0.45366	0	0.337352	0	0	0	0	1.21675	1.04095	0	0	0	0	0	1.87696	0.723978	0	0	-0.799226	0.520688	-1.20511	0.000220967	NA	NA	NA	1.05746	FALSE	FALSE	FALSE	FALSE	FALSE	FALSE	FALSE	FALSE	FALSE
WBGene00000289	cam-1	C01G6.8	5.50901	6.46731	6.79318	6.8468	4.35237	4.89147	1.709	4.23204	1.916	4.86729	1.34461	1.292	28.5806	3.25274	4.38558	0.448072	0.66052	8.9945	2.28041	1.82513	1.04095	0.0182933	1.57944	2.64097	0	8.40082	5.63089	2.89591	8.11986	1.05826	0.628882	0.347846	1.08304	1.01307e-10	Oogenic	29.169	2.215	0.911516	FALSE	FALSE	TRUE	FALSE	FALSE	FALSE	FALSE	FALSE	FALSE
WBGene00000292	cap-1	D2024.6	30.9696	34.9996	35.6642	23.5116	17.6458	19.3532	21.8752	27.3672	27.782	18.9943	16.3594	14.212	113.869	7.39259	15.1809	21.0594	1.20095	34.5942	3.81837	2.12932	6.93966	0	7.10749	6.60242	0.772928	31.6266	7.50785	8.68773	32.8226	8.73066	-0.0109015	1	0.200732	0.379768	Oogenic	118.316	52.7774	1.69848	FALSE	FALSE	TRUE	FALSE	FALSE	FALSE	TRUE	FALSE	TRUE
WBGene00000293	cap-2	M106.5	26.5028	26.0595	30.0386	20.5404	17.0138	18.1835	21.3625	18.3388	16.1662	17.9259	15.6871	32.3	137.459	17.1508	14.8435	17.4748	1.20095	38.0536	2.54558	4.25863	8.67457	0.951253	3.9486	7.26266	1.54586	24.2141	14.0772	11.5836	34.7667	9.52436	-0.146181	1	0.20556	0.378915	Gender Neutral	118.767	105.219	1.82479	FALSE	FALSE	TRUE	FALSE	FALSE	FALSE	TRUE	TRUE	TRUE
WBGene00000294	cas-1	F41G4.2	24.4254	26.8203	27.5973	6.08461	5.93505	5.81306	14.6974	16.2228	16.0465	9.85329	7.50741	16.796	11.3415	10.3496	14.5062	0.896144	0	39.0915	10.8187	226.088	112.596	2.37813	0.789721	1.32048	2.31878	4.20041	3.75393	6.5158	11.4364	25.6629	-0.0467137	1	0.4964	0.0303415	Gender Neutral	28.9533	16.495	0.749696	FALSE	FALSE	FALSE	TRUE	TRUE	TRUE	TRUE	FALSE	TRUE
WBGene00000295	cat-1	W01C8.6	0	0	0	0.129185	0.065945	0.141782	0	0	0	0	0	0	0	0	0	0	1.20095	0	0	0.608376	0	0	0	0	0	0	0	0	0.114364	0	0.826477	0.630968	-0.265256	0.732849	NA	NA	NA	1.34019	FALSE	FALSE	FALSE	FALSE	FALSE	FALSE	FALSE	FALSE	FALSE
WBGene00000296	cat-2	B0432.5	0.297784	0.190215	0	0.387554	0.13189	0.283564	0.1709	0	0	0	0.224102	0	0	0	0	0.448072	0	0.691884	0	0.76047	0	0	0	0	0.772928	0.247083	0	0	0	0	2.4661	0.279188	0.508817	0.857106	NA	NA	NA	0.723662	FALSE	FALSE	FALSE	FALSE	FALSE	FALSE	FALSE	FALSE	FALSE
WBGene00000298	cat-4	F32G8.6	0.446677	0.38043	0.424574	0	0.13189	0.141782	0	0.282136	0.478999	0.356143	0.784356	0	0	0	0	0.224036	0	0	0.159099	1.82513	0	0.475627	0.789721	0	0.772928	0	0	0	0	0	-2.59485	1.06569e-05	-0.832686	5.64185e-05	Gender Neutral	2.51139	3.70254	0.762891	FALSE	FALSE	FALSE	FALSE	FALSE	FALSE	FALSE	FALSE	FALSE
WBGene00000301	cav-1	T13F2.8	5.8068	4.56516	4.8826	7.88027	8.37502	5.74217	1.5381	1.69281	0.718499	2.61171	2.46512	6.46001	7.25856	4.73125	5.39764	1.34422	1.20095	11.762	1.90918	8.66936	2.77586	0.475627	0	1.32048	0.193232	3.45916	5.63089	6.5158	4.11711	24.0755	3.13777	2.56538e-07	4.70399	6.28594e-101	Oogenic	26.7193	0.330419	1.48279	FALSE	FALSE	FALSE	FALSE	FALSE	TRUE	FALSE	FALSE	FALSE
WBGene00000302	cav-2	C56A3.7	1.48892	0.76086	0.849147	0.387554	0.197835	0.425346	0.8545	0.564271	0.957999	0.118714	0.224102	0	0	0.591407	1.60242	0.448072	2.40189	1.38377	1.90918	4.56282	2.77586	0	0	0	0	0	0	0	0	0	0.621845	0.516743	-0.549341	0.039704	Gender Neutral	7.7617	6.77239	0.641338	FALSE	FALSE	FALSE	FALSE	FALSE	FALSE	FALSE	FALSE	FALSE
WBGene00000366	cbp-1	R10E11.1	101.222	112.068	95.8475	70.8148	69.2642	74.6481	69.5848	76.0121	70.4927	70.8873	75.0741	48.4501	334.348	36.8028	57.4624	78.338	15.6123	132.611	41.3657	21.9015	35.1609	7.61002	18.1636	22.4482	8.11574	88.5793	58.4987	40.0601	139.407	76.746	0.852109	0.14908	0.701674	0.000175921	Gender Neutral	36.381	27.1237	1.60558	FALSE	FALSE	TRUE	FALSE	FALSE	FALSE	TRUE	TRUE	TRUE
WBGene00000367	cca-1	C54D2.5	0.744461	0.951075	1.06143	1.03348	0.857285	0.620296	0	0.282136	0	0.474857	0	0	0.90732	0.591407	3.37352	1.34422	0	0	0	2.4335	1.04095	0	0	0	0	0.494166	0	2.89591	0.343093	0.793697	0.664663	0.55839	0.683548	0.00786843	NA	NA	NA	1.21227	FALSE	FALSE	FALSE	FALSE	FALSE	FALSE	FALSE	FALSE	FALSE
WBGene00000368	ccb-1	T28F2.5	16.5767	14.2661	11.8881	36.0426	23.1467	23.8194	28.1985	41.7561	36.883	49.2664	40.3383	74.9361	2.94879	6.50547	48.635	13.8902	14.011	15.2215	8.27313	46.1859	11.7974	5.94533	0	0.660242	0.772928	1.55309	11.2858	17.3755	22.7585	25.6629	-0.0645242	1	-0.85548	4.60497e-06	Gender Neutral	1.10027	1.45422	1.20629	FALSE	FALSE	FALSE	TRUE	TRUE	FALSE	TRUE	TRUE	TRUE
WBGene00000369	ccf-1	Y56A3A.20	50.6978	53.6406	60.8202	32.49	36.3027	40.0888	40.9306	38.3705	30.8955	37.2169	34.1755	36.822	167.174	18.6293	28.675	30.2449	4.35343	106.236	10.5535	12.1675	17.4359	3.39733	14.215	9.24338	4.4885	40.2392	28.2885	24.9772	84.6868	40.3462	-0.209755	1	0.569767	0.00954081	Gender Neutral	149.494	105.17	1.99804	FALSE	FALSE	TRUE	FALSE	FALSE	FALSE	TRUE	FALSE	TRUE
WBGene00000370	ccg-1	Y73F8A.6	0	0.38043	0.212287	0	0.329725	0.141782	0.3418	0.282136	0.2395	0.118714	0	0	0.45366	0.295703	1.34941	0.448072	1.8872	0	1.27279	5.27259	1.04095	0.951253	0	0	1.54586	0	0.938482	1.44796	0.686186	0	-0.517802	0.46439	-0.234364	0.288833	NA	NA	NA	1	FALSE	FALSE	FALSE	FALSE	FALSE	FALSE	FALSE	FALSE	FALSE
WBGene00000371	cco-1	F26E4.9	17.7182	18.2606	19.955	15.1146	16.2225	16.4113	14.1847	16.3639	13.1725	15.0767	9.63637	10.336	51.7173	8.8711	12.482	7.16916	1.20095	38.0536	3.18197	4.25863	5.89871	1.42688	1.57944	2.64097	0.772928	18.7783	16.8927	16.6515	27.3331	2.11652	-0.929992	0.281366	-0.135535	0.732849	Gender Neutral	511.779	893.68	0.531394	FALSE	FALSE	TRUE	FALSE	FALSE	FALSE	TRUE	TRUE	TRUE
WBGene00000372	cyp-13A7	T10B9.10	0	0	0	0.129185	0.329725	0.496237	0	0.470226	0	0	0	0	0	0	0	0	0	0	2.01525	0	0	0.237813	0	0	0	0	0	0	0	0	6.77505	1.10139e-26	4.54541	4.895e-41	NA	NA	NA	1	FALSE	FALSE	FALSE	FALSE	FALSE	FALSE	FALSE	FALSE	FALSE
WBGene00000373	cyp-14A5	F08F3.7	0.148892	0	0	0.129185	0.065945	0.0708909	0	0	0.2395	0	0	0	0.45366	0	0	0	0.100079	0	0	0	0.0578305	0	0	0	0.193232	0	0	0.180994	0	0	2.62821	3.22535e-06	0.783477	0.00226397	Gender Neutral	0.590188	0.559837	0.858431	FALSE	FALSE	FALSE	FALSE	FALSE	FALSE	FALSE	FALSE	FALSE
WBGene00000374	cyp-31A1	C01F6.3	0	0	0	0	0	0	0	0	0	0	0	0	0	0	0	0	0	0	0	0	0	0	0	0	0	0	0	0	0	0	NA	NA	NA	NA	Spermatogenic	3.99102	7.84728	2.3032	FALSE	FALSE	FALSE	FALSE	FALSE	FALSE	FALSE	FALSE	FALSE
WBGene00000375	cyp-44A1	ZK177.5	13.847	17.8802	17.6198	12.1434	10.815	9.85384	7.3487	8.18193	8.14299	8.07257	11.6533	6.46001	49.9026	5.02696	12.482	10.3057	0	29.0591	1.90918	3.65026	3.90356	1.42688	4.73833	1.32048	1.54586	18.696	5.63089	7.96375	17.0403	6.61414	-0.314111	0.908127	0.0079861	1	NA	NA	NA	1.91161	FALSE	FALSE	TRUE	FALSE	FALSE	FALSE	TRUE	FALSE	TRUE
WBGene00000376	ccr-4	ZC518.3	29.2573	28.5323	30.5693	23.77	24.7953	23.0396	27.6858	30.7528	30.8955	40.5113	27.5645	27.132	193.486	19.2207	21.703	43.239	2.40189	68.3071	22.2738	9.58192	14.9781	1.90251	4.73833	8.58314	6.18342	44.8868	19.7081	12.3076	55.0092	10.5826	0.60131	0.388904	0.799237	1.08292e-05	Gender Neutral	172.235	85.417	1.51874	FALSE	FALSE	TRUE	FALSE	FALSE	FALSE	TRUE	TRUE	TRUE
WBGene00000377	cct-1	T05C12.7	121.198	139.428	128.858	46.8941	49.4588	54.1607	56.0552	58.6842	56.0429	44.8146	44.3721	54.2641	271.289	18.3336	24.6267	13.8902	1.20095	69.1884	9.54592	9.42983	12.8384	1.42688	7.89721	6.60242	3.09171	72.1483	17.8312	19.5474	72.0495	12.6991	-0.00102047	1	0.409116	0.0347498	Gender Neutral	404.141	263.644	1.18451	FALSE	FALSE	TRUE	FALSE	FALSE	FALSE	TRUE	TRUE	TRUE
WBGene00000378	cct-2	T21B10.7	77.424	78.9392	86.4008	57.6164	55.196	57.7052	36.2308	34.9848	45.5049	35.8517	37.8732	36.176	189.176	21.2906	33.7352	13.6662	3.00236	99.9773	12.0915	14.601	18.5636	1.90251	4.73833	5.94217	0.772928	58.0645	34.7238	39.0948	54.8949	34.9226	-0.11454	1	0.308896	0.201689	Gender Neutral	398.994	259.074	0.919992	FALSE	FALSE	TRUE	TRUE	FALSE	FALSE	TRUE	TRUE	TRUE
WBGene00000379	cct-4	K01C8.10	45.2632	51.1678	45.854	30.746	27.0375	29.597	30.0784	29.6242	32.3325	27.8979	30.0296	16.796	182.825	17.4465	24.9641	14.3383	0.600473	86.4856	10.8187	1.52094	11.1035	1.42688	12.6355	7.9229	0.772928	67.9478	24.4005	25.3392	47.404	12.6991	0.0985659	1	0.212099	0.3705	Gender Neutral	448.075	451.299	1.14966	FALSE	FALSE	TRUE	FALSE	FALSE	FALSE	TRUE	FALSE	TRUE
WBGene00000380	cct-5	C07G2.3	16.9737	17.1194	19.955	17.3108	13.6506	15.2415	9.57041	10.1569	14.849	21.7247	23.3066	19.38	79.3905	5.47051	12.8194	12.322	2.40189	48.7779	7.00034	3.80235	6.24569	1.90251	3.9486	7.3727	0.772928	21.4962	14.0772	10.8597	29.0485	2.38109	-0.0815527	1	0.146756	0.606404	Gender Neutral	632.228	512.863	0.895111	FALSE	FALSE	TRUE	FALSE	FALSE	FALSE	TRUE	TRUE	TRUE
WBGene00000381	cct-6	F01F1.8	42.881	37.0919	43.3065	30.1001	25.6856	26.5132	35.2054	35.6902	39.5174	40.719	36.7527	31.008	206.869	14.1938	23.952	16.5787	1.80142	45.6644	8.90953	7.30051	8.32759	1.42688	7.10749	6.60242	2.31878	57.1997	18.7696	13.7556	42.0861	25.9274	-0.063366	1	0.221478	0.32879	Gender Neutral	363.639	266.277	1.5791	FALSE	FALSE	TRUE	FALSE	FALSE	FALSE	TRUE	TRUE	TRUE
WBGene00000382	cdc-6	C43E11.10	99.3856	87.4989	99.138	51.1572	46.3593	46.788	49.0483	62.6341	64.6649	54.7273	47.6216	45.866	138.593	20.4035	23.2773	25.9882	1.80142	86.1396	10.8187	2.12932	17.6961	2.85376	12.6355	15.8458	0.386464	58.2292	25.339	22.4433	120.54	32.277	0.686408	0.256234	0.441751	0.0605622	Oogenic	88.1478	34.3664	1.41677	FALSE	FALSE	TRUE	FALSE	FALSE	FALSE	TRUE	TRUE	TRUE
WBGene00000383	cdc-14	C17G10.4	120.379	120.787	133.21	100.635	82.4533	84.0766	60.0429	52.4772	65.1439	52.7091	60.5822	55.5561	372.909	52.3395	102.555	103.953	11.409	176.085	20.6828	41.3696	51.7005	10.4638	18.5584	17.8265	9.6616	99.4509	91.0327	90.8592	136.951	88.7617	0.50431	0.528321	0.376846	0.0447246	Oogenic	82.0458	27.4925	3.06385	FALSE	FALSE	TRUE	FALSE	FALSE	FALSE	TRUE	TRUE	TRUE
WBGene00000386	cdc-25.1	K06A5.7	39.6798	48.3146	53.0717	21.7031	20.0473	20.5229	30.2493	38.6526	31.614	24.6926	29.8055	20.672	140.635	23.6563	30.6991	41.2226	3.60284	94.0963	11.4551	3.65026	16.3082	1.42688	22.9019	11.2241	3.86464	58.8058	21.5851	16.6515	94.1218	40.214	-0.21862	1	0.766771	0.000106892	Oogenic	162.342	67.2003	1.42775	FALSE	FALSE	TRUE	FALSE	FALSE	FALSE	TRUE	FALSE	TRUE
WBGene00000387	cdc-25.2	F16B4.8	29.1829	32.5268	38.2116	36.4301	32.9725	36.3316	7.5196	7.8998	7.42449	13.8896	8.96407	7.75201	11.3415	6.20977	17.5423	1.34422	0	35.978	3.81837	9.12564	3.46983	0.951253	0.789721	0	0	1.97666	28.1544	23.1673	11.4364	24.6046	1.5164	0.025253	2.00165	6.64009e-20	Oogenic	27.3147	0.156441	1.11531	TRUE	TRUE	FALSE	TRUE	FALSE	TRUE	TRUE	TRUE	TRUE
WBGene00000388	cdc-25.3	ZK637.11	3.05229	3.04344	3.1843	1.29185	1.74754	1.34693	1.5381	1.97495	1.916	1.36521	0.784356	0	5.21709	0.88711	3.87955	4.25669	0	3.45942	0.318197	1.06466	1.04095	0	0.789721	0	0.772928	4.4475	3.75393	1.44796	5.4323	0.793697	0.271481	0.932976	1.23106	3.39361e-10	Oogenic	53.2578	0.0779828	2.48916	FALSE	FALSE	FALSE	FALSE	FALSE	FALSE	FALSE	FALSE	FALSE
WBGene00000389	cdc-25.4	R05H5.2	1.63781	0.76086	1.48601	0.387554	0.593505	0.283564	6.836	8.74621	8.62199	1.42457	1.12051	3.876	0.45366	1.18281	1.01206	1.79229	7.80615	0	0	1.82513	2.60237	9.0369	1.57944	0.660242	1.54586	1.4825	0.938482	0.723978	1.94419	1.58739	-3.71413	0.0312738	-2.42663	1.56748e-06	Spermatogenic	0.111165	79.4774	1.04249	FALSE	FALSE	FALSE	FALSE	FALSE	FALSE	FALSE	FALSE	FALSE
WBGene00000390	cdc-42	R07G3.1	18.3634	20.6066	19.5304	20.0667	14.9036	14.9934	20.565	19.7495	21.7945	17.3719	19.9451	10.7667	137.043	12.7152	15.5182	14.7864	1.4011	52.122	3.81837	2.12932	8.67457	2.37813	7.50235	8.58314	1.54586	31.1325	6.60289	14.4796	32.4032	13.2283	-0.128469	1	0.217201	0.360406	Gender Neutral	242.445	197.868	2.6894	FALSE	FALSE	TRUE	FALSE	FALSE	FALSE	TRUE	FALSE	TRUE
WBGene00000391	cdd-1	C47D2.2	0.148892	0	0.212287	0	0	0.0708909	0	0	0	0	0	0	0	0	0	0.448072	0	0	0.636395	0	0.346983	0	0	0	0	0	0	0	0	0	-1.87431	0.00113867	-2.0851	2.0521e-15	Gender Neutral	1.06461	1.2383	1.04355	FALSE	FALSE	FALSE	FALSE	FALSE	FALSE	FALSE	FALSE	FALSE
WBGene00000392	cdd-2	F49E8.4	13.4003	11.7933	11.0389	9.04294	9.29825	10.74	9.74131	9.31048	12.454	8.60679	10.0846	5.16801	68.049	7.39259	7.42175	11.6499	0	26.2916	2.54558	0.608376	2.77586	0.951253	4.73833	0.660242	1.54586	10.8717	2.81544	6.5158	23.216	6.61414	-0.776526	0.320334	0.387224	0.0615564	Gender Neutral	91.159	108.994	2.11385	FALSE	FALSE	TRUE	FALSE	FALSE	FALSE	FALSE	FALSE	FALSE
WBGene00000393	cdf-1	C15B12.7	35.883	34.1436	35.6642	44.1812	45.4361	55.6139	12.4757	14.9532	16.286	21.1311	20.3933	16.796	32.4756	52.9309	80.6272	4.92879	3.60284	106.204	12.0915	66.9822	37.1272	3.5672	0.789721	1.98072	2.31878	1.97666	95.9128	93.0311	51.5783	244.194	-0.321594	0.794599	-0.404793	0.0413322	Oogenic	5.78047	1.36676	0.910047	TRUE	TRUE	FALSE	TRUE	FALSE	TRUE	TRUE	TRUE	TRUE
WBGene00000395	cdh-3	ZK112.7	1.9356	2.18747	2.54744	1.80859	1.94538	1.31148	1.0254	1.69281	1.07775	2.01814	0.672305	0	2.72196	1.47852	3.03617	0.672108	1.20095	4.84319	1.27279	13.0801	5.20474	0.475627	0	0.660242	0.772928	0.988332	3.75393	2.89591	4.11711	1.05826	1.33729	0.226721	0.481545	0.0959867	Oogenic	0.559643	0.0199517	1.13709	FALSE	FALSE	FALSE	FALSE	TRUE	FALSE	FALSE	FALSE	FALSE
WBGene00000396	cdh-4	F25F2.2	27.9917	18.3558	20.2734	12.0142	7.78151	9.21582	4.6143	4.23204	5.02949	2.13686	2.91332	5.16801	22.2293	3.84414	7.42175	8.96144	2.70213	13.8377	19.0918	4.86701	2.77586	0.951253	3.15888	1.32048	1.54586	7.00069	9.38482	10.8597	13.0375	3.8362	2.88005	1.99935e-08	1.50426	7.0931e-08	Oogenic	4.24851	1.88936	1.26329	TRUE	FALSE	TRUE	FALSE	FALSE	FALSE	FALSE	FALSE	FALSE
WBGene00000397	cdh-5	F08B4.2	9.23132	7.79882	8.49147	6.33006	8.17718	6.69919	11.6212	14.9532	13.0527	10.0314	9.21618	12.92	0.45366	2.36563	26.9882	151.224	6.20489	10.3783	219.45	18.6315	8.06735	1.90251	0.789721	0	1.54586	0.988332	0.938482	7.96375	2.05856	0	-3.63452	5.62179e-12	-2.40607	2.66849e-26	Spermatogenic	0.38655	70.2021	1.24721	FALSE	FALSE	FALSE	FALSE	TRUE	FALSE	TRUE	FALSE	TRUE
WBGene00000399	cdh-7	R05H10.6	0.620384	0.602348	0.436367	0.387554	0.336859	0.354455	0.1709	0.0156742	0.279416	0.257214	0.672305	0	1.13415	0.354844	0.337352	0	0.0316038	0	0	0.717332	0	0	0	0	0	0	0.0521379	0.040221	0	0	-0.362663	1	-2.00336	0.00540899	NA	NA	NA	1.25042	FALSE	FALSE	FALSE	FALSE	FALSE	FALSE	FALSE	FALSE	FALSE
WBGene00000401	cdh-9	F59C12.1	0.744461	0.570645	0.212287	0.25837	0	0.212673	0	0	0.2395	0	0	0	0	0.295703	1.01206	0.448072	0	0.691884	0	1.06466	0	0	0	0	0	0	0.938482	0	0.343093	2.64566	0.536847	0.772042	-0.807762	0.0475703	NA	NA	NA	0.892437	FALSE	FALSE	FALSE	FALSE	FALSE	FALSE	FALSE	FALSE	FALSE
WBGene00000402	cdh-10	C45G7.5	5.06234	4.85048	2.54744	4.58606	3.62698	3.61544	47.9375	49.5148	51.7319	52.7091	57.8182	55.5561	1.36098	1.18281	3.48598	4.03265	4.20331	1.38377	2.54558	12.1675	1.73491	0	0	0.660242	0	0.164722	0.187696	0.723978	3.22761	9.25979	-0.1473	1	-0.406414	0.209749	NA	NA	NA	0.786868	FALSE	FALSE	FALSE	FALSE	TRUE	FALSE	FALSE	FALSE	FALSE
WBGene00000403	casy-1	B0034.3	1.04225	1.14129	1.06143	2.32533	1.84646	1.98495	0.5127	1.12854	0.2395	1.00907	1.79281	1.292	0.45366	0.295703	2.02411	0.448072	0	0	0	3.04188	1.38793	2.14032	0	0.660242	0	0.988332	1.87696	0.723978	0.114364	2.38109	0.227827	0.940472	0.483909	0.0124395	Gender Neutral	8.15838	7.76584	0.769178	FALSE	FALSE	FALSE	FALSE	FALSE	FALSE	FALSE	FALSE	FALSE
WBGene00000405	cdk-1	T05G5.3	515.018	548.295	478.282	392.916	365.797	284.344	335.904	373.407	404.994	323.912	386.575	437.342	371.548	74.2216	122.122	131.285	4.80378	524.102	33.7289	21.7494	80.847	14.7444	47.3833	46.8772	7.34281	186.548	95.7251	99.5469	310.671	106.884	0.041998	1	0.800523	1.20686e-05	Gender Neutral	318.663	244.204	4.62067	FALSE	FALSE	TRUE	FALSE	FALSE	FALSE	TRUE	TRUE	TRUE
WBGene00000406	cdk-4	F18H3.5	2.08449	2.28258	1.48601	1.42103	0.791657	1.1697	0.6836	0.564875	0.719121	0.474857	0.448203	0	18.1898	0.88711	2.36147	0	0	7.86442	0	0.119289	0.346983	0	3.15888	0.660242	0.903353	6.19008	0.938482	0.723978	6.06398	0	-0.0408954	1	0.580486	0.00817414	Oogenic	8.47647	0.443752	1.1861	FALSE	FALSE	TRUE	FALSE	FALSE	FALSE	FALSE	FALSE	FALSE
WBGene00000407	cdk-5	T27E9.3	44.2582	36.9968	42.5635	38.3033	35.5279	30.5185	40.1188	43.59	35.5058	28.0463	25.1554	34.884	17.6927	16.929	26.9882	22.7397	36.5288	34.133	9.54592	21.2932	20.0383	2.73485	3.15888	3.96145	2.31878	2.47083	30.9699	35.2939	25.6176	82.5444	-0.148004	1	0.414491	0.048893	Gender Neutral	69.9355	60.9133	3.81514	FALSE	FALSE	FALSE	FALSE	FALSE	TRUE	FALSE	TRUE	TRUE
WBGene00000408	cdk-7	Y39G10AL.3	23.0783	21.6845	25.6867	14.8563	13.7825	15.9505	18.6281	20.0316	26.5845	19.7066	21.2897	20.672	101.166	10.1525	19.9038	23.2998	2.40189	33.9023	6.36395	10.1142	14.2263	0.951253	1.57944	7.9229	2.31878	23.0611	14.0772	10.1357	26.8756	2.91022	0.137589	1	0.260847	0.252433	Gender Neutral	104.434	83.5857	1	FALSE	FALSE	TRUE	FALSE	FALSE	FALSE	TRUE	TRUE	TRUE
WBGene00000409	cdk-8	F39H11.3	28.5873	22.0649	28.4464	11.0453	12.6285	11.6616	34.4364	27.6493	34.3682	16.9168	12.1015	19.38	34.0245	12.5674	31.5425	52.6485	19.8156	49.1238	5.40935	43.8031	25.8502	1.90251	3.9486	1.6506	2.31878	9.38916	24.8698	34.7509	32.8797	49.0769	0.0506328	1	0.0797541	0.96573	Oogenic	46.0463	12.5527	1.199	FALSE	FALSE	TRUE	FALSE	FALSE	FALSE	FALSE	TRUE	TRUE
WBGene00000410	cdk-9	H25P06.2	96.3333	103.857	103.879	47.0233	49.7225	54.1607	64.2584	78.0105	68.2574	58.4668	70.8161	36.176	220.933	23.2127	31.2051	38.3102	2.40189	114.238	12.0915	5.93167	13.301	1.90251	11.8458	16.506	2.31878	68.442	15.0157	19.5474	101.899	28.5731	0.494627	0.529292	0.437656	0.0635409	Gender Neutral	39.2887	63.7002	1	FALSE	FALSE	TRUE	FALSE	FALSE	FALSE	TRUE	FALSE	TRUE
WBGene00000411	cdl-1	R06F6.1	56.8768	59.5373	58.5912	56.7142	46.821	46.5753	21.2771	28.4957	23.7105	20.4189	21.0656	25.84	115.003	14.3416	19.5664	6.27301	2.55201	51.8913	13.3643	3.65026	17.0022	0.951253	10.2664	7.9229	2.31878	27.4262	41.2932	25.3392	45.9744	17.1968	1.02457	0.150472	1.52503	3.07625e-17	Oogenic	217.515	83.5935	1.43789	FALSE	TRUE	TRUE	TRUE	FALSE	FALSE	TRUE	TRUE	TRUE
WBGene00000412	cdr-1	F35E8.11	0.148892	0.190215	0	0	0	0	0	0	0	0	0	0	0	0	0	0.448072	0	0	0	0.304188	0	0	0	0	0	0	0	0	0	0	-0.73763	0.475927	0.637853	0.253337	NA	NA	NA	0.931032	FALSE	FALSE	FALSE	FALSE	FALSE	FALSE	FALSE	FALSE	FALSE
WBGene00000413	cdt-1	Y54E10A.15	38.4638	38.4234	42.4574	27.6456	28.7191	30.1995	31.5311	33.0099	34.7275	31.8154	32.4948	37.468	300.096	25.0855	47.2293	101.04	0.100079	116.885	15.5235	6.27388	31.9803	2.85376	27.6402	21.2703	6.95635	61.8788	32.8469	32.579	67.4749	20.9007	1.25373	0.00987101	1.40275	2.45376e-12	Oogenic	34.5353	10.5609	1	FALSE	FALSE	TRUE	FALSE	FALSE	FALSE	TRUE	FALSE	TRUE
WBGene00000414	cec-1	ZK1236.2	1.63781	0.951075	1.27372	1.6794	1.18701	1.43554	2.5635	1.12854	1.1975	1.54329	1.12051	1.292	13.1561	1.18281	1.01206	0.448072	0	4.15131	2.54558	0.608376	0.346983	0	0.789721	0.660242	0	2.47083	0.938482	0	2.51601	0	-1.04223	0.351917	-0.724501	0.00146395	Oogenic	13.4402	3.14004	1.30564	FALSE	FALSE	TRUE	FALSE	FALSE	FALSE	FALSE	FALSE	FALSE
WBGene00000415	ced-1	Y47H9C.4	34.9384	31.0277	30.4465	24.4212	21.5841	24.7565	21.0508	27.9439	24.8904	33.0474	24.542	30.1566	69.0917	13.8323	26.1236	32.1535	29.9526	39.5334	9.8493	28.3915	15.5443	1.3033	1.57944	3.37907	0.968029	21.1121	22.7897	24.7302	21.4012	13.5123	1.46617	0.0020713	1.02958	3.89472e-09	Gender Neutral	29.2118	19.209	0.772866	FALSE	FALSE	TRUE	FALSE	FALSE	FALSE	FALSE	TRUE	TRUE
WBGene00000416	ced-2	Y41D4B.13	33.203	32.717	29.9324	30.4876	34.2255	36.7924	17.6027	18.9031	19.8785	23.8616	21.5138	21.964	38.2533	10.6453	16.5381	5.37687	2.10166	27.6764	3.81837	7.30051	6.93966	1.66469	2.36916	2.64097	0.772928	21.9904	20.6466	18.0994	33.8518	18.0566	-0.305449	0.916522	0.668615	0.000337318	Oogenic	99.5088	43.5963	1	FALSE	FALSE	TRUE	TRUE	FALSE	FALSE	TRUE	TRUE	TRUE
WBGene00000417	ced-3	C48D1.2	39.183	36.5464	41.2337	28.0638	26.7079	25.4315	22.2625	23.3199	27.7554	29.2264	22.5154	19.3974	70.3351	13.8532	23.0072	8.20813	2.47522	29.47	4.45997	22.0858	16.8439	1.09236	3.97379	3.33147	1.0468	19.1579	19.0288	17.6243	30.4926	14.0336	0.516851	0.573584	1.07315	6.76923e-08	Oogenic	137.914	59.1825	1	FALSE	FALSE	TRUE	TRUE	FALSE	FALSE	TRUE	TRUE	TRUE
WBGene00000418	ced-4	C35D10.9	48.5389	42.1326	42.0328	27.1288	30.6644	35.2328	38.2816	41.4739	43.8284	39.2944	45.2686	33.592	264.938	22.4735	30.8677	82.2213	5.40426	88.5612	11.4551	3.34607	15.7877	1.90251	11.0561	15.1856	5.41049	54.3583	25.8082	31.493	67.4749	28.3085	1.02626	0.0715342	0.627063	0.000867468	Gender Neutral	35.8909	28.6375	1.62776	FALSE	FALSE	TRUE	FALSE	FALSE	FALSE	TRUE	TRUE	TRUE
WBGene00000419	ced-5	C02F4.1	70.5749	70.1893	66.4458	46.2482	45.0075	45.4056	33.4964	31.5992	37.6014	29.8566	36.9768	24.548	192.352	22.7692	52.121	39.4304	9.00709	105.166	19.7282	9.77747	21.9756	1.58542	10.2664	11.2241	3.86464	51.3933	40.3547	35.4749	90.6909	29.3668	0.169602	1	0.396078	0.173586	Gender Neutral	30.548	24.0944	3.64733	FALSE	FALSE	TRUE	FALSE	FALSE	FALSE	TRUE	TRUE	TRUE
WBGene00000420	ced-6	F56D2.7	11.3158	8.74989	10.8266	7.6865	9.33122	10.8463	5.72515	5.78378	6.10724	6.17314	9.97253	13.566	35.3855	2.66133	7.87156	5.15283	0.900709	17.4701	1.59099	3.04188	4.68427	1.42688	2.76402	1.98072	2.70525	7.16541	5.16165	6.5158	11.1505	0	0.480304	0.533205	0.564731	0.00139302	Oogenic	45.4398	13.1494	2.93847	FALSE	FALSE	TRUE	FALSE	FALSE	FALSE	FALSE	FALSE	FALSE
WBGene00000421	ced-7	C48B4.4	68.1926	54.0211	65.7028	56.7767	49.0631	52.8846	28.8821	33.8563	36.5237	30.5689	29.4694	38.76	97.5369	26.1698	54.1451	12.098	8.70686	98.9395	44.8658	18.7076	29.1466	6.65877	3.15888	1.32048	1.54586	25.2025	47.8626	38.3708	45.3454	17.1968	1.12634	0.0246426	0.371551	0.0981959	Gender Neutral	43.4159	26.2064	1.61099	FALSE	FALSE	TRUE	TRUE	FALSE	FALSE	TRUE	TRUE	TRUE
WBGene00000422	ced-8	F08F1.5	5.06234	3.23366	4.67031	9.43049	9.29825	11.9451	0.42725	0	1.437	1.662	2.01692	2.584	6.8049	4.2877	11.8073	0	0.0400315	15.2215	1.59099	4.25863	2.94936	0	3.15888	0	0	1.4825	10.3233	13.3936	2.63038	32.4093	1.52198	0.0910703	1.71913	2.71134e-06	Oogenic	3.2343	0.0128033	0.705294	FALSE	FALSE	FALSE	TRUE	FALSE	TRUE	TRUE	TRUE	TRUE
WBGene00000423	ced-9	T07C4.8	15.4848	13.8857	21.0164	18.4734	15.2992	14.958	15.5519	14.3889	14.6095	17.9259	17.704	28.424	113.869	6.35762	11.8073	13.9097	0.600473	32.1726	4.13657	4.56282	3.12285	0.475627	1.57944	5.94217	1.54586	29.65	9.38482	4.34387	37.3971	4.23305	0.179648	1	1.03017	1.37033e-07	NA	NA	NA	1.44422	FALSE	FALSE	TRUE	FALSE	FALSE	FALSE	TRUE	FALSE	TRUE
WBGene00000424	ced-10	C09G12.8	54.6683	45.1444	48.7198	38.3033	39.6439	40.8273	46.3994	44.2483	48.1794	38.0183	32.4201	37.5757	272.877	29.2007	46.8358	127.178	92.5729	87.3916	14.2128	47.6054	35.5079	5.86606	16.8474	13.8651	2.31878	51.6404	39.2598	44.042	57.5824	96.5664	-0.330866	0.741703	0.117152	0.692501	Gender Neutral	41.3023	31.9814	1	FALSE	FALSE	TRUE	FALSE	FALSE	FALSE	FALSE	TRUE	TRUE
WBGene00000425	ced-11	ZK512.3	0.446677	0.38043	0.212287	0	0.065945	0.141782	0.1709	0	0	0.237429	0.448203	0	0	0	0	0.224036	0	0	0	1.21675	0.433729	0.951253	0.789721	0	0	0	0	0	0	0	1.76169	0.0728391	0.47609	0.119198	NA	NA	NA	1	FALSE	FALSE	FALSE	FALSE	FALSE	FALSE	FALSE	FALSE	FALSE
WBGene00000426	ced-12	Y106G6E.5	27.694	20.8285	21.7594	15.1147	12.9582	16.9075	12.8175	14.3889	16.5255	11.8714	12.5497	16.796	116.364	11.8281	23.952	12.098	4.20331	58.1183	10.8894	10.6466	9.80227	2.89035	4.74994	2.64122	0.901749	16.0604	14.0772	10.8597	23.9021	25.6629	0.604152	0.444291	0.401349	0.0839091	Gender Neutral	50.1433	30.3166	1	FALSE	FALSE	TRUE	FALSE	FALSE	FALSE	TRUE	TRUE	TRUE
WBGene00000427	ced-13	R09F10.9	0	0	0.212287	0.516739	0.39567	0.283564	0.1709	0	0.478999	0.474857	0.224102	0	0	0	0.337352	0	0	0	0	1.21675	0	0	0	0	0	0.494166	0	0	0	0	1.63368	1	0.258848	1	NA	NA	NA	1	FALSE	FALSE	FALSE	FALSE	FALSE	FALSE	FALSE	FALSE	FALSE
WBGene00000428	ceh-1	F16H11.4	0	0	0	0	0	0	0	0.141068	0	0.0593572	0	0	0	0	0	0	0	0.230628	0.212132	0	0	0	0.0282043	0	0.0406804	0.00322984	0	0.0241326	0	0	0.282569	1	-0.187537	1	NA	NA	NA	1.26344	FALSE	FALSE	FALSE	FALSE	FALSE	FALSE	FALSE	FALSE	FALSE
WBGene00000429	ceh-2	C27A12.5	0.446677	0.570645	0.424574	0.129185	0.197835	0.354455	0.1709	0.282136	0	0.118714	0	0	0	0	0.674705	0	0	0	0	0.912564	1.38793	0	0	0	0	0	0	0	0.228729	0	1.02434	1	0.631673	0.735838	NA	NA	NA	1.04587	FALSE	FALSE	FALSE	FALSE	FALSE	FALSE	FALSE	FALSE	FALSE
WBGene00000430	ceh-5	C16C2.1	0.148892	0.190215	0	0.25837	0.230808	0.0708909	0	0	0	0	0.448203	0	0	0	0.674705	0	0.600473	0	0	0.608376	0.346983	0.118907	0	0	0.772928	0	0	0	0.228729	0	3.02361	3.91987e-05	-0.93491	0.24815	NA	NA	NA	1.07312	FALSE	FALSE	FALSE	FALSE	FALSE	FALSE	FALSE	FALSE	FALSE
WBGene00000431	ceh-6	K02B12.1	0	0.38043	0	0.387554	0.197835	0.0708909	0	0	0.2395	0	0	0	0	0	0.337352	0	0	0	0	0	0	0.475627	0	0	0	0	0	0.723978	0.114364	0	0.213226	1	-1.50311	0.000289104	NA	NA	NA	0.732129	FALSE	FALSE	FALSE	FALSE	FALSE	FALSE	FALSE	FALSE	FALSE
WBGene00000432	ceh-7	C34C6.8	0	0	0	0	0	0	0	0	0	0	0	0	0	0	0	0	0	0	0	0	0	0	0	0	0	0	0	0	0	0	1.53976	1	-1.75364	1	NA	NA	NA	1.25184	FALSE	FALSE	FALSE	FALSE	FALSE	FALSE	FALSE	FALSE	FALSE
WBGene00000433	ceh-8	ZK265.4	0.297784	0.38043	0.212287	0.387554	0.197835	0.141782	0	0.282136	0	0	0	0	0	0.295703	0.337352	0	0.600473	0	0.636395	1.62234	0.346983	0	0	0	0	0	0	0	0.228729	5.82044	3.74446	0.46439	1.96652	0.591428	NA	NA	NA	0.693127	FALSE	FALSE	FALSE	FALSE	FALSE	FALSE	FALSE	FALSE	FALSE
WBGene00000434	ceh-9	Y65B4BR.9	0.446677	0.190215	0.212287	0.25837	0.52756	0.992473	1.1963	0.141068	1.1975	0.771643	0.224102	0	0	0.591407	2.02411	0.448072	0.500394	2.07565	0	3.59956	1.04095	0	0	0	0	0	0	0	1.02928	6.61414	0.901431	1	-1.93408	0.190759	NA	NA	NA	1	FALSE	FALSE	FALSE	FALSE	FALSE	FALSE	FALSE	FALSE	FALSE
WBGene00000435	ceh-10	W03A3.1	0.595569	0.38043	0.636861	0.387554	0.13189	0.141782	0	0	0.2395	0.118714	0	0	0	0.591407	0.337352	0	0	0.691884	0	1.21675	0.346983	0.475627	0	0.660242	0	0	0	0	0.571821	0	2.32158	0.0135625	0.912449	0.294566	NA	NA	NA	1.04159	FALSE	FALSE	FALSE	FALSE	FALSE	FALSE	FALSE	FALSE	FALSE
WBGene00000436	ceh-12	F33D11.4	0	0	0.106143	0	0.065945	0.0708909	0.1709	0	0	0	0	0	0	0.591407	0	0.298715	0	0	0.127279	0.304188	0.115661	0	0	0	0	0	0	0	0	0	-0.757003	1	0.340954	1	NA	NA	NA	1.35994	FALSE	FALSE	FALSE	FALSE	FALSE	FALSE	FALSE	FALSE	FALSE
WBGene00000437	ceh-13	R13A5.5	0	0	0	0	0.13189	0	0.1709	0	0	0	0	0	0	0.295703	0	0	0	0	0	0	0	0	0.789721	0.660242	0	1.23542	0	0	0	0	1.3086	0.0789944	0.148708	0.746963	NA	NA	NA	1.19575	FALSE	FALSE	FALSE	FALSE	FALSE	FALSE	FALSE	FALSE	FALSE
WBGene00000438	ceh-14	F46C8.5	0	0	0	0	0	0	0	0	0	0	0	0	0	0	0	0	0	0	0	0	0	0	0	0	0	0	0	0	0	0	-0.84574	0.371266	0.065477	0.992416	NA	NA	NA	1.09257	FALSE	FALSE	FALSE	FALSE	FALSE	FALSE	FALSE	FALSE	FALSE
WBGene00000439	ceh-16	C13G5.1	0	0	0	0	0	0	0	0	0	0	0	0	0	0	0	0	0	0	0	0	0	0	0	0	0	0	0	0	0	0	2.38142	0.208175	3.8713	0.000834657	NA	NA	NA	1.5152	FALSE	FALSE	FALSE	FALSE	FALSE	FALSE	FALSE	FALSE	FALSE
WBGene00000440	ceh-17	D1007.1	0.446677	0	0.0424574	0	0	0	0	0	0	0	0	0	0	0	0.337352	0	0	0	0	0	0	0	0	0	0	0	0	0	0	0	2.03283	0.58087	3.35139	0.250217	NA	NA	NA	1.23787	FALSE	FALSE	FALSE	FALSE	FALSE	FALSE	FALSE	FALSE	FALSE
WBGene00000441	ceh-18	ZC64.3	0.148892	0	0	0.25837	0	0.141782	0.1709	0	0	0	0	0	0	0	0.674705	0	1.20095	0	0	0.304188	0	0	0	0	0	0.164722	0	0	0	0	0.000198532	1	-0.230902	0.502574	Spermatogenic	0.799837	1.73307	1.08007	FALSE	FALSE	FALSE	FALSE	FALSE	FALSE	FALSE	FALSE	FALSE
WBGene00000442	ceh-19	F20D12.6	0.372231	0	0.424574	0	0.230808	0.177227	0.6836	0.564271	0.598749	0.178071	0.112051	0	0.22683	0.591407	0	0.896144	0.600473	0.691884	0	1.21675	0.346983	0	0	0	0	0	0	0	0.228729	0	-0.47632	0.755331	-0.372034	0.318004	NA	NA	NA	1.15735	FALSE	FALSE	FALSE	FALSE	FALSE	FALSE	FALSE	FALSE	FALSE
WBGene00000443	ceh-20	F31E3.1	459.332	374.343	435.082	414.167	420.136	419.852	512.188	556.372	510.613	627.643	627.037	537.473	160.369	416.646	333.642	1416.58	306.141	599.864	385.814	426.091	200.209	23.7813	2.36916	6.60242	37.1005	5.92999	716.531	703.706	360.819	1655.65	0.246064	0.940472	-0.370247	0.111308	Oogenic	10.2587	0.97818	1.24344	FALSE	FALSE	FALSE	FALSE	TRUE	TRUE	FALSE	TRUE	TRUE
WBGene00000444	ceh-21	T26C11.6	0.744461	1.71194	2.33516	0.904294	1.25296	0.708909	1.5381	1.69281	1.437	1.89943	1.34461	0	6.8049	1.18281	1.68676	0.448072	0	4.84319	0.636395	3.04188	3.12285	0	1.57944	1.32048	0.772928	0.494166	0	0	3.2022	0	0.617757	0.571922	1.46254	1.07457e-07	Oogenic	9.16438	1.13435	0.863679	FALSE	FALSE	FALSE	FALSE	FALSE	FALSE	FALSE	FALSE	FALSE
WBGene00000445	ceh-22	F29F11.5	0	0	0	0	0.065945	0	0	0	0	0	0.224102	1.292	0	0	0	0.448072	0	0	0	0.304188	0	0	0	0	0	0	0	0	0	0	0.0943295	1	-1.38988	0.605678	NA	NA	NA	1.07867	FALSE	FALSE	FALSE	FALSE	FALSE	FALSE	FALSE	FALSE	FALSE
WBGene00000446	ceh-23	ZK652.5	0	0.0475538	0	0.129185	0	0	0.08545	0	0	0	0	0	0.15122	0	0	0	0	0.0223189	0	0	0	0	0	0	0	0.011231	0	0	0	0	-0.0596127	1	0.161774	1	NA	NA	NA	0.87047	FALSE	FALSE	FALSE	FALSE	FALSE	FALSE	FALSE	FALSE	FALSE
WBGene00000447	ceh-24	F55B12.1	0.148892	0	0	0	0	0.0354455	0	0.282136	0	0	0	0	0	0	0	0	0	0	0	0	0.346983	0	0	0	0	0	0	0	0	0	1.75298	0.512531	-0.0510445	1	NA	NA	NA	0.738244	FALSE	FALSE	FALSE	FALSE	FALSE	FALSE	FALSE	FALSE	FALSE
WBGene00000448	ceh-26	K12H4.1	1.9356	2.66301	2.12287	0.25837	0.175853	0	0.3418	0.564271	1.1975	0.118714	0	0	0	0.88711	2.02411	0.448072	0	0.691884	0	2.4335	0.693966	0	0	0	0	0	0	0.723978	0.457457	0	0.846041	0.632616	-1.55371	0.000886327	NA	NA	NA	0.921563	FALSE	FALSE	FALSE	FALSE	FALSE	FALSE	FALSE	FALSE	FALSE
WBGene00000449	ceh-27	F46F3.1	0.0744461	0.0951075	0	0	0	0	0	0	0	0	0	0	0.45366	0	0.337352	1.12018	0.800631	0	0.772765	0.405584	0.346983	0	0	0	0	0	0.469241	0.361989	0	0	1.51448	0.572534	0.58217	0.78377	NA	NA	NA	0.973687	FALSE	FALSE	FALSE	FALSE	FALSE	FALSE	FALSE	FALSE	FALSE
WBGene00000450	ceh-28	K03A11.3	0	0	0	0	0	0	0	0	0	0	0	0	0	0.000460597	0.0012135	0	0.013202	0.0338503	0	0.0167714	0.00764076	0	0	0	0	0.00957114	0	0	0	0	2.77347	0.908127	0	1	NA	NA	NA	1.00155	FALSE	FALSE	FALSE	FALSE	FALSE	FALSE	FALSE	FALSE	FALSE
WBGene00000451	ceh-30	C33D12.7	0	0	0	0	0	0	0	0	0	0	0	0	0	0.295703	0	0	0	0	0	0	0	0.475627	0.39486	0	0	0	0	0	0	0	0.239183	1	1.86959	6.45295e-05	NA	NA	NA	1.17237	FALSE	FALSE	FALSE	FALSE	FALSE	FALSE	FALSE	FALSE	FALSE
WBGene00000452	ceh-31	C33D12.1	1.34003	0.951075	1.27372	1.29185	0.39567	0.638018	0	0	0	0	0.672305	0	0	1.77422	0.674705	0	0.600473	2.07565	0.636395	0.304188	0	0	0.789721	0	0	0	0.938482	2.89591	1.82983	0	0.618389	0.875133	-2.10535	0.00226457	NA	NA	NA	0.805847	FALSE	FALSE	FALSE	FALSE	FALSE	FALSE	FALSE	FALSE	FALSE
WBGene00000453	ceh-32	W05E10.3	0	0.38043	0	0.516739	0.725395	0.708909	0.1709	0	0	0	0.224102	0	1.36098	0.0985678	0.674705	0	0	0	0.318197	0	0	0	0.789721	0.660242	0	0	0	0	0.343093	0	4.2303	6.822e-13	2.65841	6.05983e-19	Spermatogenic	0.683593	2.52111	0.890091	FALSE	FALSE	FALSE	FALSE	FALSE	FALSE	FALSE	FALSE	FALSE
WBGene00000454	ceh-33	C10G8.7	0	0	0	0	0	0	0	0	0	0	0	0	0	0	0	0	0	0	0	0	0	0	0	0	0	0	0	0	0	0	3.41752	0.687484	-0.489537	1	NA	NA	NA	0.925663	FALSE	FALSE	FALSE	FALSE	FALSE	FALSE	FALSE	FALSE	FALSE
WBGene00000455	ceh-34	C10G8.6	0.148892	0.190215	0	0.129185	0	0.141782	0	0.564271	0	0	0	0	0	0	0	0	0	0	0	0.152094	0	0	0	0	0	0	0	0	0	0	0.794149	0.90974	0.51553	0.580145	NA	NA	NA	1.0739	FALSE	FALSE	FALSE	FALSE	FALSE	FALSE	FALSE	FALSE	FALSE
WBGene00000457	ceh-36	C37E2.4	0	0	0	0	0	0	0	0	0	0	0	0	0	0	0	0	0	0	0	0	0	0	0	0	0	0	0	0	0	0	1.64064	0.812084	4.01999	0.137244	NA	NA	NA	1.0205	FALSE	FALSE	FALSE	FALSE	FALSE	FALSE	FALSE	FALSE	FALSE
WBGene00000458	ceh-37	C37E2.5	0.446677	0.76086	0	0.387554	0	0.212673	0	0.282136	0.2395	0.118714	0.224102	0	0.90732	0.88711	0.337352	0.896144	0	0	0.636395	0	0	0	0	0	0	0	0.938482	0	0	0	1.09299	0.077093	0.124867	0.796742	NA	NA	NA	0.863685	FALSE	FALSE	FALSE	FALSE	FALSE	FALSE	FALSE	FALSE	FALSE
WBGene00000459	ceh-38	F22D3.1	28.4136	27.391	28.6587	18.9902	21.8828	19.5659	22.5588	22.4298	18.202	19.7066	21.7379	20.672	68.5027	11.8281	17.8797	16.8027	7.80615	58.1183	9.54592	13.0801	14.9203	0.951253	8.68693	5.94217	1.54586	11.86	24.4005	20.9954	29.0485	23.0172	0.347007	0.714271	0.675289	0.0017185	Oogenic	72.5181	19.3727	1	FALSE	FALSE	TRUE	FALSE	FALSE	FALSE	TRUE	TRUE	TRUE
WBGene00000460	ceh-39	T26C11.7	35.883	45.8894	48.4722	28.679	28.4223	41.4003	84.0828	91.412	77.8374	108.03	64.5413	130.492	54.0612	43.7641	29.3497	5.37687	10.8085	63.6534	8.27313	107.074	50.3125	2.37813	0	3.30121	1.8035	5.43583	53.9627	67.3299	79.7119	189.693	1.54822	0.0154756	1.99669	6.77181e-17	Oogenic	21.5615	2.26058	1.70454	FALSE	FALSE	FALSE	TRUE	TRUE	TRUE	TRUE	TRUE	TRUE
WBGene00000461	ceh-40	F17A2.5	1.48892	1.52172	0.424574	2.5837	1.18701	1.77227	0.3418	0	0.478999	1.54329	1.34461	0	0.45366	0.443555	1.34941	0.448072	0	0.691884	0	0.456282	0	0	0	0	0	0.658888	3.75393	2.53392	1.6011	0	1.59089	0.00823984	2.92114	1.30258e-22	Oogenic	3.71638	0.0106352	2.88556	FALSE	FALSE	FALSE	FALSE	FALSE	FALSE	FALSE	FALSE	FALSE
WBGene00000462	ceh-41	T26C11.5	21.4901	15.2806	19.3181	19.3347	15.7389	13.3275	32.528	30.5647	33.2905	56.231	43.8306	54.2641	11.7952	7.39259	7.75911	1.34422	0	28.3673	0	58.4041	25.6767	0	0.789721	0.660242	0	0	6.56937	7.23978	20.3568	64.2894	1.34389	0.0236651	0.854272	0.00117141	Oogenic	8.61308	2.21064	0.853441	FALSE	FALSE	FALSE	FALSE	TRUE	TRUE	FALSE	FALSE	FALSE
WBGene00000463	ceh-43	C28A5.4	23.8972	28.8176	24.9437	10.2702	6.36369	7.90434	34.6927	39.0758	35.5657	10.8624	11.093	6.46001	15.8781	5.91407	4.38558	79.7569	92.9732	32.5186	28.1286	12.7252	6.93966	5.94533	0.789721	1.32048	6.18342	1.4825	46.4548	32.217	15.2105	15.3448	3.97076	3.04089e-13	1.86193	4.24123e-07	Gender Neutral	2.77381	2.86717	1.18471	FALSE	FALSE	TRUE	FALSE	FALSE	FALSE	FALSE	TRUE	FALSE
WBGene00000464	ceh-44	Y54F10AM.4	21.5894	25.2986	25.899	17.9567	16.2225	18.3253	21.3625	25.9565	20.118	26.8294	22.4102	20.672	85.9686	7.39259	13.1567	14.3383	4.20331	32.5186	7.00034	13.3843	9.02156	2.37813	4.73833	3.30121	2.31878	28.1675	12.2003	13.3936	34.4237	5.82044	0.477249	0.591658	0.0636669	0.996063	Gender Neutral	57.0587	74.6846	1	FALSE	FALSE	TRUE	FALSE	FALSE	FALSE	TRUE	TRUE	TRUE
WBGene00000465	cpg-1	C07G2.1	66.7037	64.15	92.3448	51.6739	37.0611	69.2604	50.0737	46.8345	52.6899	66.0052	47.0614	45.22	260.401	19.2207	52.627	21.9555	1.20095	105.166	4.45476	8.82145	18.0431	2.85376	10.2664	7.26266	6.95635	157.392	18.7696	12.3076	77.0815	7.40783	0.614017	0.609402	1.87142	2.57199e-17	Oogenic	1871.57	206.086	3.07787	FALSE	FALSE	TRUE	TRUE	FALSE	FALSE	TRUE	FALSE	TRUE
WBGene00000466	cel-1	C03D6.3	29.1829	20.9237	30.9939	17.9567	16.9699	17.2974	27.5149	31.5992	34.3283	29.7973	25.0994	25.84	233.862	17.4465	27.6629	45.4793	4.8705	73.3743	13.3715	5.78737	15.6171	2.85376	11.8458	7.9229	0.0120946	51.0227	23.4667	15.2035	61.7567	23.8403	0.214198	0.997296	0.11599	0.85482	Gender Neutral	44.1351	37.8353	1.54623	FALSE	FALSE	TRUE	FALSE	FALSE	FALSE	TRUE	FALSE	TRUE
WBGene00000467	cep-1	F52B5.5	58.3657	45.2712	49.1444	61.3628	63.7249	59.3593	29.3094	32.1635	39.7569	36.0298	30.926	45.22	149.935	20.6992	58.362	30.0208	3.00236	105.858	15.9099	12.1675	22.2069	6.18314	13.4253	9.24338	3.09171	68.6891	48.801	54.2983	72.6213	42.3305	0.175666	1	0.0990749	0.818368	Gender Neutral	59.9023	72.3359	1.96526	FALSE	FALSE	TRUE	FALSE	FALSE	FALSE	TRUE	TRUE	TRUE
WBGene00000468	ces-1	F43G9.11	0	0.475538	0.849147	0	0.0989175	0.0354455	0.42725	0.705339	0.478999	0.296786	0.336153	0	0	0.295703	0.168676	0.224036	0	0.345942	0.636395	0.304188	0	0	0	0.660242	0	0	0	0	1.48674	0	4.16577	0.297083	3.33924	0.430129	NA	NA	NA	1.09428	FALSE	FALSE	FALSE	FALSE	FALSE	FALSE	FALSE	FALSE	FALSE
WBGene00000469	ces-2	ZK909.4	17.2715	24.5377	19.7427	146.237	128.988	134.787	4.1016	7.8998	6.22699	25.761	21.7379	21.964	5.44392	8.8711	31.0364	1.34422	1.20095	79.5667	1.27279	28.8979	7.63362	0.475627	0	0	0	0	47.8626	49.2305	53.065	74.6075	4.29027	3.24722e-08	2.48819	0.00144309	NA	NA	NA	0.880463	TRUE	TRUE	FALSE	TRUE	TRUE	FALSE	TRUE	TRUE	TRUE
WBGene00000472	cey-1	F33A8.3	19.9516	15.2172	15.2847	17.44	15.019	19.814	16.1501	16.2228	15.328	19.1031	14.3425	18.088	63.7393	14.7852	16.5303	13.6662	1.80142	35.2861	3.81837	7.75679	8.67457	0.951253	3.15888	1.98072	1.54586	14.0014	22.5236	16.6515	30.5353	11.1118	-0.555624	0.448317	-0.154204	0.622387	Gender Neutral	318.346	247.455	2.70037	FALSE	FALSE	TRUE	FALSE	FALSE	FALSE	TRUE	TRUE	TRUE
WBGene00000473	cey-2	F46F11.2	69.2349	61.8199	73.4513	52.3199	53.0198	55.4367	83.5701	102.133	91.0099	108.742	83.8141	98.1921	230.913	17.4465	38.4582	28.6766	1.20095	82.3343	3.81837	2.73769	14.9203	1.90251	7.10749	11.2241	0	63.5003	19.7081	19.5474	72.3926	10.3181	-0.331361	0.908764	0.626578	0.00101972	Oogenic	3130.37	1147.24	3.13884	FALSE	FALSE	TRUE	FALSE	FALSE	FALSE	TRUE	TRUE	TRUE
WBGene00000474	cey-3	M01E11.5	66.257	82.3631	78.9707	40.0473	35.0168	39.4862	63.0621	78.4337	58.9169	59.9507	43.6998	37.468	157.42	13.3067	22.6026	11.2018	1.20095	77.837	3.81837	2.73769	14.9203	0.475627	9.47665	8.58314	0.772928	54.3583	16.8927	13.7556	72.7357	6.08501	-0.916538	0.12265	0.481462	0.0146694	Gender Neutral	1327.62	668.909	2.3804	FALSE	FALSE	TRUE	TRUE	FALSE	FALSE	TRUE	FALSE	TRUE
WBGene00000475	cey-4	Y39A1C.3	5.36012	5.13581	6.79318	4.52147	2.93455	4.43068	5.9815	8.323	7.42449	7.36029	6.05075	1.292	29.2611	0.607835	3.71088	5.82494	2.10166	6.22696	0.318197	1.67303	2.60237	3.68611	1.57944	2.31085	2.36172	9.88332	3.75393	2.17193	6.86186	0.00575142	-0.405931	0.69275	0.260088	0.390906	Gender Neutral	614.133	636.116	1.74991	FALSE	FALSE	TRUE	FALSE	FALSE	FALSE	FALSE	FALSE	FALSE
WBGene00000476	cfi-1	T23D8.8	0	0	0.212287	0	0.065945	0	0	0	0	0	0	0	0	0	0	0	0	0	0	0	0	0	0	0	0.772928	0	0	0	0.114364	0	2.55881	0.103249	-1.46204	0.0128656	NA	NA	NA	1.00121	FALSE	FALSE	FALSE	FALSE	FALSE	FALSE	FALSE	FALSE	FALSE
WBGene00000477	cft-1	C18C4.2	2.38228	1.14129	0.636861	0.129185	0.39567	1.27604	0.3418	0.846407	0.478999	0.356143	0.448203	0	0.22683	0.591407	2.69882	0.672108	1.80142	1.38377	0	7.30051	3.81681	0	0	0	0.772928	0.247083	1.87696	1.44796	1.02928	5.29131	0.579418	0.850934	-0.485025	0.203562	NA	NA	NA	0.934462	FALSE	FALSE	FALSE	FALSE	FALSE	FALSE	FALSE	FALSE	FALSE
WBGene00000478	cfz-2	F27E11.3	0.893353	0.570645	0.849147	0.645924	1.45079	0.850691	0	0	0	0.118714	0	0	0	0.295703	4.72293	0	0	0.691884	0	0.304188	0	0	0	0	0	0	1.87696	2.17193	0	0	5.51042	2.17833e-14	1.97499	1.8706e-06	NA	NA	NA	0.748868	FALSE	FALSE	FALSE	FALSE	FALSE	FALSE	FALSE	FALSE	FALSE
WBGene00000479	cgh-1	C07H6.5	56.2068	56.6841	66.6581	38.6263	41.7102	45.4411	38.7943	35.267	36.1645	39.888	35.184	28.424	294.879	25.4305	32.3858	21.9555	2.40189	114.299	17.8191	1.52094	19.0841	2.85376	22.9019	9.90362	1.15939	120.318	24.8698	24.6152	158.28	18.0786	0.597293	0.434865	0.702863	0.000163319	Oogenic	1591.04	468.234	0.718172	FALSE	FALSE	TRUE	FALSE	FALSE	FALSE	TRUE	FALSE	TRUE
WBGene00000480	cgp-1	Y38C9A.2	29.1829	37.7577	40.8298	35.7842	32.6758	34.134	25.8914	24.4047	28.0215	40.7784	25.0994	34.884	90.9211	12.3139	25.189	14.1143	2.41243	46.3947	6.68214	11.7112	14.5733	0.475627	4.73833	2.64097	0.399346	14.8271	20.6466	23.5293	41.1711	23.0172	0.770073	0.180563	0.941272	1.55792e-07	Oogenic	110.013	40.9656	1.2183	FALSE	FALSE	TRUE	FALSE	FALSE	FALSE	TRUE	TRUE	TRUE
WBGene00000481	cha-1	ZC416.8	0.0744461	0.0951075	0	0	0.0329725	0.141782	0	0	0	0	0	0	0.22683	0	0.168676	0	0	0	0	0	0	0	0	0	0	0	0.469241	0	0	0	-0.244652	1	-0.478517	0.464956	NA	NA	NA	0.850942	FALSE	FALSE	FALSE	FALSE	FALSE	FALSE	FALSE	FALSE	FALSE
WBGene00000482	chd-3	T14G8.1	14.8892	16.2634	13.1618	4.97362	4.25345	4.04078	21.5334	16.9281	15.6872	6.70736	5.15434	1.292	23.1367	2.95703	6.07234	2.01633	3.60284	14.5296	5.09116	13.0801	7.46013	1.90251	4.73833	5.28193	2.31878	2.965	4.22317	5.06784	8.34859	4.49761	1.84548	7.17165e-05	1.0068	1.37218e-08	Oogenic	5.0105	0.947992	1.3036	FALSE	FALSE	TRUE	FALSE	FALSE	FALSE	FALSE	FALSE	FALSE
WBGene00000483	che-1	C55B7.12	0	0	0	0	0	0.0708909	0	0	0	0	0.448203	0	0	0	0	0	0	0	0	0.304188	0	0	0	0	0	0	0	0	0	0	-2.13752	0.676735	0	1	NA	NA	NA	1.14079	FALSE	FALSE	FALSE	FALSE	FALSE	FALSE	FALSE	FALSE	FALSE
WBGene00000484	che-2	F38G1.1	0	0.190215	0	0.129185	0	0.283564	0	0	0	0	0	0	0	0	0.337352	0.896144	0.600473	0	0	0	0	0	0	0	0	0	0	0	0	0	-0.41066	1	0.985716	0.478963	NA	NA	NA	1.12666	FALSE	FALSE	FALSE	FALSE	FALSE	FALSE	FALSE	FALSE	FALSE
WBGene00000485	che-3	F18C12.1	0.893353	0.951075	0.636861	0.775109	0.593505	0.638018	0.8545	0.846407	0.478999	0.712286	0.672305	1.292	0	0.88711	2.02411	0.896144	5.40426	0.691884	0	3.65026	1.90841	0.951253	1.57944	0	0.386464	0	1.87696	1.44796	1.94419	0	0.953808	0.915717	-0.903441	0.110187	Spermatogenic	0.0345297	0.457842	0.977448	FALSE	FALSE	FALSE	FALSE	FALSE	FALSE	FALSE	FALSE	FALSE
WBGene00000490	che-11	C27A7.4	0.223338	0.190215	0	0.129185	0	0.141782	0.6836	0	0.2395	0.237429	0.224102	0	0	0.591407	0.337352	0	0.300236	0	1.27279	4.25863	0.346983	0	0	0	0	0	1.87696	0	0	0	3.44328	0.644246	-0.403492	0.6857	NA	NA	NA	1.26847	FALSE	FALSE	FALSE	FALSE	FALSE	FALSE	FALSE	FALSE	FALSE
WBGene00000491	che-12	B0024.8	0	0.190215	0.212287	0	0	0.0708909	0.1709	0	0.2395	0	0	0	0	0	0.337352	0	0	0	0	0.912564	0.693966	0	0	0	0.0552091	0.494166	0	0	0.343093	0	0.684994	1	-1.66236	0.000131652	NA	NA	NA	1.20519	FALSE	FALSE	FALSE	FALSE	FALSE	FALSE	FALSE	FALSE	FALSE
WBGene00000492	che-13	F59C6.7	0.893353	0.788034	0.884529	0.409085	0.474804	0.386248	1.16782	1.12854	1.6765	0.504536	1.17653	0	0.477537	0.337947	1.34941	0	11.6592	2.07565	0.74246	3.6336	1.14009	0.475627	0.789721	0	0	0	0	0	0.228729	4.49761	0.812436	1	-1.45171	0.00345221	Spermatogenic	0.0482248	1.70301	0.92598	FALSE	FALSE	FALSE	FALSE	FALSE	FALSE	FALSE	FALSE	FALSE
WBGene00000493	che-14	F56H1.1	3.57341	2.85323	3.39659	1.29185	1.64863	1.84316	5.4688	6.48912	5.26899	1.89943	2.46512	1.292	0	2.95703	3.03617	8.51337	11.1087	2.07565	3.3941	17.288	4.51078	1.42688	0	0	0	0.247083	0.938482	3.61989	2.40165	0	2.12314	0.07807	-1.77963	2.06226e-05	NA	NA	NA	1.10883	FALSE	FALSE	FALSE	FALSE	TRUE	FALSE	FALSE	FALSE	FALSE
WBGene00000496	chs-1	T25G3.2	78.1684	64.1025	73.1328	82.8505	71.5503	67.8426	35.2909	46.9756	45.9839	48.6729	46.277	43.928	226.83	27.944	53.9764	32.2612	3.12246	149.447	14.6371	10.6466	22.2647	3.37262	10.2664	7.9229	2.51202	71.5717	38.4777	53.5744	85.087	23.2818	0.69666	0.454204	1.29511	1.61142e-07	NA	NA	NA	1.87307	FALSE	FALSE	TRUE	FALSE	FALSE	FALSE	TRUE	TRUE	TRUE
WBGene00000497	chs-2	F48A11.1	82.9826	61.8199	69.3117	51.5447	44.7107	43.527	128.261	152.494	142.023	107.318	87.7358	100.776	24.4977	48.3475	20.5785	154.137	57.6454	152.906	21.001	158.482	75.2953	8.56128	0.39486	1.32048	9.27513	0.494166	71.3246	72.3978	44.7164	145.511	1.80045	0.136599	0.100468	1	Spermatogenic	0.556676	3.74891	0.968264	FALSE	FALSE	FALSE	FALSE	TRUE	TRUE	FALSE	TRUE	TRUE
WBGene00000498	chk-1	Y39H10A.7	76.0839	77.7979	89.1605	49.607	41.1497	46.2563	59.3113	57.2735	55.8034	50.3349	41.2347	42.636	232.501	22.1778	25.9761	24.1959	3.00236	78.5289	4.0305	5.93167	9.54203	3.92392	8.68693	8.58314	1.54586	74.8662	15.0157	10.1357	57.4681	17.4613	-0.203282	0.968743	0.80327	1.53176e-06	Gender Neutral	76.8523	50.8261	1	FALSE	FALSE	TRUE	FALSE	FALSE	FALSE	TRUE	FALSE	TRUE
WBGene00000499	chk-2	Y60A3A.12	306.036	376.891	315.395	167.725	203.245	176.564	207.896	226.837	229.595	216.535	222.061	173.128	491.541	55.8879	95.1093	98.2772	9.99359	179.05	26.1831	16.8824	70.4788	6.72672	20.5327	21.4579	4.2511	142.979	79.1006	81.1889	221.781	54.7651	1.15102	0.198387	0.73478	0.00397142	Gender Neutral	13.425	13.0763	1	FALSE	FALSE	TRUE	FALSE	FALSE	FALSE	TRUE	TRUE	TRUE
WBGene00000500	chn-1	T09B4.10	49.5811	54.2113	55.1946	53.6117	49.3928	56.2874	23.5842	27.085	20.8365	37.9886	27.1163	24.548	57.1612	22.1778	56.0005	13.4422	6.6052	58.1183	7.00034	15.2094	18.0431	0.475627	8.68693	5.28193	0	18.2841	53.4935	49.2305	42.6579	66.4059	-0.248119	1	0.217735	0.510563	Gender Neutral	113.003	70.4646	1.90883	FALSE	FALSE	TRUE	TRUE	FALSE	FALSE	TRUE	TRUE	TRUE
WBGene00000501	cho-1	C48D1.3	0	0	0.424574	0.387554	0.461615	0.354455	0.5127	0.846407	0.718499	0.949714	0.896407	0	0	0	1.01206	0	0.600473	1.38377	0	1.52094	1.15661	0.475627	0	0	0	0.123542	0	0	0	0.264566	0.939385	0.966116	0.127361	1	NA	NA	NA	1.43107	FALSE	FALSE	FALSE	FALSE	FALSE	FALSE	FALSE	FALSE	FALSE
WBGene00000502	chp-1	Y110A7A.13	22.9294	17.8802	22.0778	15.6314	14.5079	17.3683	19.9953	19.4674	21.3155	20.4189	16.3594	10.336	145.405	13.3067	21.5906	15.6825	1.20095	69.8803	10.8187	10.4945	12.3179	1.42688	11.0561	7.9229	1.55739	51.558	22.5236	19.5474	52.7219	23.2818	0.440676	0.601093	0.10074	0.800351	Gender Neutral	116.143	184.79	1	FALSE	FALSE	TRUE	FALSE	FALSE	FALSE	TRUE	TRUE	TRUE
WBGene00000503	cht-1	C04F6.3	0	0.475538	0.849147	0.129185	0.197835	0.212673	0.1709	0	0.2395	0.237429	0.672305	0	0.90732	0.295703	0.337352	0.448072	0	0	0	0	0.346983	0	0	0.330121	0	0	0	0	0.343093	0	6.04496	8.99927e-30	5.32365	1.06725e-88	Oogenic	3.16681	0.0445758	0.595083	FALSE	FALSE	FALSE	FALSE	FALSE	FALSE	FALSE	FALSE	FALSE
WBGene00000506	cic-1	H14E04.5	13.5492	7.6086	11.0389	9.94723	11.1447	9.78295	4.9561	5.92485	4.55049	7.83514	7.17126	9.04401	37.6744	8.5754	11.47	8.96144	1.20095	28.3673	1.27279	3.95444	5.89871	0.951253	2.36916	3.30121	0	10.8717	8.44633	17.3755	15.7823	3.43935	0.180949	1	0.436736	0.0406008	Gender Neutral	39.0222	18.7432	1.02511	FALSE	FALSE	TRUE	FALSE	FALSE	FALSE	TRUE	FALSE	TRUE
WBGene00000507	cit-1.1	F44B9.4	16.3781	17.8802	19.3181	10.2056	11.8042	12.1223	11.194	7.33553	12.454	12.465	11.4292	11.628	80.7515	6.50547	15.5182	9.40952	2.40189	36.6699	7.63674	4.56282	5.89871	1.90251	3.15888	3.30121	0.772928	21.4962	10.7925	15.2035	17.7265	6.61414	0.396298	0.701718	0.616972	0.00246805	Gender Neutral	57.5002	49.0944	1.22398	FALSE	FALSE	TRUE	FALSE	FALSE	FALSE	TRUE	TRUE	TRUE
WBGene00000508	cit-1.2	F44B9.3	182.095	187.362	204.008	110.841	117.316	117.821	108.351	133.544	124.54	97.8206	106.897	77.5201	625.371	66.829	112.001	165.876	2.10166	364.168	49.0933	16.2436	71.4438	10.9394	47.812	39.2844	10.1033	180.1	94.0359	74.7145	241.08	92.9507	0.558797	0.46295	0.317628	0.104798	Gender Neutral	29.2369	23.7103	1.38431	FALSE	FALSE	TRUE	FALSE	FALSE	FALSE	TRUE	FALSE	TRUE
WBGene00000509	cka-1	C28D4.2	9.23132	5.70645	9.34062	6.33006	6.39667	8.5778	4.1016	4.79631	6.46649	4.986	6.05075	3.876	32.4367	4.13985	11.1326	7.16916	1.00079	20.0646	6.36395	5.77957	4.85776	0.475627	3.55374	5.94217	0	12.8483	15.0157	10.8597	18.527	10.3181	-0.0116115	1	-0.182383	0.537327	Gender Neutral	48.0047	30.8668	3.05286	FALSE	FALSE	TRUE	FALSE	FALSE	FALSE	TRUE	TRUE	TRUE
WBGene00000510	cka-2	C52B9.1	0	0	0.212287	0	0	0	0	0	0.2395	0	0	0	0	0	0	0	0	0	0	0	0	0	0	0	0	0	0	0	0	0	-0.680672	0.408362	-0.494802	0.0507969	NA	NA	NA	0.773601	FALSE	FALSE	FALSE	FALSE	FALSE	FALSE	FALSE	FALSE	FALSE
WBGene00000511	ckb-1	B0285.8	0.446677	0.38043	0.212287	0.25837	0.362698	0.354455	0	0.282136	0.598749	0	0.224102	1.292	1.13415	0	0.674705	0.448072	0.600473	2.07565	0.636395	0.304188	0.346983	1.42688	0	0	0.0702662	0.164722	0	0.361989	0.228729	0	-0.204551	1	-0.496438	0.0306447	Spermatogenic	0.949878	2.52056	1.04883	FALSE	FALSE	FALSE	FALSE	FALSE	FALSE	FALSE	FALSE	FALSE
WBGene00000512	ckb-2	B0285.9	1.9356	1.71194	1.06143	1.42103	1.35187	0.850691	0.8545	0.282136	1.07775	0.890357	1.12051	1.292	15.4244	0.88711	0.674705	4.03265	0.600473	3.45942	0.636395	1.82513	1.38793	0	0	0	0	7.41249	0.23462	0.723978	5.71821	1.32283	-0.0593854	1	-1.00619	4.07056e-08	Oogenic	12.9506	4.32382	0.990539	FALSE	FALSE	TRUE	FALSE	FALSE	FALSE	FALSE	FALSE	FALSE
WBGene00000513	ckb-3	B0285.10	0.148892	0	0	0.129185	0.13189	0.212673	0	0	0	0.0593572	0	0	0	0	0	0	0	1.38377	0	1.21675	0	0	0	0	0	0	0	0	0	0	-1.58088	1	-1.49456	0.328334	NA	NA	NA	0.711939	FALSE	FALSE	FALSE	FALSE	FALSE	FALSE	FALSE	FALSE	FALSE
WBGene00000514	ckb-4	F22F7.5	58.3657	58.2058	61.3509	223.877	201	164.963	88.868	94.2333	94.8419	208.937	177.937	260.984	44.4587	40.5114	22.94	10.7537	2.40189	85.7937	11.1369	70.5716	37.1272	0.951253	1.57944	1.32048	1.54586	1.97666	73.2016	66.6059	22.0723	101.329	-1.31187	0.00805714	-0.870863	1.25495e-05	Spermatogenic	3.16394	7.55932	1.22684	FALSE	FALSE	FALSE	TRUE	FALSE	TRUE	TRUE	TRUE	TRUE
WBGene00000515	ckc-1	T27A10.3	0.595569	1.90215	1.48601	1.35644	2.50591	2.19762	0.3418	0.564271	0	0.593572	0.448203	0	0.90732	0.295703	3.71088	0.448072	0.600473	1.38377	0	3.04188	1.38793	0.475627	0	0	0	0.988332	0.938482	2.17193	1.02928	5.55588	-0.8084	0.183012	-0.624874	0.000428941	Gender Neutral	0.66486	1.71597	0.688763	FALSE	FALSE	FALSE	FALSE	FALSE	FALSE	FALSE	FALSE	FALSE
WBGene00000516	cki-1	T05A6.1	0.893353	0.951075	1.06143	2.45451	2.6378	1.34693	0.8545	0.564271	1.437	3.20529	4.03383	0	0	0.295703	1.34941	0	0	0.691884	0	0.608376	0.346983	0	0	0	0	0	0	0	0.571821	2.38109	-0.678161	0.355608	-1.09758	1.29601e-06	Gender Neutral	3.33066	1.82024	1.12827	FALSE	FALSE	FALSE	FALSE	FALSE	FALSE	FALSE	FALSE	FALSE
WBGene00000517	cki-2	T05A6.2	59.1102	63.722	73.7697	38.9492	42.4026	40.6559	45.2031	52.9004	49.9357	40.8971	40.1142	43.928	181.577	19.2207	30.0244	72.5877	1.20095	77.837	9.22772	3.04188	17.3491	1.90251	18.1636	11.8843	3.86464	62.7591	16.8927	13.0661	70.4484	10.3181	-0.0208187	1	0.249512	0.294226	Gender Neutral	63.7622	71.6698	1.21899	FALSE	FALSE	TRUE	FALSE	FALSE	FALSE	TRUE	FALSE	TRUE
WBGene00000518	ckk-1	C05H8.1	436.775	401.829	410.987	677.962	651.108	694.43	616.522	637.062	608.888	1250.83	1083.53	1383.09	86.271	170.177	25.3014	363.643	293.932	397.142	306.106	235.67	123.699	34.2451	1.9743	0.660242	16.2315	1.72958	337.853	355.835	304.266	1051.3	0.62898	0.706902	-0.0644369	1	Spermatogenic	0.501331	2.41711	1.16821	FALSE	FALSE	FALSE	FALSE	FALSE	TRUE	FALSE	TRUE	FALSE
WBGene00000519	cku-70	Y47D3A.4	30.8207	31.5757	32.4799	23.1241	20.1132	27.0803	21.7043	22.5709	21.3155	23.6241	18.8245	23.256	100.939	10.0539	19.9038	7.16916	1.20095	31.1348	6.36395	8.51726	8.32759	0.475627	7.89721	2.64097	1.54586	27.278	15.9542	13.7556	41.1711	6.8787	0.706824	0.237934	0.740677	9.79924e-05	Gender Neutral	49.9525	38.0329	1	FALSE	FALSE	TRUE	TRUE	FALSE	FALSE	TRUE	TRUE	TRUE
WBGene00000520	cku-80	R07E5.8	33.6496	27.2959	31.4185	30.2938	23.938	24.67	14.3556	15.5175	20.118	22.8525	23.7548	29.716	93.454	14.1938	26.6508	12.9941	1.80142	77.4911	8.27313	8.51726	14.2263	1.90251	6.31777	5.28193	2.51202	40.8181	22.5236	18.0994	57.754	3.70392	-0.817045	0.513127	-0.33764	0.372968	Gender Neutral	51.9662	28.4471	2.08492	FALSE	FALSE	TRUE	TRUE	FALSE	FALSE	TRUE	TRUE	TRUE
WBGene00000521	cky-1	C15C8.2	0.297784	0.190215	0	0.129185	0.13189	0.0708909	0	0	0	0	0	0	0	0	0.674705	0	0.600473	0	0	0.304188	0	0.475627	0	0	0	0	0.938482	0	0	0	2.2283	1	0	1	NA	NA	NA	0.900266	FALSE	FALSE	FALSE	FALSE	FALSE	FALSE	FALSE	FALSE	FALSE
WBGene00000522	clc-1	C09F12.1	0.595569	0	0.424574	0	0.197835	0.212673	0	0	0	0	0	0	0	0	0	0.448072	1.20095	0.691884	0.636395	0	0.346983	0.475627	0	0	0.772928	0	0	0	0	0	-1.35921	0.0508828	-0.723652	0.00102245	Gender Neutral	5.64313	5.86591	0.789912	FALSE	FALSE	FALSE	FALSE	FALSE	FALSE	FALSE	FALSE	FALSE
WBGene00000523	clc-2	C01C10.1	0	0.570645	1.06143	1.29185	1.3189	0.992473	0	0	0	0.593572	0.448203	0	0.90732	0.88711	1.68676	0.448072	0.300236	1.38377	0	2.73769	0.346983	1.18907	0	0.660242	2.31878	0.247083	1.40772	1.44796	1.02928	0	1.12726	0.117028	-0.606214	0.0329735	Oogenic	2.23376	0.155816	1.23681	FALSE	FALSE	FALSE	FALSE	FALSE	FALSE	FALSE	FALSE	FALSE
WBGene00000524	clc-3	ZK563.4	0	0	0.424574	0.129185	0.0329725	0.0354455	0	0	0	0.118714	0	0	0	0	0	0.448072	0	0	0	0.304188	0	0.158542	0	0	0	0.0988332	0	0	0	0	-0.63346	0.530101	-0.89185	0.00376685	NA	NA	NA	1.21609	FALSE	FALSE	FALSE	FALSE	FALSE	FALSE	FALSE	FALSE	FALSE
WBGene00000525	clc-4	T05A10.2	0.148892	0	0	0	0.13189	0.283564	0	0	0	0	0	0	0	0	0	0	0	0	0	0	0	0	0	0	0	0	0	0	0	0	-0.236693	1	-0.0980826	1	NA	NA	NA	1.19462	FALSE	FALSE	FALSE	FALSE	FALSE	FALSE	FALSE	FALSE	FALSE
WBGene00000526	clc-5	C01C10.4	0.148892	0	0.212287	0	0.13189	0.354455	0	0	0	0	0	0	0	0	0.337352	0	0.300236	0.691884	0	0.304188	0	0.951253	0	0	0	0	0	0.723978	0.228729	0	1.13596	0.294782	-0.043728	1	NA	NA	NA	1	FALSE	FALSE	FALSE	FALSE	FALSE	FALSE	FALSE	FALSE	FALSE
WBGene00000527	cle-1	C36B1.1	1.34003	1.33151	0.636861	1.6794	1.3189	2.05584	0	1.12854	0.718499	2.01814	2.46512	1.292	0.68049	0.88711	1.01206	0.448072	1.80142	0.691884	0.636395	1.82513	0.693966	0.475627	0	0.330121	0.772928	0.494166	0.938482	0.723978	0.914914	3.96848	-0.196069	0.984709	1.22638	1.24485e-11	Spermatogenic	23.3788	55.3297	0.85561	FALSE	FALSE	FALSE	FALSE	FALSE	FALSE	FALSE	FALSE	FALSE
WBGene00000528	clh-1	T27D12.2	0.148892	0.38043	0.212287	0.0645924	0.0329725	0.106336	0.6836	0.423204	0.2395	0.0593572	0	0	0	0.00332251	0	0	0.600473	0.691884	0.636395	0.304188	0.00394299	0.475627	0	0.660242	0	0	0.938482	0	0	0	0.358859	0.7122	0.216278	0.386357	Spermatogenic	2.32953	5.68279	1.08928	FALSE	FALSE	FALSE	FALSE	FALSE	FALSE	FALSE	FALSE	FALSE
WBGene00000529	clh-2	B0491.8	0	0	0	0	0.065945	0	0	0	0.2395	0	0	0	0	0	0	0	0	0	0	0	0	0	0	0	0	0	0	0	0	0	0.247454	1	-0.932396	0.0278877	NA	NA	NA	1.048	FALSE	FALSE	FALSE	FALSE	FALSE	FALSE	FALSE	FALSE	FALSE
WBGene00000530	clh-3	E04F6.11	13.7726	17.69	17.6198	21.7679	14.4421	13.8947	11.963	7.33553	14.6095	10.0908	10.5329	14.2125	63.5678	5.32502	9.78344	7.61744	0.00914678	26.2916	0.637028	5.62762	5.55274	1.43624	3.16012	3.96291	0.006513	9.93663	1.87712	8.69222	43.63	11.6409	0.41326	0.768046	0.89709	1.67769e-05	Gender Neutral	10.5891	16.6764	0.889706	FALSE	FALSE	TRUE	FALSE	FALSE	FALSE	FALSE	FALSE	FALSE
WBGene00000531	clh-4	T06F4.2	0.446677	0	0	0	0	0	0.3418	0.846407	0.2395	0	0	0	0	0	0	0	1.20095	0	0	2.28141	0	0	0	0	0	0	0	0	0	0	0.27905	1	-1.2304	9.94671e-06	NA	NA	NA	1.09648	FALSE	FALSE	FALSE	FALSE	FALSE	FALSE	FALSE	FALSE	FALSE
WBGene00000532	clh-5	C07H4.2	93.8765	78.749	76.4233	87.1029	75.1773	58.1306	36.4017	36.3955	51.0134	39.888	45.7168	56.8481	247.925	35.1887	57.0126	68.5551	2.40189	119.35	14.0007	10.3424	21.3395	1.42688	14.215	13.2048	4.37992	77.5723	45.0471	44.1626	90.8052	13.4928	0.261292	0.877146	0.669606	0.00019382	Gender Neutral	52.5484	26.8524	0.839492	FALSE	FALSE	TRUE	FALSE	FALSE	FALSE	TRUE	TRUE	TRUE
WBGene00000533	clh-6	R07B7.1	50.8219	46.2223	48.1891	39.2722	33.1044	35.1265	12.4757	17.4924	19.3995	16.0264	21.5138	9.04401	57.6148	13.0109	31.7111	4.92879	1.20095	53.621	8.27313	10.7226	16.3082	3.80501	3.15888	1.98072	0.772928	12.8483	16.8927	26.7872	21.7292	12.9637	0.63445	0.334377	0.387266	0.0549712	Gender Neutral	31.5838	16.4284	0.981622	TRUE	TRUE	TRUE	TRUE	FALSE	FALSE	TRUE	TRUE	TRUE
WBGene00000534	cpi-2	R01B10.1	25.535	12.0787	15.0724	27.8393	26.9056	29.0298	9.74131	10.7212	15.9267	19.8846	15.9112	25.194	37.6538	15.2287	40.8196	8.51337	5.70449	30.4429	3.18197	26.9206	22.5539	6.65877	3.15888	2.97109	1.93232	4.20041	42.7009	26.4252	46.8894	130.431	-0.507429	0.684735	0.436784	0.0472076	Gender Neutral	143.038	97.8859	0.833997	FALSE	FALSE	TRUE	TRUE	FALSE	TRUE	TRUE	TRUE	TRUE
WBGene00000535	cpi-1	K08B4.6	12.1347	14.8368	11.9942	50.4467	50.7777	46.2563	62.464	54.7343	62.2699	199.796	142.865	105.298	2.2683	5.32266	16.3616	16.8027	77.9614	8.9945	6.68214	120.154	42.1584	3.32939	0	0	2.31878	0	4.22317	7.23978	22.5298	79.3697	2.28095	1.92344e-05	0.865433	1.26182e-05	Spermatogenic	8.81136	22.1364	0.762139	FALSE	FALSE	FALSE	FALSE	TRUE	TRUE	FALSE	FALSE	TRUE
WBGene00000536	clk-1	ZC395.2	15.0753	7.03796	12.5249	26.4829	20.377	20.3457	17.9445	20.5959	14.6095	34.4271	23.3066	47.804	22.683	8.8711	15.1809	5.37687	1.80142	19.3728	6.36395	12.4717	12.8879	1.42688	0	1.32048	0.772928	6.91833	23.462	16.6515	13.0375	39.1557	0.170962	1	-0.0850376	0.841414	Gender Neutral	57.826	73.9277	1.27183	FALSE	FALSE	TRUE	TRUE	FALSE	TRUE	TRUE	TRUE	TRUE
WBGene00000537	clk-2	C07H6.6	26.2795	25.8692	30.0386	16.794	17.8381	16.5885	15.8937	22.5709	17.723	13.4741	13.11	12.92	89.8247	13.1588	20.0725	8.28934	0.900709	46.7022	5.72755	8.21308	9.78492	0.951253	4.34347	3.30121	0.772928	17.79	22.5236	23.8913	26.9328	6.08501	0.552346	0.481139	0.391391	0.135066	Gender Neutral	30.4783	15.6104	1.22359	FALSE	FALSE	TRUE	TRUE	FALSE	FALSE	TRUE	TRUE	TRUE
WBGene00000539	cln-3.1	F07B10.1	0.595569	0.76086	1.06143	0.25837	0.197835	0.425346	0.8545	0	0.718499	0.118714	0	0	0	0.591407	0	0	0.150118	0	0.636395	0	0.693966	0.951253	0	0	0	0	0	0	0	0	-1.10384	0.0455223	-0.517159	0.0318348	Spermatogenic	0.128442	2.13612	1	FALSE	FALSE	FALSE	FALSE	FALSE	FALSE	FALSE	FALSE	FALSE
WBGene00000540	cln-3.2	C01G8.2	7.44461	5.89667	7.43004	9.04294	10.4193	10.421	3.0762	2.53922	4.78999	9.49714	9.41227	12.92	8.61954	6.50547	9.10852	3.58458	1.80142	20.7565	0.636395	4.56282	4.68427	0.475627	0.789721	0	3.09171	1.72958	13.1387	7.23978	45.1739	63.4957	0.44201	0.653547	0.188148	0.513914	Gender Neutral	11.6131	6.2802	1.00513	FALSE	FALSE	FALSE	FALSE	FALSE	FALSE	FALSE	TRUE	FALSE
WBGene00000541	cln-3.3	ZC190.1	0.446677	0	0.424574	0.25837	0.065945	0.212673	0.8545	0.282136	0.478999	0	0	0	0	0	0	0.448072	0.600473	0	1.27279	0.912564	0	0.951253	0.789721	0.660242	0	0	0	1.44796	0.228729	1.85196	-2.11968	0.000185286	-1.61777	9.58466e-16	Spermatogenic	0.0721393	0.124547	1.20865	FALSE	FALSE	FALSE	FALSE	FALSE	FALSE	FALSE	FALSE	FALSE
WBGene00000542	clp-1	C06G4.2	66.257	59.9177	64.1106	100.893	92.2571	82.7297	49.9883	59.5306	58.6774	80.6664	72.609	76.2281	212.993	26.909	48.7474	42.5669	2.40189	125.623	9.75805	21.2932	16.8287	1.42688	11.8458	10.5639	2.31878	69.5951	31.9084	36.9229	98.8107	52.6485	0.0447553	1	-0.135277	0.683098	Gender Neutral	48.6605	25.3904	1.27452	FALSE	FALSE	TRUE	FALSE	FALSE	FALSE	TRUE	TRUE	TRUE
WBGene00000543	clp-2	T04A8.16	156.932	141.14	166.008	183.572	149.893	197.786	119.63	122.306	123.582	54.846	54.2326	49.0961	117.044	76.4393	85.0128	160.41	268.712	289.208	24.8194	107.226	90.3891	5.23189	18.9533	19.8072	6.95635	47.9341	142.649	133.574	115.394	231.363	0.821717	0.180119	0.313634	0.230578	Gender Neutral	28.9511	33.3689	1.45887	FALSE	TRUE	FALSE	FALSE	FALSE	TRUE	FALSE	TRUE	TRUE
WBGene00000544	clp-3	Y47H10A.1	5.88124	6.6668	8.24381	4.65065	4.16797	4.93038	14.7024	17.0759	10.4981	12.7648	11.2906	8.39801	0.45366	5.17481	31.0364	8.96144	9.9078	5.53508	10.8187	102.968	54.245	4.75627	0	0	3.86464	0.247083	4.69241	6.5158	10.6931	45.5053	-0.839423	0.703118	-2.3831	2.43789e-10	Spermatogenic	0.284681	30.2964	1	FALSE	FALSE	FALSE	TRUE	FALSE	TRUE	TRUE	FALSE	TRUE
WBGene00000545	clp-4	Y39A3CL.5	80.5507	72.6621	81.5182	169.749	166.379	170.174	166.628	173.513	178.667	293.937	240.013	216.41	29.4879	29.1268	60.2174	62.7301	35.4279	114.161	69.367	81.5224	34.6983	7.61002	0.789721	0	3.09171	2.47083	93.3789	86.5153	57.4109	131.092	0.60966	0.342542	0.577171	0.00838845	Spermatogenic	3.38797	13.303	1	FALSE	FALSE	FALSE	FALSE	TRUE	TRUE	FALSE	TRUE	TRUE
WBGene00000546	clp-6	Y77E11A.10	89.9309	93.0152	92.4155	49.1548	37.8634	49.9072	187.477	206.382	190.482	158.958	121.874	118.864	20.6415	33.7102	90.4105	107.089	17.1135	61.5777	31.5015	315.139	128.499	10.226	0	0	6.95635	0.247083	59.5936	36.9229	79.4832	174.878	-0.413708	0.81826	-1.02651	2.88242e-06	Spermatogenic	0.481255	104.455	1	FALSE	FALSE	FALSE	FALSE	TRUE	TRUE	TRUE	TRUE	TRUE
WBGene00000547	clp-7	Y77E11A.11	44.4443	45.5565	41.1483	31.069	25.9669	34.134	32.8128	27.9314	36.364	42.2623	34.6984	34.238	74.702	13.4545	30.4039	4.92879	3.60284	28.7132	4.13657	19.019	17.9853	1.66469	0.789721	0.660242	0.772928	20.755	20.1774	23.1673	23.1588	22.6204	0.699189	0.249894	0.801383	8.88402e-06	Gender Neutral	47.1237	49.9987	1	FALSE	FALSE	TRUE	TRUE	FALSE	FALSE	TRUE	TRUE	TRUE
WBGene00000548	clr-1	F56D1.4	47.3477	43.9397	43.5188	24.1576	27.6969	30.2704	21.1916	27.6493	26.5845	27.3043	28.0127	19.38	158.327	13.8981	20.2411	25.5401	3.60284	57.4264	5.72755	7.6047	8.32759	0.951253	3.15888	5.94217	3.86464	37.8037	14.0772	19.5474	51.4639	1.58739	0.983003	0.0658443	1.06895	5.14184e-08	Gender Neutral	47.2242	30.364	0.988967	FALSE	FALSE	TRUE	FALSE	FALSE	FALSE	TRUE	TRUE	TRUE
WBGene00000549	cls-2	R107.6	1169.62	1236.97	1287.94	894.217	834.699	989.106	720.857	806.344	746.76	546.323	484.284	430.236	879.874	222.147	322.678	711.725	17.714	1010.73	110.308	111.992	207.669	21.4032	123.065	121.154	32.2697	562.914	501.618	520.902	947.565	427.141	0.565873	0.404139	0.696369	0.00117697	Gender Neutral	48.4805	49.4907	0.800121	FALSE	FALSE	TRUE	FALSE	FALSE	FALSE	TRUE	TRUE	TRUE
WBGene00000550	clu-1	F55H2.6	90.3776	92.6981	100.199	54.3868	54.7344	60.8244	60.5129	72.2267	74.0054	53.184	46.8373	41.344	737.863	32.8395	39.1329	94.715	2.40189	147.507	22.2738	11.5591	22.4093	3.32939	27.6642	21.4579	3.97506	118.781	26.2775	44.1626	128.85	29.6313	0.147664	1	0.0274808	1	Gender Neutral	103.815	100.937	1.24084	FALSE	FALSE	TRUE	FALSE	FALSE	FALSE	TRUE	FALSE	TRUE
WBGene00000551	clx-1	C50F7.2	0	0	0	0	0	0	0	0	0	0	0	0	0	0	0	0	0	0	0	0	0	0	0	0	0	0	0	0	0	0	0.919999	0.963703	-1.09745	0.697123	NA	NA	NA	1	FALSE	FALSE	FALSE	FALSE	FALSE	FALSE	FALSE	FALSE	FALSE
WBGene00000552	cmd-1	T21H3.3	10.4225	7.03796	8.91605	5.42576	5.04479	7.17771	7.94685	8.04087	8.98124	8.13193	7.28331	16.796	54.8929	8.13184	11.6387	6.04898	3.60284	11.9927	3.50017	1.36885	8.67457	9.51253	0.789721	0.660242	4.8308	9.88332	9.38482	6.87779	20.1853	5.29131	-0.358483	0.73767	0.0870807	0.855208	Spermatogenic	241.969	477.682	0.612926	FALSE	FALSE	TRUE	FALSE	FALSE	FALSE	TRUE	FALSE	TRUE
WBGene00000553	cmk-1	K07A9.2	2.38228	1.52172	1.27372	9.17212	5.93505	7.86889	12.1339	14.3889	11.496	37.6324	30.926	19.38	0	0.88711	3.71088	2.24036	3.60284	11.4161	7.00034	13.6885	4.85776	5.23189	0	0	1.54586	0	3.75393	1.44796	1.82983	6.8787	0.277616	1	-0.210388	0.863238	NA	NA	NA	1.01895	FALSE	FALSE	FALSE	FALSE	TRUE	FALSE	FALSE	FALSE	FALSE
WBGene00000554	cnb-1	F55C10.1	145.17	145.515	127.16	136.419	122.262	131.467	59.6441	64.3269	67.7784	56.0331	54.0085	32.3	38.1075	44.0598	83.6634	10.3057	3.00236	193.728	19.7282	109.203	41.638	3.80501	0.789721	1.32048	2.31878	0.988332	148.28	152.759	51.5783	175.672	-0.458451	0.586848	-0.521447	0.0173305	Gender Neutral	13.0483	7.90789	0.792791	FALSE	TRUE	FALSE	TRUE	TRUE	TRUE	TRUE	TRUE	TRUE
WBGene00000555	cnc-1	R09B5.2	0	0	0	0	0	0	0	0	0	0	0	0	0	0	0	0	0	0	0	0	0	0	0	0	0	0	0	0	0	0	1.53938	1	-1.75436	1	NA	NA	NA	1.19938	FALSE	FALSE	FALSE	FALSE	FALSE	FALSE	FALSE	FALSE	FALSE
WBGene00000556	cnc-2	R09B5.3	0	0	0	0	0	0	0	0	0	0	0	0	0	0	0	0	0	0	0	0.304188	0	0	0	0	0	0	0	0	0.228729	0	1.32564	0.0632746	-0.163069	1	NA	NA	NA	0.460291	FALSE	FALSE	FALSE	FALSE	FALSE	FALSE	FALSE	FALSE	FALSE
WBGene00000557	cnc-3	R09B5.8	0	0	0	0	0.065945	0	0	0.282136	0	0	0	0	0	0	0	0	0	0	0	0	0	0	0	0	0	0	0	0	0	0	2.49754	4.74811e-05	2.71901	1.43537e-16	NA	NA	NA	0.790476	FALSE	FALSE	FALSE	FALSE	FALSE	FALSE	FALSE	FALSE	FALSE
WBGene00000558	cnc-4	R09B5.9	0	0	0	0	0	0	0	0	0	0	0	0	0	0	0	0	0	0	0	0.304188	0	0	0	0	0	0	0	0	0	0	2.51549	0.000238273	-3.93842	1.01545e-37	NA	NA	NA	0.62632	FALSE	FALSE	FALSE	FALSE	FALSE	FALSE	FALSE	FALSE	FALSE
WBGene00000559	cnc-5	R09B5.10	0	0	0	0	0	0	0	0	0	0	0	0	0	0	0	0	0	0	0	0	0	0	0	0	0	0	0	0	0	0	5.12548e-15	1	0	1	NA	NA	NA	0.92026	FALSE	FALSE	FALSE	FALSE	FALSE	FALSE	FALSE	FALSE	FALSE
WBGene00000560	cnc-6	Y46E12A.1	0	0	0	0	0	0	0	0	0	0	0	0	0.45366	0	0	0	0	0	0	0	0	0	0	0	0	0	0	0	0	0	0.541146	1	2.80621	0.732849	NA	NA	NA	1	FALSE	FALSE	FALSE	FALSE	FALSE	FALSE	FALSE	FALSE	FALSE
WBGene00000561	cnd-1	C34E10.7	0	0	0	0.129185	0.065945	0	0	0	0	0	0	0	0	0	0	0.112018	0	0.345942	0	0	0	0	0.789721	0	0	0	0	0	0	0	3.54019	0.0461076	2.14227	0.0549198	NA	NA	NA	1.66806	FALSE	FALSE	FALSE	FALSE	FALSE	FALSE	FALSE	FALSE	FALSE
WBGene00000562	cng-1	F14H8.6	0.595569	0.38043	0.31843	0.775109	0.65945	0.7798	0.726325	0.282136	0.2395	0.593572	0.672305	0	1.36098	0.591407	2.36147	1.34422	0	2.07565	0.318197	1.97722	0.867457	0	0	0.330121	0	0.535347	0	0	0	0	0.958906	0.64547	0.646138	0.542871	Spermatogenic	0.224281	1.12044	0.737899	FALSE	FALSE	FALSE	FALSE	FALSE	FALSE	FALSE	FALSE	FALSE
WBGene00000563	cng-3	F38E11.12	0	0.190215	0	0	0	0	0.1709	0.282136	0	0	0	0	0	0.88711	1.34941	1.79229	1.20095	0	0	0.608376	1.38793	2.37813	3.15888	2.64097	2.31878	2.965	0	0.723978	0.228729	0	5.12548e-15	1	1.54503	0.865264	NA	NA	NA	1	FALSE	FALSE	FALSE	FALSE	FALSE	FALSE	FALSE	FALSE	FALSE
WBGene00000564	cnk-1	R01H10.8	32.9796	39.9452	39.6976	19.184	22.3224	26.907	15.8937	17.7745	19.8785	23.5104	20.3933	27.1669	64.8734	11.2367	19.2291	6.29249	2.40189	23.5241	5.72755	8.21308	7.63362	1.90251	7.10781	1.321	0.772928	15.0172	11.2618	21.7193	30.3065	2.91022	0.72316	0.260373	0.49095	0.0088281	Gender Neutral	32.2688	24.0823	1.60395	FALSE	FALSE	TRUE	TRUE	FALSE	FALSE	TRUE	FALSE	TRUE
WBGene00000565	cnt-1	Y17G7B.15	37.8186	35.9506	37.9993	47.218	44.7767	46.6462	21.1062	21.1602	23.7105	28.254	29.9176	32.3	60.0344	10.941	20.9159	23.0757	3.00236	65.761	5.10386	11.8633	9.36854	1.42688	6.31777	6.60242	0	17.2151	22.5236	30.4071	33.0513	33.8644	0.321762	0.783963	0.560278	0.011454	Gender Neutral	26.6363	14.7166	1.40745	FALSE	FALSE	TRUE	FALSE	FALSE	FALSE	TRUE	TRUE	TRUE
WBGene00000566	cnt-2	Y39A1A.15	48.2411	47.5538	47.7645	31.2627	25.2569	30.9084	40.8451	39.0758	39.9964	30.9844	32.3827	56.8481	151.523	18.7772	22.94	24.1959	3.3026	43.1275	6.04575	15.3615	8.32759	0.951253	7.10749	5.28193	4.63757	27.9204	17.8312	16.2895	59.641	26.192	0.566672	0.422619	0.371566	0.0460775	Oogenic	21.9841	8.90636	0.896094	FALSE	FALSE	TRUE	FALSE	FALSE	FALSE	TRUE	TRUE	TRUE
WBGene00000567	cnx-1	ZK632.6	58.2169	61.059	50.6304	35.3966	30.9612	37.1114	42.5541	32.4456	42.1519	33.8336	36.9768	45.22	173.752	26.0219	42.8438	24.644	9.60757	90.6369	10.8187	15.5136	23.9418	6.65877	11.0561	6.60242	3.09171	60.0412	38.4777	39.8188	62.6145	32.9384	0.740602	0.200543	0.0767416	0.902925	Gender Neutral	152.441	195.743	1.71261	FALSE	FALSE	TRUE	FALSE	FALSE	FALSE	TRUE	TRUE	TRUE
WBGene00000583	cof-2	C48E7.5	0	0.190215	0	0	0.065945	0	0	0	0	0	0	0	0	0	0	0	0	0	0	0	0	0	0	0	0	0	0	0	0	0	1.14337	0.454204	0.28398	0.835899	NA	NA	NA	0.827295	FALSE	FALSE	FALSE	FALSE	FALSE	FALSE	FALSE	FALSE	FALSE
WBGene00000584	cog-1	R03C1.3	0	0	0	0.25837	0.13189	0.212673	0	0	0	0.237429	0	0	0.0168022	0	0	0	0.114107	0.607282	0.882838	0.0145726	0.0141626	0.00810582	0.00487482	0	0.202377	0.0131636	0.00647229	0	0.00124309	0.00901767	0.172878	1	0.648761	0.069745	NA	NA	NA	1	FALSE	FALSE	FALSE	FALSE	FALSE	FALSE	FALSE	FALSE	FALSE
WBGene00000585	cogc-2	C06G3.10	18.7604	18.2606	12.1004	11.1745	11.6723	10.7754	23.7551	25.2511	27.782	11.5153	12.3256	10.336	90.2784	13.8981	18.5544	16.1306	11.1087	40.4752	7.00034	19.0117	19.778	7.61002	3.9486	6.60242	3.47817	25.2025	23.9313	22.4433	36.4822	37.3037	0.38857	0.671189	0.0348301	1	NA	NA	NA	1.34294	FALSE	FALSE	TRUE	FALSE	FALSE	FALSE	FALSE	TRUE	TRUE
WBGene00000591	coh-1	K08A8.3	3.8712	3.23366	4.24574	1.29185	1.38485	1.63049	3.2471	2.53922	3.1135	3.324	4.25793	1.292	5.44392	2.36563	3.03617	0	0	6.91884	1.27279	16.4262	6.93966	0	0	0.660242	0	0.494166	1.87696	2.17193	6.51876	10.3181	0.964149	0.181387	0.633786	0.0038671	Oogenic	9.57668	0.861354	0.816602	FALSE	FALSE	FALSE	FALSE	TRUE	FALSE	FALSE	FALSE	FALSE
WBGene00000592	coh-3	F08H9.1	99.8322	93.5858	95.9537	68.0158	65.5493	63.4474	54.7735	58.6842	63.9464	48.4948	48.0698	52.9721	159.235	17.2986	39.9763	23.7478	1.20095	102.399	9.93483	6.99632	22.3804	0.71344	10.2664	6.60242	2.31878	74.5367	42.2317	31.493	79.8263	25.1337	0.687346	0.344942	0.931023	2.32111e-06	Gender Neutral	37.627	34.9404	3.20419	FALSE	FALSE	TRUE	FALSE	FALSE	FALSE	TRUE	TRUE	TRUE
WBGene00000593	col-2	W01B6.7	1.97282	1.38144	3.1843	2.48753	2.57792	3.3815	7.42008	8.88727	8.31064	19.5516	8.25255	5.28546	0	0.591407	0.0674705	3.13651	8.70686	0.830261	0	13.2271	3.46983	0.951253	0	0	0	0	0.938482	0	0.80055	0.264566	-0.0691825	1	-5.19395	0.00113608	NA	NA	NA	0.531379	FALSE	FALSE	FALSE	FALSE	TRUE	FALSE	FALSE	FALSE	FALSE
WBGene00000594	col-3	T28C6.6	1.0919	0.879765	0.919144	1.72418	1.18793	1.25358	2.49263	3.23398	2.41202	5.02654	1.44769	1.42176	0.116852	0.0337947	0.458128	0.22423	0.611911	0.254854	1.59099	1.21715	0.46042	0	0	0	0	0	0	0.21449	0.239125	1.28806	-2.21914	0.000997489	-2.93655	1.82292e-39	Gender Neutral	15.2268	36.2386	0.403024	FALSE	FALSE	FALSE	FALSE	FALSE	FALSE	FALSE	FALSE	FALSE
WBGene00000596	col-7	C15A11.5	0.255598	0.520827	0.41278	0.438306	0.540491	0.600604	1.43716	1.00158	1.10702	2.89161	2.98802	0.646001	0.07561	0.172494	0.393578	0.679576	0.600473	0.57657	0	3.70841	0.636135	0.0792711	0	0	0.193232	0.123542	0.469241	0.844641	1.17223	0.549482	-6.38482	2.66477e-15	-8.05465	7.00198e-186	Gender Neutral	18.3569	27.9103	0.49185	FALSE	FALSE	FALSE	FALSE	FALSE	FALSE	FALSE	FALSE	FALSE
WBGene00000597	col-8	F11H8.3	0	0	0.212287	0	0	0	0.180953	0	0	0.12161	0	0	0	0	0	0	0.600473	0	0.636395	0	0	0	0	0	0	0	0	0	0	0	1.09463	0.0803929	1.1676	3.62993e-11	Gender Neutral	44.0092	111.905	0.589131	FALSE	FALSE	FALSE	FALSE	FALSE	FALSE	FALSE	FALSE	FALSE
WBGene00000598	col-9	F54B11.1	0	0	0	0	0.065945	0.0708909	0	0	0	0	0	0	0	0	0	0	0.600473	0	0	0	0	0	0	0	0	0	0	0	0	0	-0.718085	1	-0.187497	1	NA	NA	NA	0.459935	FALSE	FALSE	FALSE	FALSE	FALSE	FALSE	FALSE	FALSE	FALSE
WBGene00000599	col-10	B0222.8	0.0737644	0.0512117	0.138495	0.514689	0.124775	0.173479	0.537386	0.633799	0.361729	1.46025	0.491156	0.117455	0.22683	0	0	0	0	0	0.318197	0.707358	0.026691	0.237813	0	0	0	0.247083	0	0	0.238259	5.7543	-1.68446	0.0143715	-3.59212	1.04269e-52	Gender Neutral	11.3949	13.1837	0.423246	FALSE	FALSE	FALSE	FALSE	FALSE	FALSE	FALSE	FALSE	FALSE
WBGene00000601	col-12	F15H10.1	0.101743	0	0	0.00717693	0.0125148	0.0113607	0.297961	0.89343	0.598749	0.543713	0.136951	0	0	0.0140811	0	0	0.40389	0	0	0.238039	0	0	0	0	0	0	0	0	0	0	-5.30534	9.13059e-12	-6.02249	1.6119e-103	Gender Neutral	32.0491	29.0978	0.478607	FALSE	FALSE	FALSE	FALSE	FALSE	FALSE	FALSE	FALSE	FALSE
WBGene00000602	col-13	F15H10.2	0.101743	0	0	0.00717693	0.0125148	0.0113607	0.212511	0.54076	0.478999	0.39532	0.136951	0	0	0.0140811	0	0	1.00436	0	0	0.185893	0	0	0	0	0	0	0	0	0	0	-5.15506	2.35312e-11	-5.84581	2.73903e-115	Gender Neutral	31.3381	29.5587	0.386232	FALSE	FALSE	FALSE	FALSE	FALSE	FALSE	FALSE	FALSE	FALSE
WBGene00000603	col-14	C46A5.3	0.00744461	0	0	0.018455	0	0	0.01709	0.35267	0	0.36852	0.0249002	0	0	0	0	0	0.300236	0	0	0.0337987	0	0	0	0	0	0	0	0	0	0.141102	-4.33153	2.22644e-06	-8.05611	8.63212e-141	Gender Neutral	2.19701	0.479712	0.568863	FALSE	FALSE	FALSE	FALSE	FALSE	FALSE	FALSE	FALSE	FALSE
WBGene00000606	col-17	F11G11.10	0	0.029438	0	0.00993729	0	0	0.0122071	0	0.0159666	0.048051	0.0186751	0	0	0	0	0	0	0	0.636395	0.0854907	0	0	0	0	0	0	0	0	0	0	-2.89968	0.00208301	-5.57512	8.42398e-93	NA	NA	NA	0.376821	FALSE	FALSE	FALSE	FALSE	FALSE	FALSE	FALSE	FALSE	FALSE
WBGene00000608	col-19	ZK1193.1	0.0124077	0	0	0	0.0129304	0.0113607	0.00743044	0.0376181	0.0199583	0.0453535	0.0448203	0	0	0	0	0	0.0285939	0	0	0.344813	0.346983	0	0	0	0	0	0	0	0	0	-0.327375	0.897003	0.418729	0.0839083	Gender Neutral	142.218	245.769	0.573267	FALSE	FALSE	FALSE	FALSE	FALSE	FALSE	FALSE	FALSE	FALSE
WBGene00000609	col-20	F11G11.11	0	0	0	0	0.0329725	0.0708909	0.25635	0.705339	0	1.5235	0.224102	0.646001	0	0	0	0	0	0	0	0.456282	0	0	0	0	0	0	0	0	0	0	-0.354741	0.903008	0.623424	0.0145297	Gender Neutral	163.817	333.283	0.470499	FALSE	FALSE	FALSE	FALSE	FALSE	FALSE	FALSE	FALSE	FALSE
WBGene00000610	col-33	F36A4.6	0.61418	1.38246	0.557253	1.369	0.804529	0.744355	0.653114	1.34518	1.36144	2.27319	1.1093	5.16801	0	0.591407	0.337352	0	0.0857818	0.0406991	0	0.930457	0.720657	0	0	0	0	0	0.938482	0.103425	0.114364	0.396848	-3.19857	0.00935839	-3.44259	1.36496e-07	NA	NA	NA	0.453836	FALSE	FALSE	FALSE	FALSE	FALSE	FALSE	FALSE	FALSE	FALSE
WBGene00000611	col-34	F36A4.10	0.151756	0.162171	0.215195	0.160653	0.13189	0.343678	1.65203	1.27275	1.31725	1.13657	0.592269	0	0	0	0	0.716916	0.900709	0	0	1.61389	0.60722	0	0	0	0	0	0	0.723978	0.0285911	0	-1.99819	0.000160996	-2.34761	8.32664e-27	NA	NA	NA	0.408698	FALSE	FALSE	FALSE	FALSE	FALSE	FALSE	FALSE	FALSE	FALSE
WBGene00000612	col-35	C15A11.1	0.0297784	0	0	0	0.026378	0.106336	0.23926	0.112854	0.2395	0.236581	0	0	0	0	0	0.224036	0	0	0	0.136885	0	0	0	0	0	0	0	0	0	2.11652	2.22827	1	0	1	NA	NA	NA	0.612434	FALSE	FALSE	FALSE	FALSE	FALSE	FALSE	FALSE	FALSE	FALSE
WBGene00000613	col-36	C27H5.5	0.148892	0	0	0.00993729	0	0	0	0	0.0159666	0	0	0	0	0	0	0	0	0	0	0.626269	0	0	0	0	0	0	0	0	0	0.0407024	-3.80133	0.00188052	-4.13788	0.0760155	NA	NA	NA	0.646821	FALSE	FALSE	FALSE	FALSE	FALSE	FALSE	FALSE	FALSE	FALSE
WBGene00000614	col-37	ZK863.2	0.00286331	0.0274349	0.00290804	0.0645924	0.00824313	0.00272657	0.0275363	0.01881	0	0.138927	0.0280127	0.117455	0	0	0	0	0	0	0	0.0132256	0	0	0	0	0	0	0	0	0	0	-3.73264	0.0193489	-2.13523	0.337163	NA	NA	NA	1	FALSE	FALSE	FALSE	FALSE	FALSE	FALSE	FALSE	FALSE	FALSE
WBGene00000615	col-38	F54C9.4	31.8658	21.2126	29.4075	67.1761	53.3445	47.3933	61.0683	62.927	57.9807	206.793	111.229	125.97	22.2293	26.7612	36.6027	127.925	16.8132	97.2098	7.63674	144.489	45.2813	3.09157	0	0	3.09171	0.741249	24.4005	14.8415	70.2197	148.177	-4.0427	3.04296e-06	-7.23756	7.97463e-139	Gender Neutral	4.96369	3.72774	0.542106	FALSE	FALSE	FALSE	FALSE	TRUE	TRUE	TRUE	TRUE	TRUE
WBGene00000616	col-39	C09G5.4	0.577962	0.306458	0.339069	0.877124	0.813767	0.912017	1.31158	1.31271	0.792345	5.70248	2.50994	0.933112	0	0	0	0	3.00236	0	0	13.7722	5.72522	1.42688	0	0	0	0	0	0	0.428866	0.264566	-2.81783	4.14991e-05	-3.77571	1.68738e-71	Gender Neutral	51.1474	59.8903	0.464196	FALSE	FALSE	FALSE	FALSE	TRUE	FALSE	FALSE	FALSE	FALSE
WBGene00000617	col-40	T13B5.4	0.601295	0.0310928	0.218103	0.00717693	0.140133	0.0940668	1.04551	2.25552	1.1975	1.05459	0.448203	0	0	0.295703	0.168676	0.896144	0.600473	0	0	2.5349	0.346983	0.951253	0	0	0	0	0	0	0	0	0.191513	1	0.675996	0.182195	NA	NA	NA	0.485506	FALSE	FALSE	FALSE	FALSE	FALSE	FALSE	FALSE	FALSE	FALSE
WBGene00000618	col-41	T10B10.1	0	0	0.212287	0.0322962	0	0	0	0.141068	0	0.118714	0	0	0	0	0	0.224036	0	0	0	6.99632	1.04095	0	0	0	0	0	0	0	0.114364	0.793697	-2.33588	0.417548	-3.85971	7.57642e-07	NA	NA	NA	1	FALSE	FALSE	FALSE	FALSE	FALSE	FALSE	FALSE	FALSE	FALSE
WBGene00000620	col-43	ZC513.8	0.94519	0.657578	0.80736	1.54763	1.13011	1.22884	1.93862	2.69529	1.34986	3.87592	0.696239	0.117455	0.0412418	0.0197136	0.177	0.179423	0.526129	0.847898	0	1.21347	0	0	0	0	0	0	0	0.111065	0.207357	0	0.834503	0.463773	0.657811	0.226957	NA	NA	NA	0.464265	FALSE	FALSE	FALSE	FALSE	FALSE	FALSE	FALSE	FALSE	FALSE
WBGene00000621	col-44	F54B11.2	0.0181343	0.0826094	0.0794864	0.018455	0.015612	0.0301059	0.0344672	0.101722	0.0859244	0.103809	0.0747006	0	0	0	0	0	0	0	0	0.165131	0	0	0.112817	0	0.110418	0	0	0	0.114364	0	-0.742641	0.908764	-0.575628	0.710101	NA	NA	NA	0.496268	FALSE	FALSE	FALSE	FALSE	FALSE	FALSE	FALSE	FALSE	FALSE
WBGene00000622	col-45	F53G12.7	75.1906	69.2383	69.2055	62.0087	52.6901	47.5678	255.418	246.446	259.019	270.021	336.153	228.684	11.3415	25.5783	40.1449	71.2435	147.116	42.205	16.5463	367.624	161	6.18314	0	0	4.63757	0	13.1387	19.5474	51.4639	119.054	-2.15415	0.0545691	-0.720638	0.658619	Spermatogenic	0.315475	1.84448	0.551758	FALSE	FALSE	FALSE	FALSE	TRUE	TRUE	FALSE	TRUE	TRUE
WBGene00000623	col-46	Y18H1A.13	0.893353	1.52172	2.12287	1.80859	0.593505	0.7798	0.3418	0	0	0.474857	0.224102	0	0	0	1.34941	0.448072	0	0.691884	1.27279	0.912564	0.693966	0.00897409	0	0	0	0	0	0.769226	0.114364	0	-0.846297	1	-0.796861	0.732849	NA	NA	NA	1	FALSE	FALSE	FALSE	FALSE	FALSE	FALSE	FALSE	FALSE	FALSE
WBGene00000624	col-47	Y18H1A.12	0	0	0	0	0	0	0.1709	0	0	0	0	0	0	0	0	0	0	0	0	0	0	0	0.39486	0	0	0	0	0	0	0	1.53931	1	2.01828	1	NA	NA	NA	1	FALSE	FALSE	FALSE	FALSE	FALSE	FALSE	FALSE	FALSE	FALSE
WBGene00000625	col-48	Y54E10BL.2	0.452403	0.00731596	0.11196	0.0143539	0.0714404	0.0763441	0.0189889	0.0108514	0.286069	1.06605	0.448203	0	0	0	0	0	0.600473	0	0.636395	0.651831	0.346983	0	0	0	0	0	0	0	0	0	-1.10022	0.501265	-5.60447	2.38125e-69	NA	NA	NA	1	FALSE	FALSE	FALSE	FALSE	FALSE	FALSE	FALSE	FALSE	FALSE
WBGene00000626	col-49	K09H9.3	0.00286331	0.00365798	0.00290804	0	0	0.0736175	0	0.01881	0	0.0124239	0	0	0	0	0	0	0.600473	0	0.636395	0	0	0	0	0	0	0	0	0	0	0	-6.47604	1.02838e-06	-7.76233	4.55466e-137	NA	NA	NA	0.587653	FALSE	FALSE	FALSE	FALSE	FALSE	FALSE	FALSE	FALSE	FALSE
WBGene00000627	col-50	T28F2.6	0.0127895	0.067063	0.00581608	0	0	0.227215	0.0100529	0.01881	0	0.271901	0.224102	0.430667	0	0	0	0	0	0.691884	0.636395	1.36885	0.346983	0	0.112817	0	0.110418	0	0	0	0	0	-1.00239	0.818017	-4.48213	0.0226249	NA	NA	NA	1	FALSE	FALSE	FALSE	FALSE	FALSE	FALSE	FALSE	FALSE	FALSE
WBGene00000628	col-51	T28F2.8	0.0156528	0.00731596	0.0116322	0	0	0.0408986	0.0100529	0.0348823	0	0.146243	0	0	0	0	0	0.224036	0.600473	0	0.636395	0.152094	0	0	0	0	0	0	0	0	0	0	2.22825	1	-1.75364	1	NA	NA	NA	0.817867	FALSE	FALSE	FALSE	FALSE	FALSE	FALSE	FALSE	FALSE	FALSE
WBGene00000629	col-52	D1007.2	0	0	0	0	0.065945	0	0.1709	0	0	0.712286	0.448203	1.292	0	0	0	0	0.600473	0	0	0	0	0	0	0	0	0	0	0	0	0	1.30608	1	0.328721	1	NA	NA	NA	0.810006	FALSE	FALSE	FALSE	FALSE	FALSE	FALSE	FALSE	FALSE	FALSE
WBGene00000630	col-53	M01A12.1	0.893353	0.951075	1.48601	1.03348	1.12107	0.708909	1.5381	2.25709	2.395	4.51114	3.58563	2.584	0.90732	0.88711	0.674705	6.04898	15.3121	2.76754	0	14.2968	5.55173	0	0	0	0.386464	0	0	1.44796	0.571821	0	5.47917	0.00929612	-0.283384	0.903258	Spermatogenic	0.27252	1.97295	1.02445	FALSE	FALSE	FALSE	FALSE	TRUE	FALSE	FALSE	FALSE	FALSE
WBGene00000631	col-54	F33D11.3	1.0257	0.46497	1.03785	0.523916	0.201499	0.212673	0.254286	0.501575	0.332638	1.29892	0.186751	0.717779	0	0	0.674705	0	1.20095	0.691884	0	0.557678	0	0	0	0	0	0	0	0.723978	0	0	0.798855	0.946022	-4.16387	6.72398e-12	NA	NA	NA	0.788651	FALSE	FALSE	FALSE	FALSE	FALSE	FALSE	FALSE	FALSE	FALSE
WBGene00000632	col-55	T05E7.2	0	0	0	0	0.00193956	0.00708909	0.00743044	0.0141068	0	0.0155365	0	0	0	0	0	0	0.0285939	0	0	0.0470242	0	0	0	0	0	0	0	0	0	0	-0.0263178	1	2.8277	0.728498	NA	NA	NA	0.603102	FALSE	FALSE	FALSE	FALSE	FALSE	FALSE	FALSE	FALSE	FALSE
WBGene00000633	col-56	T08B2.2	0.446677	0.570645	0	0	0.26378	0.212673	0.5127	0.282136	0.2395	0.237429	0	0	0.45366	0.295703	7.0844	3.13651	0	1.38377	0.636395	13.9926	4.51078	0	0	0	0	0	0.938482	1.44796	0.686186	0.264566	2.22824	1	0	1	NA	NA	NA	0.871543	FALSE	FALSE	FALSE	FALSE	TRUE	FALSE	FALSE	FALSE	FALSE
WBGene00000634	col-58	F26B1.4	0.148892	0	0	0	0	0	0	0	0	0	0	0	0	0	0	0	0.600473	0	0	0.304188	0	0	0	0.660242	0	0	0	0	0	0	-3.22157	0.000539027	-5.14381	1.61476e-55	NA	NA	NA	0.918568	FALSE	FALSE	FALSE	FALSE	FALSE	FALSE	FALSE	FALSE	FALSE
WBGene00000636	col-60	F22D6.10	32.7563	27.391	28.128	74.9918	69.2093	65.2551	98.9227	101.24	108.972	194.454	141.147	131.784	4.08294	7.39259	6.74705	11.2018	55.2435	21.4484	28.6378	306.317	89.1746	9.51253	0	0	0.772928	0	9.38482	7.96375	29.3916	178.317	-4.46306	2.63327e-06	-7.04604	2.76493e-130	Gender Neutral	3.11289	3.3604	1.04677	FALSE	FALSE	FALSE	FALSE	TRUE	TRUE	FALSE	FALSE	FALSE
WBGene00000637	col-61	C01H6.1	0	0	0.212287	0	0	0	0.1709	0	0.718499	0.118714	0.224102	0	0	0	0.337352	0	0	0	0	2.4335	0.346983	0.475627	0	0	0	0	0	0	0	0	-3.1594	0.0162515	-6.11547	3.95388e-26	NA	NA	NA	0.868101	FALSE	FALSE	FALSE	FALSE	FALSE	FALSE	FALSE	FALSE	FALSE
WBGene00000638	col-62	C15A11.6	0.255598	0.50724	0.41278	0.438306	0.540491	0.600604	1.42495	1.00158	1.09105	2.88314	2.98802	0.646001	0.07561	0.172494	0.393578	0.679576	0.600473	0.57657	0	3.53843	0.636135	0.0792711	0	0	0.193232	0	0.469241	0.844641	1.17223	0.549482	-6.20712	1.3875e-14	-7.85365	2.76698e-179	Gender Neutral	18.7009	28.2896	0.54835	FALSE	FALSE	FALSE	FALSE	FALSE	FALSE	FALSE	FALSE	FALSE
WBGene00000639	col-63	ZK265.2	0.300648	0.193873	0.852056	0.129185	0.234687	0.250845	0.185761	1.0345	0.35925	0.208649	0.224102	0	0	0	0.337352	8.96144	40.5605	0.691884	0	0.330639	0.346983	0.475627	0	0	0	0	0	0	0.228729	0	-4.82188	6.40513e-05	-7.56512	6.25682e-122	Gender Neutral	2.93257	0.148483	0.634482	FALSE	FALSE	FALSE	FALSE	FALSE	FALSE	FALSE	FALSE	FALSE
WBGene00000640	col-64	F52F12.2	0.148892	0.570645	0.212287	0.129185	0.52756	0.354455	0.1709	0	0.957999	0.118714	0.224102	0	0.45366	0.591407	2.69882	0	0	1.38377	0	0.608376	0.693966	0.475627	0	0	0	0	0	0.723978	0.914914	0	-0.871434	0.724039	-1.6043	0.00518761	NA	NA	NA	1.39988	FALSE	FALSE	FALSE	FALSE	FALSE	FALSE	FALSE	FALSE	FALSE
WBGene00000641	col-65	K08C9.4	0.0212703	0.206066	0	0.129185	0.13189	0.401715	0.0569667	0.282136	0	0.513015	0.0186751	0	0.22683	0.147852	0	0	0	0	0	0	0	0	0	0	0	0	0	0	0.419336	0	-4.515	2.79614e-05	-8.65933	8.98961e-105	NA	NA	NA	1	FALSE	FALSE	FALSE	FALSE	FALSE	FALSE	FALSE	FALSE	FALSE
WBGene00000642	col-66	F15D3.3	0.170163	0	0	0	0.065945	0.177227	0	0.141068	0	0.0678367	0	0	0.22683	0.147852	0	0	0	0	0	0	0	0	0	0	0	0	0	0	0	1.05826	-3.93975	0.535248	-5.0957	6.13898e-11	NA	NA	NA	1	FALSE	FALSE	FALSE	FALSE	FALSE	FALSE	FALSE	FALSE	FALSE
WBGene00000644	col-68	C50D2.4	1.04225	0.951075	0.636861	3.35881	2.83564	3.08376	0.8545	0.282136	0.838249	2.73043	4.03383	1.292	0	0	1.34941	1.34422	1.20095	0.691884	1.90918	5.47538	1.38793	0	0	0	0	0.494166	0.938482	2.17193	0.914914	13.8897	-0.779692	0.447601	-2.09961	3.73105e-12	Spermatogenic	0.756733	2.95953	0.456964	FALSE	FALSE	FALSE	FALSE	FALSE	TRUE	FALSE	FALSE	FALSE
WBGene00000645	col-69	K01A2.7	0	0	0	0	0	0	0.1709	0.141068	0	0	0	0	0	0.295703	0	0	0	0	0.636395	0	0	0.475627	0	0	0	0	0	0	0	0	-1.69845	0.908127	-1.32823	0.0624455	NA	NA	NA	0.941642	FALSE	FALSE	FALSE	FALSE	FALSE	FALSE	FALSE	FALSE	FALSE
WBGene00000646	col-70	H17B01.2	0	0	0	0	0.065945	0.0708909	0	0	0	0.118714	0	0	0	0	0	0	0	0	0	0	0	0	0	0	0	0	0	0	0	0	1.07576	0.0686574	2.21652	1.17617e-17	NA	NA	NA	0.665706	FALSE	FALSE	FALSE	FALSE	FALSE	FALSE	FALSE	FALSE	FALSE
WBGene00000647	col-71	Y49F6B.10	369.352	351.981	422.865	691.516	487.603	570.859	1233.04	1327.79	1103.21	2057.67	1229.26	1951.25	48.088	106.084	80.4586	401.51	372.714	378.253	140.643	643.708	158.496	26.2546	1.9743	1.98072	19.4778	0.494166	204.589	205.972	334.325	438.864	-3.09326	4.4615e-05	-5.83881	2.20497e-101	Gender Neutral	3.41493	1.25281	1	FALSE	FALSE	FALSE	FALSE	TRUE	FALSE	FALSE	TRUE	TRUE
WBGene00000648	col-72	W09G10.1	6.55126	3.99452	8.0669	2.32533	1.18701	1.48871	6.6651	3.66776	6.70599	3.68014	2.68922	2.584	0	0.88711	6.07234	8.0653	25.8203	5.53508	3.18197	101.447	41.638	2.85376	0	0	0.772928	0	3.75393	1.44796	1.14364	4.49761	-3.23103	0.908127	-3.39071	0.244292	NA	NA	NA	0.542327	FALSE	FALSE	FALSE	FALSE	TRUE	FALSE	FALSE	FALSE	FALSE
WBGene00000649	col-73	F11G11.12	0	0.0430248	0	0.00993729	0.00628048	0	0.0244143	0	0.0319333	0.115888	0.0186751	0	0	0.0281622	0	0	0	0	0.636395	0.0854907	0	0.951253	0	0	0	0	0	0	0	0	-4.30396	5.67095e-08	-7.16108	1.02711e-111	Gender Neutral	7.12663	0.804178	0.532057	FALSE	FALSE	FALSE	FALSE	FALSE	FALSE	FALSE	FALSE	FALSE
WBGene00000650	col-74	ZK1248.2	0	0	0	0	0.065945	0	0	0	0	0	0	0	0	0	0	0	0	0	0	0	0	0	0	0	0	0	0	0	0	0	2.67435	0.372162	2.02467	1	NA	NA	NA	0.579145	FALSE	FALSE	FALSE	FALSE	FALSE	FALSE	FALSE	FALSE	FALSE
WBGene00000651	col-75	K03H9.2	0	0	0.212287	0	0	0	0	0	0	0	0	0	0.0168022	0	0	0	0	0	0	0.912564	0	0	0	0	0	0	0	0	0	0	3.06456	0.740642	0	1	NA	NA	NA	1.00912	FALSE	FALSE	FALSE	FALSE	FALSE	FALSE	FALSE	FALSE	FALSE
WBGene00000652	col-76	M110.1	1.78671	1.52172	2.97202	0.645924	0.989175	1.06336	0.5127	0	0.2395	0	0.224102	0	0	0	0.674705	0.448072	0	0	0.636395	0	0.693966	0	0.0607478	0	0.772928	0.494166	0	0	0	0	0.6838	0.283251	0.0725249	0.916427	Gender Neutral	1.07809	2.13667	1.41694	FALSE	FALSE	FALSE	FALSE	FALSE	FALSE	FALSE	FALSE	FALSE
WBGene00000653	col-77	M195.1	0.0436041	0	0.00290804	0.236839	0.0384679	0.117697	0.212798	0.31097	0	0.770505	0.280127	0	0	0	0.168676	0	0	0	0	0.51712	0	0	0	0	0	0	0	0	0.162016	0	-5.45841	2.90582e-10	-7.86175	1.77821e-107	Gender Neutral	3.73565	3.40392	0.335911	FALSE	FALSE	FALSE	FALSE	FALSE	FALSE	FALSE	FALSE	FALSE
WBGene00000654	col-78	W07A12.5	0.297784	0	0	0.25837	0.065945	0	0.3418	0	0	0	0	0	0	0	0	0	0	0	0	0	0	0	0	0	0	0	0	0	0	0	5.12548e-15	1	2.02463	1	NA	NA	NA	1.1658	FALSE	FALSE	FALSE	FALSE	FALSE	FALSE	FALSE	FALSE	FALSE
WBGene00000655	col-79	C09G5.3	0	0.190215	0	0	0.0329725	0	0	0	0	0	0	0	0	0	0	0	0	0	0.636395	0.152094	0	0	0	0	0	0	0	0	0	0	-2.70792	0.0370755	-6.74701	5.30714e-27	NA	NA	NA	0.893435	FALSE	FALSE	FALSE	FALSE	FALSE	FALSE	FALSE	FALSE	FALSE
WBGene00000656	col-80	C09G5.5	0.0156528	0.0327912	0.00581608	0.00993729	0.0480849	0.00545315	0.160488	0.03762	0.035925	0.68572	0.343623	0	0	0	0.337352	0.448072	3.60284	0	0	4.55536	1.90841	0	0	0	0	0.494166	0	0	0	0.0534219	-0.916677	0.241782	0.0954807	0.85482	Gender Neutral	128.61	288.659	0.497683	FALSE	FALSE	FALSE	FALSE	FALSE	FALSE	FALSE	FALSE	FALSE
WBGene00000657	col-81	F38A3.1	0.173026	0.067063	0.0736703	0.018455	0	0.11438	0.238718	0.336213	0.173922	0.516613	0	0.430667	0.15122	0	0.0843381	0	0	0	0	0.202068	0	0	0	0	0.0772928	0	0	0	0	0.0705508	-5.75639	4.2414e-19	-4.78565	3.82716e-65	Gender Neutral	96.6985	186.733	0.416313	FALSE	FALSE	FALSE	FALSE	FALSE	FALSE	FALSE	FALSE	FALSE
WBGene00000658	col-83	F33A8.9	0.744461	0	0.212287	0.452147	0.164863	0.460791	0	0	0	0.118714	0.560254	0	1.36098	0	0.843381	0.448072	0.300236	0.691884	0	1.59699	0.346983	0	0	0	0	0.247083	0	0	0	0.529131	-0.204449	1	-0.156275	1	NA	NA	NA	1	FALSE	FALSE	FALSE	FALSE	FALSE	FALSE	FALSE	FALSE	FALSE
WBGene00000659	col-84	K12D12.3	0	0	0	0.0143539	0	0	0.0189889	0	0.0266111	0.118714	0	0	0	0	0	0	0.600473	0	0	0.304188	0	0	0	0	0	0.494166	0	1.44796	0	0.793697	4.64559	0.136291	-0.213555	1	NA	NA	NA	0.715134	FALSE	FALSE	FALSE	FALSE	FALSE	FALSE	FALSE	FALSE	FALSE
WBGene00000660	col-85	T21B4.2	5.96142	5.65432	6.46995	0.759927	1.18783	1.14984	4.9804	5.99382	6.11523	2.66972	2.74151	1.4535	0	1.77422	4.04823	9.40952	7.95627	3.25186	0	20.2538	2.51563	0	0	0	0.772928	0	0.938482	2.89591	1.31519	0.264566	0.0537276	1	1.10727	0.349209	NA	NA	NA	0.545431	FALSE	FALSE	FALSE	FALSE	TRUE	FALSE	FALSE	FALSE	FALSE
WBGene00000661	col-86	Y81G3A.5	0.0744461	0.38043	0.212287	0.775109	0.197835	0.531682	0	0.282136	0.478999	0.118714	0.224102	0	0	0	1.01206	0.448072	0	0.691884	0	1.21675	0.346983	0	0	0	0	0.247083	0	0.723978	0	0	0.0264884	1	2.20476	0.0244038	NA	NA	NA	1	FALSE	FALSE	FALSE	FALSE	FALSE	FALSE	FALSE	FALSE	FALSE
WBGene00000662	col-87	Y39G8C.4	1.19114	0	2.33516	2.71288	0.92323	1.27604	2.9053	3.38563	2.6345	6.648	5.82665	1.292	0	0	0	1.79229	2.40189	0	0	14.9052	3.46983	0.475627	0	0	0	0	0	0.723978	0.228729	1.32283	5.12548e-15	1	-2.52219	0.728498	NA	NA	NA	1	FALSE	FALSE	FALSE	FALSE	TRUE	FALSE	FALSE	FALSE	FALSE
WBGene00000663	col-88	W05G11.3	0.158818	0.206066	0.636861	0.516739	0.197835	0.283564	0.0100529	0.564271	0	1.32636	0.466879	0	0	0	0	0	0	0	0.636395	0	0	0	0	0	0	0	0	0	0	0	-6.36	2.63051e-12	-9.57916	6.29107e-140	Gender Neutral	2.75898	2.09537	0.471148	FALSE	FALSE	FALSE	FALSE	FALSE	FALSE	FALSE	FALSE	FALSE
WBGene00000664	col-89	F17C8.2	0.595569	0.38043	0.212287	0.775109	0.26572	0.36627	0.93995	1.12854	1.916	1.94239	1.79281	1.292	0.90732	0	0.337352	0.448072	4.50355	2.07565	0.636395	8.51726	5.20474	0	0	0	0	0	0.938482	0.723978	0.571821	1.58739	2.3296	0.00192027	-3.09288	6.14911e-33	NA	NA	NA	0.642404	FALSE	FALSE	FALSE	FALSE	FALSE	FALSE	FALSE	FALSE	FALSE
WBGene00000665	col-90	C29E4.1	0.300648	0.00365798	0.215195	0.193777	0.00193956	0.151598	0.406197	0.301668	0.2395	0.592513	0.298802	0	0	0	0	0.224036	0.629067	0	0	0.6554	0	0	0	0	0	0	0	0	0	1.05826	-2.37632	0.0461838	-6.70248	3.4462e-75	Gender Neutral	0.386974	0.432507	0.281241	FALSE	FALSE	FALSE	FALSE	FALSE	FALSE	FALSE	FALSE	FALSE
WBGene00000666	col-91	F09G8.6	0	0.063405	0.00290804	0.0143539	0.0906244	0.107912	0.0531689	0.193414	0.118903	0.0867617	0.0448203	0.430667	0	0	0	0	0	0	0	0.0772541	0	0	0	0	0	0	0	0	0	0	-5.90785	6.52849e-09	-8.21063	7.67794e-123	Gender Neutral	2.30309	3.02619	0.569276	FALSE	FALSE	FALSE	FALSE	FALSE	FALSE	FALSE	FALSE	FALSE
WBGene00000667	col-92	W05B2.6	0.519729	0.39517	0.334513	0.117986	0.287228	0.339026	1.41345	1.32956	1.15702	1.74348	1.14996	0.302026	0.0412418	0.0337947	0.173788	0.26477	0.615485	0.13954	0.318197	0.396322	0	0	0	0	0	0	0	0.111065	0.0294575	0	-1.73677	0.0151007	-0.794554	0.000121912	Gender Neutral	62.7426	114.165	0.346279	FALSE	FALSE	FALSE	FALSE	FALSE	FALSE	FALSE	FALSE	FALSE
WBGene00000668	col-93	W05B2.5	0.223072	0.361409	0.194596	0.157329	0.196304	0.235375	1.06229	1.10587	1.19422	1.50786	0.928911	0.507572	0	0.107721	0.112451	0	0.315248	0.13954	0	0.698667	0.0867457	0	0	0	0	0	0	0.0452486	0	0	-1.28642	0.0957666	-0.00590305	1	Gender Neutral	119.175	291.284	0.440529	FALSE	FALSE	FALSE	FALSE	FALSE	FALSE	FALSE	FALSE	FALSE
WBGene00000669	col-94	W05B2.1	0.370837	0.39517	0.334513	0.117986	0.287228	0.339026	1.24255	1.75277	1.27677	1.86219	1.14996	0.302026	0.0412418	0.0337947	0.173788	0.26477	0.615485	0.13954	0.318197	0.396322	0	0	0	0	0	0	0	0.111065	0.0294575	0	-1.52771	0.0354613	-0.509657	0.0211909	Gender Neutral	57.7639	109.784	0.41586	FALSE	FALSE	FALSE	FALSE	FALSE	FALSE	FALSE	FALSE	FALSE
WBGene00000670	col-95	Y41C4A.16	0.704756	0.672093	0.757156	0.788027	0.452273	0.479105	1.49158	1.43419	1.70311	1.88165	1.72807	0	0.0252033	0.236563	0.472293	0.2091	0.978418	0.784136	0.254558	2.37701	0.152139	0	0	0	0	0	0	0.434387	0.414253	0.240822	2.36633	7.72972e-06	2.9262	2.32165e-27	Gender Neutral	11.5512	7.04643	1	FALSE	FALSE	FALSE	FALSE	FALSE	FALSE	FALSE	FALSE	FALSE
WBGene00000671	col-96	Y41C4A.19	0.779203	0.672093	0.757156	1.0464	0.542947	0.64747	1.68384	1.43419	1.49355	2.68657	1.7841	1.292	0	0.384414	0.134941	0.2091	0.960757	1.47602	0.254558	1.4601	0.138793	0	0	0	0	0	0	0.434387	0.414253	0.240822	-1.82336	0.00178663	-0.79465	0.000457651	Gender Neutral	1.98589	2.4615	1	FALSE	FALSE	FALSE	FALSE	FALSE	FALSE	FALSE	FALSE	FALSE
WBGene00000672	col-97	ZK1010.7	3.26074	6.24403	2.31393	7.83854	9.40046	9.96224	1.5967	0.957246	1.23342	6.15251	3.27189	7.75201	1.36098	1.41938	4.52052	3.27093	0.960757	10.9318	0.890953	4.28666	0.138793	0	0	0	0	0	5.63089	7.67416	14.2269	3.30707	-3.34222	0.000200105	-6.49176	7.65613e-86	Gender Neutral	2.90674	0.398017	0.446646	FALSE	FALSE	FALSE	FALSE	FALSE	FALSE	FALSE	FALSE	FALSE
WBGene00000673	col-98	F14F7.1	0.150628	0.408338	0.45064	0.16643	0.133317	0.221871	0.524907	0.607987	0.236519	1.54371	0.314422	0.117455	0.0412418	0	0.0613368	0.0407338	0.120095	0.138377	1.27279	0.422637	0	0	0	0	0	0	0	0.427805	0.181943	0.264566	-1.14198	0.081379	0.54648	0.0104006	Spermatogenic	22.5642	73.7173	0.513423	FALSE	FALSE	FALSE	FALSE	FALSE	FALSE	FALSE	FALSE	FALSE
WBGene00000674	col-99	F29C4.8	0.148892	0.190215	0.212287	0	0.197835	0.567127	0	0	0	0.949714	0.224102	0	0	0	0.674705	0	0.600473	0	0	0	0	0	0	0	0	0.494166	0	0	0.571821	0	0.270477	1	-1.22955	1.32489e-05	NA	NA	NA	0.622745	FALSE	FALSE	FALSE	FALSE	FALSE	FALSE	FALSE	FALSE	FALSE
WBGene00000675	col-101	K02D7.3	0.0148892	0	0.212287	0	0.0409894	0.141782	0.11963	0	0.0798332	0.448547	0.697205	0	0	0	0.337352	0	0.629067	0	0	0.414034	0.346983	0	0	0	0	0	0	0	0	0.0705508	1.30311	0.0394977	2.75177	4.62629e-38	Gender Neutral	24.7174	76.7058	0.581952	FALSE	FALSE	FALSE	FALSE	FALSE	FALSE	FALSE	FALSE	FALSE
WBGene00000676	col-102	C18H7.3	0	0.0118884	0	0	0.00606112	0.00708909	0.0670196	0.0313484	0.11975	0.0412862	0	0	0	0	0	0.448072	1.22954	0	0	0.025349	0	0	0	0	0	0	0	0	0	0	-2.56857	0.451885	-0.505368	1	NA	NA	NA	0.761579	FALSE	FALSE	FALSE	FALSE	FALSE	FALSE	FALSE	FALSE	FALSE
WBGene00000677	col-103	F56B3.1	2.00088	1.28504	1.98716	4.49399	2.51003	2.45718	4.18647	4.85352	4.14363	11.599	4.10853	4.62967	2.72196	4.13985	0	1.34422	2.40189	1.38377	4.45476	9.19444	3.46983	0	0	0	0	0	1.87696	1.44796	1.67734	3.43935	-0.879185	0.193412	0.719606	0.00123772	Gender Neutral	34.5607	76.5725	0.547155	FALSE	FALSE	FALSE	FALSE	FALSE	FALSE	FALSE	FALSE	FALSE
WBGene00000678	col-104	F58F6.1	0.446677	0	0.31843	0.284207	0.065945	0.400534	1.6025	1.50472	2.9219	1.32794	1.08316	0	0	0	0.337352	2.24036	3.60284	0	1.27279	9.73401	6.27238	0.475627	0.789721	1.32048	0.257643	0.494166	0	0	0.114364	1.05826	-3.76269	5.75312e-05	-7.31024	3.55821e-120	Gender Neutral	4.63048	1.49983	0.624434	FALSE	FALSE	FALSE	FALSE	FALSE	FALSE	FALSE	FALSE	FALSE
WBGene00000679	col-105	F58F6.2	0.297784	0	0.212287	0	0.197835	0	0	0.282136	0.2395	0.356143	0.224102	0	0	0	0	0	0	0	0	0	0	0	0	0	0.772928	0	0	0	0	0	0.901486	1	-1.75364	1	NA	NA	NA	1	FALSE	FALSE	FALSE	FALSE	FALSE	FALSE	FALSE	FALSE	FALSE
WBGene00000680	col-106	Y77E11A.15	0.00744461	0	0.212287	0	0	0	0.01709	0	0	0	0	0	0	0	0	0	0	0	0.636395	0	0	0	0	0	0	0	0	0	0	0	-0.551482	0.600531	0.364723	0.0699659	Gender Neutral	92.5958	155.435	1	FALSE	FALSE	FALSE	FALSE	FALSE	FALSE	FALSE	FALSE	FALSE
WBGene00000681	col-107	C34H4.4	0.167504	0.0871819	0.0530717	0.169017	0.136836	0.209522	0.575364	0.49844	0.050561	1.47898	0.33055	0.117455	0.45366	0	0	0.448072	0.600473	0	0.636395	0.51543	0	0	0	0	0	0	0	0	0.190607	0	-1.81422	0.0488491	-4.90782	1.07531e-55	Gender Neutral	2.45062	2.20453	0.453749	FALSE	FALSE	FALSE	FALSE	FALSE	FALSE	FALSE	FALSE	FALSE
WBGene00000682	col-108	Y41D4A.2	0.0992615	0.140397	0.306637	0.387554	0.0879267	0.12209	0.173613	0.141068	0.348605	0.879051	0.164341	0.646001	0.07561	0.0985678	0.562254	0.567558	2.70213	1.26845	0	1.91062	0.346983	0.0792711	0	0	0	0	1.40772	1.56862	0.629004	0.793697	1.0661	1	-0.303167	1	NA	NA	NA	1	FALSE	FALSE	FALSE	FALSE	FALSE	FALSE	FALSE	FALSE	FALSE
WBGene00000683	col-109	Y38C1BA.3	0.22221	0.27153	0.195896	0.328834	0.129892	0.330207	1.1373	1.73844	1.51139	2.84049	1.07637	2.70146	0.0412418	0.295703	0.0613368	0.0407338	0.600473	0	10.1823	0.458126	1.04095	0	0	0	0.0351331	0	0	0.0658162	0.0103968	0.793697	-3.38339	0.00456874	-7.47015	2.78902e-94	NA	NA	NA	1	FALSE	FALSE	FALSE	FALSE	FALSE	FALSE	FALSE	FALSE	FALSE
WBGene00000684	col-110	F19C7.7	0.744461	0.38043	0.212287	0.129185	0.26378	0.212673	0.227867	0.376181	0	0.313745	0.298802	1.292	0	0.295703	0.337352	0	0	0	0	0.304188	0	0.475627	0	0	0	0	1.87696	0	0	0	0.17782	1	-2.59251	1.17023e-11	NA	NA	NA	0.489171	FALSE	FALSE	FALSE	FALSE	FALSE	FALSE	FALSE	FALSE	FALSE
WBGene00000685	col-111	F29B9.9	134.457	132.168	151.785	265.281	228.39	236.48	403.484	448.314	368.311	995.208	608.723	670.333	31.983	72.2995	72.0247	392.511	245.593	104.129	39.1383	450.84	161.781	20.333	0	0.660242	17.7773	0.988332	78.8325	95.2031	236.334	386.795	-1.65872	0.0451577	-3.97103	1.95574e-47	Spermatogenic	1.01731	8.20452	0.569404	FALSE	FALSE	FALSE	FALSE	TRUE	FALSE	FALSE	TRUE	TRUE
WBGene00000687	col-113	C34D4.15	0	0.38043	0	0.129185	0	0.141782	0.3418	0.282136	0	0.118714	0.448203	0	0	0	0	0	0	0	0	0	0	0	0	0	0	0	0	0	0	0	0.212259	1	-3.45976	2.00011e-49	Gender Neutral	0.0481326	0.260693	0.784548	FALSE	FALSE	FALSE	FALSE	FALSE	FALSE	FALSE	FALSE	FALSE
WBGene00000688	col-114	D2024.8	0.815805	0.652166	1.08671	0.377866	0.580434	0.605906	1.84667	2.27338	1.20562	3.02599	1.60833	1.24278	0.0648086	0.137995	0.385546	0.273111	1.08657	0.179076	0	3.08823	0.693966	0	0	0	0	0.0988332	0	0.54169	0.48033	2.08629	-4.0906	0.453888	0	1	NA	NA	NA	0.461905	FALSE	FALSE	FALSE	FALSE	FALSE	FALSE	FALSE	FALSE	FALSE
WBGene00000689	col-115	Y42H9B.1	0.148892	0.190215	0	0.387554	0.39567	0.708909	0.0528976	0	0	0.1385	0	0	0	0	0.337352	0	0	0	0	0	0	0	0	0	0	0	0	0.723978	0	0	-2.25486	0.176304	-6.07345	8.49558e-49	NA	NA	NA	1	FALSE	FALSE	FALSE	FALSE	FALSE	FALSE	FALSE	FALSE	FALSE
WBGene00000690	col-116	F17E9.1	0	0	0	0	0	0	0	0	0.2395	0	0	0	0	0	0	0.448072	0.600473	0	0	0	0	2.37813	0	0.660242	0	0.494166	0	0	0	0	2.22746	0.000684276	2.40769	1.00613e-14	NA	NA	NA	0.829058	FALSE	FALSE	FALSE	FALSE	FALSE	FALSE	FALSE	FALSE	FALSE
WBGene00000691	col-117	T28C6.4	1.0919	0.879765	0.919144	1.72418	1.12198	1.25358	2.49263	3.23398	2.41202	4.90783	1.44769	1.42176	0.116852	0.0337947	0.458128	0.22423	0.611911	0.254854	1.59099	1.21715	0.46042	0	0	0	0	0	0	0.21449	0.239125	1.28806	-2.23744	0.000836948	-2.94149	4.37481e-40	Gender Neutral	15.6094	35.3402	0.46214	FALSE	FALSE	FALSE	FALSE	FALSE	FALSE	FALSE	FALSE	FALSE
WBGene00000692	col-118	T11B7.3	0	0	0.00290804	0	0	0	0.0264193	0	0	0.0490183	0	0	0	0	0	0	0	0	0	0	0	0	0	0	0	0	0	0	0	0	-2.17556	0.000248387	-2.1429	3.28661e-21	NA	NA	NA	0.501265	FALSE	FALSE	FALSE	FALSE	FALSE	FALSE	FALSE	FALSE	FALSE
WBGene00000693	col-119	C53B4.5	0.0103079	0.0393233	0.215195	0.0717693	0.00606112	0.0482993	0.061323	0.078372	0.11975	0.31621	0.112051	0.1615	0	0	0	0	0.600473	1.38377	2.54558	0.177443	0	0	0	0	0	0	0	0	0	0	0.503421	0.617188	1.04058	1.59764e-07	Gender Neutral	126.574	315.21	0.506671	FALSE	FALSE	FALSE	FALSE	FALSE	FALSE	FALSE	FALSE	FALSE
WBGene00000694	col-120	Y11D7A.11	0	0	0	0	0	0	0.8545	0.282136	0.957999	0.118714	0.224102	0	0	0	0	0	0.600473	0.0628986	0	0.304188	0	0	0.789721	0	0	0	0	0	0	2.4386	-5.02035	6.29516e-11	-7.14081	4.31072e-118	Gender Neutral	1.22678	1.91471	0.607603	FALSE	FALSE	FALSE	FALSE	FALSE	FALSE	FALSE	FALSE	FALSE
WBGene00000695	col-121	F56D5.1	0	0.190215	0	0	0.065945	0.0708909	0.42725	0	0.2395	0.118714	0	0	0	0	0.337352	0	0	0	0	1.21675	0.693966	0	0	0	0	0.494166	0	0	0	0	7.13943	7.72909e-06	2.14222	0.219443	NA	NA	NA	0.68344	FALSE	FALSE	FALSE	FALSE	FALSE	FALSE	FALSE	FALSE	FALSE
WBGene00000696	col-122	T05A1.2	0.687147	0.825659	1.1068	0.736602	0.718526	0.636314	2.65855	2.25462	1.34685	4.80673	2.69078	0.323	0.113415	0	0	0.298715	0	0.271327	0	0.959641	0.0867457	0	0	0	0	0	0	0.0452486	0.473341	1.15527	-0.654568	0.53145	0.337119	0.199631	Gender Neutral	167.791	305.164	0.516905	FALSE	FALSE	FALSE	FALSE	FALSE	FALSE	FALSE	FALSE	FALSE
WBGene00000697	col-123	W08D2.6	0.297784	0	0	0	0.0989175	0	0	0	0	0	0	0	0	0	0	0	0	0	0	0.304188	0	0.237813	0	0	0.772928	0	0	0	0	0	-0.417562	1	-6.54507	2.81511e-08	Gender Neutral	0.0501712	0.0730038	0.992877	FALSE	FALSE	FALSE	FALSE	FALSE	FALSE	FALSE	FALSE	FALSE
WBGene00000698	col-124	C24F3.6	0.308092	0.324646	0.285957	0.0717693	0.136012	0.364355	0.625852	1.53137	0.62536	3.9625	2.60207	2.7455	0	0.295703	0.337352	0.149357	0	0	0.636395	1.03931	1.04095	0	0.789721	0	0.772928	0	0	0.361989	0.0254143	0	-1.03441	0.140177	0.0413625	1	Gender Neutral	231.865	471.419	1	FALSE	FALSE	FALSE	FALSE	FALSE	FALSE	FALSE	FALSE	FALSE
WBGene00000699	col-125	C29F4.1	1.11175	0.879765	0.989906	1.75863	1.17694	1.31856	2.76892	3.61016	2.52179	5.17988	1.34685	0.77576	0.116852	0.0337947	0.289451	0.22423	0.611911	0.254854	0	1.21715	0.026691	0	0	0	0	0	0	0.21449	0.201004	1.23464	-2.73354	0.000128197	-3.80255	3.6291e-52	Gender Neutral	16.5492	12.633	0.851234	FALSE	FALSE	FALSE	FALSE	FALSE	FALSE	FALSE	FALSE	FALSE
WBGene00000700	col-126	F54D1.2	0.114151	0.038043	0.13028	0.129185	0.127993	0.163049	0.671092	0.400313	0.333122	1.30258	0.310007	0	0	0	0	0.224036	0.600473	0.138377	0.159099	1.87752	0.200182	0	0	0	0.386464	0	0	0	0.205856	0	-4.86656	2.80604e-08	-7.13896	3.45182e-89	Gender Neutral	4.12288	8.99999	0.540503	FALSE	FALSE	FALSE	FALSE	FALSE	FALSE	FALSE	FALSE	FALSE
WBGene00000701	col-127	F54D1.3	0.114151	0.038043	0.13028	0.129185	0.127993	0.163049	0.671092	0.400313	0.333122	1.30258	0.310007	0	0	0	0	0.224036	0.600473	0.138377	0.159099	1.87752	0.200182	0	0	0	0.386464	0	0	0	0.205856	0	-4.86657	2.80604e-08	-7.13896	3.60409e-89	Gender Neutral	4.07523	9.03789	0.367497	FALSE	FALSE	FALSE	FALSE	FALSE	FALSE	FALSE	FALSE	FALSE
WBGene00000702	col-128	F12F6.9	0.297784	0.951075	0.212287	0	0.26378	0	0.3418	0	0.718499	0	0.224102	0	0	0	0	0.448072	0	0.691884	0	2.4335	0	0	0	0	0	0	0.938482	0	0.228729	0	2.77349	0.908127	-4.32026	0.0416571	NA	NA	NA	1.43123	FALSE	FALSE	FALSE	FALSE	FALSE	FALSE	FALSE	FALSE	FALSE
WBGene00000703	col-129	M18.1	0.529985	0.679339	0.459955	0.854055	0.828192	1.14016	0.83271	1.36836	1.08041	2.68361	0.679775	2.584	0	0	0	0	0.0285939	0.691884	1.27279	0.739631	0	0	0	0	0	0	0	0	0.571821	0	-5.80442	2.34926e-18	-4.11273	1.61629e-46	Gender Neutral	192.476	267.451	0.432278	FALSE	FALSE	FALSE	FALSE	FALSE	FALSE	FALSE	FALSE	FALSE
WBGene00000704	col-130	F08G5.4	0.38582	0.480821	0.341977	1.3508	0.955891	1.31728	1.5949	2.35724	1.24322	8.55452	2.22981	2.65578	0	0.0140811	0	0	0	0	0.636395	0.758056	0	0	0	0	0	0	0	0	0.600413	0.132283	-3.70808	5.54924e-05	-7.92925	1.44424e-127	Gender Neutral	1.3088	2.32349	0.469715	FALSE	FALSE	FALSE	FALSE	FALSE	FALSE	FALSE	FALSE	FALSE
WBGene00000705	col-131	C39E9.3	0	0	0	0	0	0	0	0	0	0	0	0	0	0	0	0	0	0	0	0	0	0	0	0	0	0	0	0	0	0	-1.36952	0.408552	-7.77878	1.19999e-52	NA	NA	NA	1.12741	FALSE	FALSE	FALSE	FALSE	FALSE	FALSE	FALSE	FALSE	FALSE
WBGene00000706	col-132	C39E9.9	0.297784	0.76086	0.212287	0.775109	0.39567	0.638018	0.8545	1.69281	0.957999	2.13686	1.56871	7.75201	0	0	1.34941	0	1.80142	2.07565	0.636395	6.54004	3.55658	0	0	0	0	0	0.938482	2.17193	1.94419	0	2.66672	1	-1.6565	0.219645	NA	NA	NA	1	FALSE	FALSE	FALSE	FALSE	FALSE	FALSE	FALSE	FALSE	FALSE
WBGene00000707	col-133	F52B11.4	0.91483	0.66062	0.978204	0.566824	0.780205	0.607815	1.50538	1.57117	1.77263	3.52363	2.09015	1.77599	0.0648086	0.137995	0.301208	0.273111	4.16399	0.179076	0	1.59578	0.173491	0	0	0	0	0.0988332	0	0.396895	0.325938	1.41606	-4.95198	1.01086e-11	-5.69291	1.2669e-108	Gender Neutral	17.7465	31.5893	0.496484	FALSE	FALSE	FALSE	FALSE	FALSE	FALSE	FALSE	FALSE	FALSE
WBGene00000708	col-135	M199.5	0	0.190215	0	0	0	0	0	0	0	0	0	0	0	0	0.337352	0.448072	0	0	0	0	0	0	0	0	0.772928	0	0	0	0.114364	0.529131	-1.76706	0.000141339	1.91447	5.53995e-19	Gender Neutral	0.428179	1.605	1	FALSE	FALSE	FALSE	FALSE	FALSE	FALSE	FALSE	FALSE	FALSE
WBGene00000710	col-137	Y51H4A.9	0.00286331	0.0195092	0.00290804	0.0615166	0.0898662	0.0115879	0.166831	0.148122	0.0641517	0.174121	0.298802	0	0	0	0	0.448072	1.52978	0	0	0.144851	0	0.951253	0	0	0	0	0	0	0.571821	0	-4.36333	7.75741e-06	-6.68447	6.44581e-72	Gender Neutral	1.93308	2.57791	1	FALSE	FALSE	FALSE	FALSE	FALSE	FALSE	FALSE	FALSE	FALSE
WBGene00000711	col-138	C52D10.13	0.00286331	0.00365798	0.00290804	0	0	0.00272657	0	0.01881	0	0.0361667	0	1.292	0	0	0	0	0	0	0	0	0	0	0	0	0	0	0	0	0	0	-4.86829	2.35049e-06	-6.15703	1.08064e-108	Gender Neutral	4.59238	0.442124	0.374938	FALSE	FALSE	FALSE	FALSE	FALSE	FALSE	FALSE	FALSE	FALSE
WBGene00000712	col-139	F41F3.4	12.4921	14.82	9.13036	9.51108	8.26095	7.91379	22.3	20.2768	18.7332	22.8304	20.113	11.6742	1.08554	2.75004	3.05063	6.58346	3.62857	5.14301	0.890953	16.7883	0.919505	0.237813	0	0	0	0	4.69241	4.62311	11.2693	10.2173	-4.56905	2.1876e-15	-4.03495	6.72951e-72	Gender Neutral	168.191	266.04	0.54932	FALSE	FALSE	FALSE	FALSE	TRUE	FALSE	FALSE	FALSE	FALSE
WBGene00000713	col-140	F26F12.1	0.446677	0.190215	0.31843	0.25837	0.428643	0.319009	0.80323	0.987475	0.199583	2.216	0.560254	0	0.22683	0.591407	0.168676	3.58458	0	1.03783	0.636395	3.34607	1.04095	0	0	0.660242	0	0	0	0	0.457457	4.6299	-0.403273	0.84159	0.601159	0.0134034	Gender Neutral	238.551	413.663	0.423299	FALSE	FALSE	FALSE	FALSE	FALSE	FALSE	FALSE	FALSE	FALSE
WBGene00000714	col-141	T15B7.5	0.0471492	0	0	0.129185	0.0843708	0.00708909	0.102933	0.366776	0.179625	0.679275	0.373503	0.323	0	0	0	0	0.0285939	0	0	0.0470242	0	0	0	0	0	0	0	0	0	0	-4.97974	1.13735e-16	-4.07763	4.22257e-38	NA	NA	NA	0.507285	FALSE	FALSE	FALSE	FALSE	FALSE	FALSE	FALSE	FALSE	FALSE
WBGene00000715	col-142	T15B7.4	0.0227156	0.00365798	0.00290804	0.0322962	0.0376598	0.0566219	0.0672455	0.184112	0	0.152102	0.0697205	0	0	0	0	0	0.0285939	0	0	0.0808229	0.346983	0	0	0	0	0	0	0	0	0	-2.62465	1.44257e-05	-1.09266	1.16174e-06	Gender Neutral	44.067	80.4139	0.469481	FALSE	FALSE	FALSE	FALSE	FALSE	FALSE	FALSE	FALSE	FALSE
WBGene00000716	col-143	T15B7.3	0.0103079	0.0172448	0.215195	0.0322962	0.0321644	0.0452611	0.0672455	0.301668	0.2395	0.257175	0.368523	0	0	0	0	0	0.0285939	0	0.636395	0.182219	0	0	0	0	0	0	0	0	0	0	0.311319	0.908127	1.95508	6.18803e-20	Gender Neutral	51.5356	93.7111	0.368323	FALSE	FALSE	FALSE	FALSE	FALSE	FALSE	FALSE	FALSE	FALSE
WBGene00000717	col-144	B0222.6	0.0737644	0.0512117	0.138495	0.514689	0.124775	0.173479	0.537386	0.633799	0.361729	1.46025	0.491156	0.117455	0.22683	0	0	0	0	0	0.318197	0.707358	0.026691	0.237813	0	0	0	0.247083	0	0	0.238259	5.7543	-1.65092	0.0183215	-3.69179	2.02326e-53	Gender Neutral	13.609	17.6229	1	FALSE	FALSE	FALSE	FALSE	FALSE	FALSE	FALSE	FALSE	FALSE
WBGene00000718	col-145	B0222.7	0.0911351	0.0512117	0.0854237	0.258472	0.0961984	0.149122	0.434846	0.666714	0.222021	1.45225	0.423926	0.117455	0	0	0	0	0	0	0	0.311913	0.026691	0	0	0	0	0.494166	0	0	0.0667125	0	-2.41875	0.00173491	-5.67039	2.27456e-98	Gender Neutral	6.71441	7.3812	1	FALSE	FALSE	FALSE	FALSE	FALSE	FALSE	FALSE	FALSE	FALSE
WBGene00000719	col-146	T06E4.6	0.0400864	0.067063	0.0332347	0.161994	0.106353	0.0376657	0.210853	0.372202	0.306027	1.03165	0.456207	0.323	0	0	0	0	0.32883	0	0	0.847328	0	0	0	0	0	0	0	0.361989	0	0.0705508	-4.85784	9.6223e-11	-6.21558	2.56703e-77	Gender Neutral	30.7905	20.1182	0.444202	FALSE	FALSE	FALSE	FALSE	FALSE	FALSE	FALSE	FALSE	FALSE
WBGene00000720	col-147	T06E4.4	0.0496307	0	0.0303267	0.143539	0.0953617	0.0462998	0.168128	0.390288	0.306027	0.940926	0.456207	0.323	0	0	0	0	0.32883	0	0	0.242574	0	0	0	0	0	0	0	0.361989	0	0	-4.85252	2.47131e-12	-5.40217	1.73824e-69	Gender Neutral	50.3365	51.4707	1	FALSE	FALSE	FALSE	FALSE	FALSE	FALSE	FALSE	FALSE	FALSE
WBGene00000721	col-148	C12D8.8	0	0	0	0.129185	0	0	0	0	0	0	0	0	0	0	0	0	0	0	0	0.912564	0.346983	0	0	0	0	0	0	0	0	0	5.12548e-15	1	-3.68488	0.244292	NA	NA	NA	0.551782	FALSE	FALSE	FALSE	FALSE	FALSE	FALSE	FALSE	FALSE	FALSE
WBGene00000722	col-149	B0024.1	0	0	0	0.129185	0	0.159505	0	0.282136	0	0.0676487	0	0	0	0	0	0	0.150118	0	0	0.152094	0	0	0	0	0	0	0	0	0	0.0705508	-3.9976	2.68321e-10	-2.44909	1.77063e-22	Spermatogenic	7.56459	31.1991	0.66169	FALSE	FALSE	FALSE	FALSE	FALSE	FALSE	FALSE	FALSE	FALSE
WBGene00000723	col-150	B0024.2	0.0744461	0	0	0	0.0329725	0	0	0	0	0.0197857	0	0	0	0	0.337352	0	0	0	0	0	0	0	0	0	0	0.0988332	0.0335172	0	0	0	-4.14911	6.1196e-11	-4.03062	1.21846e-78	Gender Neutral	1.59237	1.38204	0.53246	FALSE	FALSE	FALSE	FALSE	FALSE	FALSE	FALSE	FALSE	FALSE
WBGene00000724	col-151	AC3.6	0	0	0	0	0	0	0	0	0	0	0	0	0	0	0	0	0	0	0	0	0	0	0	0	0	0	0	0	0	0	-2.40426	1	0	1	NA	NA	NA	1.28698	FALSE	FALSE	FALSE	FALSE	FALSE	FALSE	FALSE	FALSE	FALSE
WBGene00000725	col-152	F32G8.5	0	0	0	0	0	0	0	0	0.0478999	0.0237429	0	0	0	0	0	0	0	0	0	0	0	0	0	0	0	0	0	0	0	0	-2.4042	1	-5.44735	2.2277e-15	NA	NA	NA	2.55402	FALSE	FALSE	FALSE	FALSE	FALSE	FALSE	FALSE	FALSE	FALSE
WBGene00000726	col-153	F17C11.3	0	0	0.212287	0	0.197835	0	0	0	0	0.118714	0	0	0	0	0	0	0	0	1.27279	0	0	0	0	0	0	1.23542	0	0	0	0	-2.06776	3.28639e-05	-0.887368	4.41441e-06	NA	NA	NA	0.740636	FALSE	FALSE	FALSE	FALSE	FALSE	FALSE	FALSE	FALSE	FALSE
WBGene00000727	col-154	F55C10.2	18.1059	14.8896	18.5148	21.5442	16.4812	15.0232	37.3743	39.508	33.7746	65.4667	40.0156	37.4568	2.55994	7.65379	10.9109	9.46606	14.683	43.2604	9.43985	55.9767	13.9928	1.18907	0	0	0.772928	0.0988332	13.1387	13.4354	17.4215	22.4402	-1.7194	0.00136317	-2.59398	2.69569e-40	Gender Neutral	1.24805	1.51527	0.346802	FALSE	FALSE	FALSE	FALSE	TRUE	FALSE	FALSE	TRUE	TRUE
WBGene00000728	col-155	F55C10.3	15.4261	12.4166	16.079	20.9364	14.7092	14.1047	34.4169	34.0815	25.8825	55.2489	30.7522	31.1142	2.94143	6.5449	10.1771	9.27209	19.1722	35.9956	6.57608	50.5794	13.2699	1.18907	0	0.660242	0.772928	0.0988332	10.7925	14.2252	16.266	16.1347	-1.68255	0.00121911	-2.09271	3.36806e-27	Gender Neutral	1.36126	1.70621	0.406994	FALSE	FALSE	FALSE	FALSE	TRUE	FALSE	FALSE	TRUE	TRUE
WBGene00000729	col-156	F57B7.3	0.148892	0.396281	0	0.0287077	0.00193956	0	0.0477818	0.0141068	0	0.215974	0.0373503	0	0	0	0	0	0	0	0	0.0132256	0	0	0	0	0	0	0	0	0.00953036	0	-5.64464	4.88837e-05	-9.39365	4.27027e-90	NA	NA	NA	0.580542	FALSE	FALSE	FALSE	FALSE	FALSE	FALSE	FALSE	FALSE	FALSE
WBGene00000730	col-157	T11F9.9	90.9857	73.1152	95.2543	86.3084	81.406	80.4276	177.937	177.366	157.368	229.042	181.561	173.687	15.1903	51.684	51.6377	66.6627	55.731	164.963	63.1516	226.292	88.8023	6.65877	0	0.660242	4.63757	0.494166	81.6479	79.6728	100.482	175.893	-2.11814	0.000950461	-4.2272	3.00374e-75	Gender Neutral	1.08989	1.27759	0.382993	FALSE	FALSE	FALSE	FALSE	TRUE	FALSE	FALSE	TRUE	TRUE
WBGene00000731	col-158	D2023.7	0.170163	0	0	0	0.13189	0.141782	0.42725	0.282136	0.2395	1.72984	0.448203	0	0	0	0.337352	0	1.20095	0	0	6.517	2.46042	0	0	0	0	0	0	0.723978	0.686186	0	1.99955	0.0138152	2.3814	6.29361e-11	NA	NA	NA	0.510291	FALSE	FALSE	FALSE	FALSE	FALSE	FALSE	FALSE	FALSE	FALSE
WBGene00000732	col-159	F57B1.3	0.0103079	0.0529101	0.00290804	0.00717693	0.00920136	0.027032	0.120023	0.0642652	0	0.406424	0.149401	0.1615	0	0.0140811	0	0	0.280863	0	0.954592	0.193875	0	0.00172328	0.00840129	0	0.15422	0.00179046	0	0	0	0.00562905	-1.74073	0.00601185	-1.35791	1.39106e-11	Gender Neutral	59.8117	117.905	0.340525	FALSE	FALSE	FALSE	FALSE	FALSE	FALSE	FALSE	FALSE	FALSE
WBGene00000733	col-160	F57B1.4	0.0103079	0.0846126	0.00290804	0.00717693	0.025272	0.0364842	0.120023	0.0642652	0.0798332	0.41626	0.149401	0.1615	0	0.0281622	0	0	0.103653	0	1.59099	0.496305	0	0	0	0	0	0	0	0	0.0326755	0	-1.3744	0.0523328	-0.101161	0.834851	Gender Neutral	105.138	210.103	0.379119	FALSE	FALSE	FALSE	FALSE	FALSE	FALSE	FALSE	FALSE	FALSE
WBGene00000734	col-161	C50B6.4	3.14174	4.01248	3.54308	13.6956	12.2874	13.5301	13.2929	15.4618	12.0488	56.4282	30.8201	23.4453	1.81464	3.96735	2.69882	4.29403	23.9975	9.10981	0.954592	67.6975	24.5143	0.475627	0	0	0.579696	0	1.40772	1.08597	8.76793	24.146	-5.53703	4.94243e-10	-8.93157	7.60717e-156	Gender Neutral	5.65733	11.6194	0.406196	FALSE	FALSE	FALSE	FALSE	TRUE	TRUE	FALSE	FALSE	FALSE
WBGene00000735	col-162	Y2H9A.3	9.33318	6.63745	5.32629	28.8662	23.9683	29.3908	30.5681	34.3226	26.4388	128.846	65.1413	57.3603	2.72196	8.12128	3.71088	5.86228	33.9053	10.8395	1.59099	99.3888	31.3846	0.475627	0	0	1.35262	0	1.40772	1.80994	11.5127	24.146	-5.73849	1.47819e-10	-8.02036	4.699e-135	Gender Neutral	2.42929	7.26867	0.382748	FALSE	FALSE	FALSE	FALSE	TRUE	TRUE	FALSE	FALSE	FALSE
WBGene00000736	col-163	F46B3.17	0	0.190215	0.636861	0.387554	0.52756	0.3899	0.3418	0	0	0.118714	0	0	0.22683	0.147852	0.337352	0	0	0	0	1.21675	0.346983	0	0	0	0	0	0	0	0	0	1.53926	1	-1.75364	1	NA	NA	NA	1	FALSE	FALSE	FALSE	FALSE	FALSE	FALSE	FALSE	FALSE	FALSE
WBGene00000737	col-164	T21D9.1	0	0	0	0	0	0	0.1709	0.376181	0	0.118714	0.112051	0	0	0	0	0	0	0	0	0.912564	0	0	0	0	0	0	0	0	0	0	-0.118515	1	0.258781	1	NA	NA	NA	0.654342	FALSE	FALSE	FALSE	FALSE	FALSE	FALSE	FALSE	FALSE	FALSE
WBGene00000738	col-165	F14H12.1	0	0	0	0.0430616	0.00549542	0	0	0	0.0199583	0.00289547	0	0	0	0	0	0	0	0	0	0	0	0	0	0	0	0	0	0	0	0	4.81636	0.155031	0.303668	1	NA	NA	NA	0.513863	FALSE	FALSE	FALSE	FALSE	FALSE	FALSE	FALSE	FALSE	FALSE
WBGene00000739	col-166	T07H6.3	0.0223338	0.0317025	0.159215	0.316298	0.0800761	0.0746562	0.180953	0.345952	0.11975	0.528102	0.306272	0	0.22683	0.0140811	0	0	0	0	1.27279	0.709772	0	0	0.112817	0	0.110418	0	0	0	0.204222	6.19524	-1.78577	0.00300857	-2.39243	1.31774e-27	Gender Neutral	2.84645	7.02419	0.325354	FALSE	FALSE	FALSE	FALSE	FALSE	FALSE	FALSE	FALSE	FALSE
WBGene00000740	col-167	T10E10.2	0.00992615	0.0317025	0	0.0256319	0.0251219	0.0455727	0.0100529	0.0403051	0.2395	0.115342	0.0373503	0	0	0.0140811	0	0	0	0	0.636395	0	0	0	0.112817	0	0.110418	0	0	0	0.0326755	0.474013	-2.42959	0.000120755	-3.58161	3.16414e-53	Gender Neutral	9.326	18.2412	1	FALSE	FALSE	FALSE	FALSE	FALSE	FALSE	FALSE	FALSE	FALSE
WBGene00000741	col-168	T10E10.1	0.00992615	0.0317025	0	0.0256319	0.0251219	0.0455727	0.0100529	0.0403051	0	0.0757704	0.0373503	0	0	0.0140811	0	0	0	0	0	0	0	0	0.112817	0	0.110418	0	0	0	0.0326755	0.474013	-2.18961	0.000356296	-3.12967	7.42889e-38	Gender Neutral	5.41539	12.5544	0.415994	FALSE	FALSE	FALSE	FALSE	FALSE	FALSE	FALSE	FALSE	FALSE
WBGene00000742	col-169	T10E10.5	0.00992615	0	0	0.0256319	0.0800761	0.0219424	0.0100529	0.0403051	0	0.111385	0.0373503	0	0	0.0140811	0	0	0	0	0	0	0	0	0.112817	0	0.110418	0	0	0.723978	0.0326755	0.474013	-2.04907	0.00115094	-3.07618	1.80393e-40	Gender Neutral	2.29797	4.56046	1	FALSE	FALSE	FALSE	FALSE	FALSE	FALSE	FALSE	FALSE	FALSE
WBGene00000743	col-170	T10E10.6	0.00992615	0	0	0.0256319	0.0141311	0.0118152	0.0100529	0	0	0.0559847	0.0373503	0	0	0.0140811	0	0	0	0	0	0	0	0	0.112817	0	0.110418	0	0	0	0	0.474013	-2.18753	0.000544279	-3.31094	1.35775e-50	Gender Neutral	3.2295	5.94772	1	FALSE	FALSE	FALSE	FALSE	FALSE	FALSE	FALSE	FALSE	FALSE
WBGene00000744	col-171	T10E10.7	0.148892	0.0317025	0	0.155022	0.208826	0.193769	0	0	0.0478999	0.114757	0	0	0	0	0	0	0	0	0	0	0	0	0	0	0	0.494166	0	0	0.0326755	0	5.12548e-15	1	-1.68436	1	NA	NA	NA	1	FALSE	FALSE	FALSE	FALSE	FALSE	FALSE	FALSE	FALSE	FALSE
WBGene00000745	col-172	F38B6.5	0	0	0	0	0.13189	0	0	0	0	0	0	0	0	0	0	0	0	0	0	0	0.346983	0	0	0	0	0.0705952	0	0	0	0	-2.67853	0.040184	-4.77581	3.59096e-46	NA	NA	NA	0.528003	FALSE	FALSE	FALSE	FALSE	FALSE	FALSE	FALSE	FALSE	FALSE
WBGene00000746	col-173	F41C6.5	0	0	0	0.25837	0.329725	0.354455	0.1709	0	0	0.118714	0	0	0	0	1.01206	0	0	0	0	0.912564	0.346983	0.475627	0	0	0	0	0	0.723978	0	0	-1.42927	0.488977	-5.71806	9.55747e-36	NA	NA	NA	0.500731	FALSE	FALSE	FALSE	FALSE	FALSE	FALSE	FALSE	FALSE	FALSE
WBGene00000747	col-174	F46C8.2	0	0	0.106143	0	0	0	0	0.141068	0	0.118714	0.112051	0	0	0	0	0	0	0	0	0	0	0	0	0	0	0	0	0	0	0	-1.16792	0.408093	-3.47989	1.87007e-17	NA	NA	NA	0.423075	FALSE	FALSE	FALSE	FALSE	FALSE	FALSE	FALSE	FALSE	FALSE
WBGene00000748	col-175	C35B8.1	0	0	0	0	0.00549542	0.0177227	0	0	0.0199583	0.00289547	0.268922	0	0	0	0	0	0	0	0	0.0178934	0.346983	0	0	0	0	0	0	0	0	0	-4.71289	1.03098e-06	-7.50712	2.42271e-139	NA	NA	NA	0.477682	FALSE	FALSE	FALSE	FALSE	FALSE	FALSE	FALSE	FALSE	FALSE
WBGene00000749	col-176	ZC373.7	0.0773094	0.00365798	0.00581608	0	0.005995	0.0239939	0.0189889	0.118179	0.0559869	0.0560852	0	0.117455	0	0	0	0	0	0	0.636395	0.076047	0	0	0	0	0	0	0	0	0	0	-0.975207	0.277316	0.446723	0.149033	NA	NA	NA	0.485236	FALSE	FALSE	FALSE	FALSE	FALSE	FALSE	FALSE	FALSE	FALSE
WBGene00000750	col-177	F59F3.2	0.0521123	0	0	0.129185	0	0	0	0	0	0	0.0249002	0	0	0	0	0	0	0	0	0.304188	0	0	0	0	0	0.0170402	0	0	0	0	3.70857	0.676234	-1.91176	0.686967	NA	NA	NA	0.580055	FALSE	FALSE	FALSE	FALSE	FALSE	FALSE	FALSE	FALSE	FALSE
WBGene00000751	col-178	C34F6.2	0	0.190215	0	0	0	0.0354455	0	0	0	0.0169592	0.224102	0	0	0	0	0	0.0285939	0	0	0.0217277	0	0	0	0	0	0	0	0	0	0.0705508	-0.354009	0.879526	0.542839	0.0129155	Gender Neutral	110.097	239.324	0.386055	FALSE	FALSE	FALSE	FALSE	FALSE	FALSE	FALSE	FALSE	FALSE
WBGene00000752	col-179	C34F6.3	0	0	0	0	0	0.0354455	0	0	0	0.0169592	0	0	0	0	0	0	0.0285939	0	0	0.0217277	0	0	0	0	0	0	0	0	0	0.0705508	-0.314802	0.908127	0.483831	0.027682	Gender Neutral	45.8881	104.059	0.392771	FALSE	FALSE	FALSE	FALSE	FALSE	FALSE	FALSE	FALSE	FALSE
WBGene00000753	col-180	C44C10.1	0.00992615	0.12681	0.424574	0.456248	0.483597	0.319009	0.180953	0	0.2395	0.985913	0.485554	0.117455	0	0.88711	0	0	0	0.691884	0.318197	0	0	0	0	0	0	0.494166	0	1.44796	0.0326755	0.440943	-1.42979	0.0504932	-2.71542	1.98659e-29	Gender Neutral	6.8344	10.5069	0.383079	FALSE	FALSE	FALSE	FALSE	FALSE	FALSE	FALSE	FALSE	FALSE
WBGene00000754	col-181	W03G11.1	0.0744461	0	0	0	0.065945	0	0.00743044	0.296242	0	0.0679105	0	0	0	0	0	0	0	0.345942	0.636395	0.0132256	0	0	0	0	0	0	0	0	0	0.264566	-0.551035	0.69275	0.324399	0.222769	Gender Neutral	124.848	258.543	0.329998	FALSE	FALSE	FALSE	FALSE	FALSE	FALSE	FALSE	FALSE	FALSE
WBGene00000755	col-182	R09A8.4	0	0	0	0	0	0	0	0	0	0	0	0	0	0	0	0	0	0	0	0	0	0	0	0	0	0	0	0	0	0	-3.27098	0.641942	-4.93109	2.50468e-22	NA	NA	NA	0.72917	FALSE	FALSE	FALSE	FALSE	FALSE	FALSE	FALSE	FALSE	FALSE
WBGene00000756	col-183	F02D10.1	0.0372231	0.038043	0	0.025837	0.00193956	0.0141782	0.05127	0	0.0478999	0.13026	0.0946207	0	0	0	0.0674705	0	0.600473	0.138377	0	0.49346	0	0	0	0	0	0	0	0	0.142955	0	-1.73895	0.5564	-6.21404	7.04773e-07	NA	NA	NA	0.454411	FALSE	FALSE	FALSE	FALSE	FALSE	FALSE	FALSE	FALSE	FALSE
WBGene00000757	col-184	F15A2.1	0	0	0	0	0.065945	0.0708909	0.042725	0	0	0.148393	0	0.117455	0	0	0	0	0	0	0	0	0	0	0	0	0	0.494166	0	0	0.0571821	0.793697	-0.35153	0.903008	0.289265	0.245685	Gender Neutral	88.0934	138.4	0.34271	FALSE	FALSE	FALSE	FALSE	FALSE	FALSE	FALSE	FALSE	FALSE
WBGene00000758	col-185	H06A10.2	0.089049	0.00914495	0.0101781	0	0.00193956	0.0777074	0.01709	0.0523484	0	0.166288	0.0249002	0	0	0	0	0	0	0	0	0.0337987	0	0	0	0	0	0	0	0	0	0	-2.85466	0.908127	-1.12833	1	NA	NA	NA	1	FALSE	FALSE	FALSE	FALSE	FALSE	FALSE	FALSE	FALSE	FALSE
WBGene00000759	col-186	E03G2.4	0.148892	0	0	0	0	0	0	0	0	0	0	0	0	0	0.337352	0	0	0	0	0	0	0	0	0	0.772928	0	0	0	0	0	-2.88323	0.0187435	-6.54554	9.01257e-30	NA	NA	NA	0.791621	FALSE	FALSE	FALSE	FALSE	FALSE	FALSE	FALSE	FALSE	FALSE
WBGene00000760	col-187	C30F2.1	0.744461	0.570645	0.212287	4.00473	1.97835	0.7798	0	0	0.2395	0.474857	0.224102	0	0	0.591407	1.68676	0	0	2.76754	0	2.12932	0	0	0	0	0	0	0	0.723978	0.686186	1.85196	-0.657113	1	-2.0885	0.00156696	NA	NA	NA	1	FALSE	FALSE	FALSE	FALSE	FALSE	FALSE	FALSE	FALSE	FALSE
WBGene00000761	coq-1	C24A11.9	32.4585	31.0051	41.8205	22.9949	18.1349	19.3178	18.6281	18.621	20.597	14.5425	12.3256	10.336	111.289	9.46251	19.2291	12.9941	3.60284	42.943	10.253	6.08376	10.7565	1.42688	3.9486	3.46627	0.772928	20.3988	20.6466	13.7556	31.6789	20.383	-0.066194	1	-0.132925	0.654197	Gender Neutral	22.5858	23.6479	1.36712	FALSE	FALSE	TRUE	FALSE	FALSE	FALSE	TRUE	TRUE	TRUE
WBGene00000762	coq-2	F57B9.4	33.203	27.5812	22.7147	32.0378	25.191	30.8376	10.9376	9.31048	12.6935	11.634	12.5497	11.628	24.4977	20.6992	26.6508	13.4422	8.64681	61.2318	7.00034	17.0345	14.5733	2.56838	3.15888	2.64097	1.54586	2.965	33.7853	36.9229	22.6441	34.6581	0.030258	1	0.0811638	0.877733	Gender Neutral	40.0194	48.5045	1.34533	TRUE	TRUE	FALSE	FALSE	FALSE	FALSE	TRUE	TRUE	TRUE
WBGene00000763	coq-3	Y57G11C.11	61.9392	74.5643	69.8424	36.0426	31.0271	34.9492	52.2954	50.7844	54.8454	34.5459	34.0635	32.3	186.258	16.5722	25.6388	19.7899	1.82286	49.1238	9.33379	3.34607	13.207	0.951253	4.73833	10.5639	1.54586	45.2463	22.5236	19.0647	114.479	23.8109	-0.163973	1	-0.030836	1	Gender Neutral	45.2979	38.2104	0.912265	FALSE	FALSE	TRUE	FALSE	FALSE	FALSE	TRUE	TRUE	TRUE
WBGene00000764	coq-4	T03F1.2	8.04018	4.94559	8.0669	7.10517	5.20966	4.46613	7.1778	5.64271	7.18499	8.90357	5.37844	20.672	29.4879	2.95703	3.03617	3.58458	0.600473	6.91884	0.636395	0.304188	1.04095	0	1.57944	0.660242	0	11.3658	0.938482	3.61989	9.94969	1.85196	0.15491	1	0.000493192	1	Gender Neutral	28.0377	27.9906	1.68978	FALSE	FALSE	TRUE	FALSE	FALSE	FALSE	FALSE	FALSE	FALSE
WBGene00000765	coq-5	ZK652.9	48.9855	42.2277	38.6362	50.8988	34.0276	23.6067	29.7366	25.3922	38.3199	24.3661	22.4102	25.84	114.549	9.01895	16.5303	20.1633	0.600473	38.7455	7.00034	5.1712	8.32759	1.42688	7.10749	7.26266	1.15939	36.3212	6.56937	11.5836	50.4347	6.61414	-0.314565	0.90998	0.184444	0.532119	Gender Neutral	102.303	94.7929	2.59663	FALSE	FALSE	TRUE	FALSE	FALSE	FALSE	TRUE	FALSE	TRUE
WBGene00000766	coq-6	K07B1.2	6.25347	4.75538	5.94403	5.16739	5.34155	5.4586	5.2979	5.64271	5.62824	7.36029	9.18817	6.46001	9.0732	0.295703	4.38558	4.92879	0	12.4539	1.27279	1.82513	2.0819	0	1.57944	1.32048	0.772928	10.8717	1.87696	3.61989	8.46296	9.52436	-0.0890679	1	0.116142	0.713669	Gender Neutral	38.772	31.9436	1.04821	FALSE	FALSE	FALSE	FALSE	FALSE	FALSE	FALSE	FALSE	FALSE
WBGene00000767	coq-8	C35D10.4	23.9716	24.3475	22.2901	11.2391	11.1447	10.5627	12.6466	13.2604	12.2145	9.37843	7.17126	11.628	52.6246	3.84414	7.0844	8.96144	3.60284	32.5186	7.00034	2.85937	2.77586	0.0951253	1.57944	1.98072	1.54586	17.79	10.3233	5.79182	23.559	8.20153	0.0951113	1	-0.162353	0.493701	Gender Neutral	54.1366	42.5896	1.01383	FALSE	FALSE	TRUE	FALSE	FALSE	FALSE	FALSE	TRUE	FALSE
WBGene00000768	cor-1	R01H10.3	6.70015	8.74989	5.51946	9.81805	10.815	12.1932	39.8197	49.0916	38.3199	106.665	87.6238	65.8921	0.470008	2.36563	5.06029	96.7836	409.808	4.8698	13.5764	115.652	36.1556	25.2082	0.0106719	0.00594812	8.50221	0.00206764	2.81544	3.61989	4.11711	11.6787	-1.01464	0.0534789	-0.504706	0.0350927	Spermatogenic	1.00651	2.30682	1.09009	FALSE	FALSE	FALSE	FALSE	TRUE	TRUE	FALSE	FALSE	FALSE
WBGene00000770	cpb-1	C40H1.1	64.4703	55.733	63.4738	57.3581	54.4046	62.2422	24.4387	30.1885	29.698	35.1394	33.8394	32.3	35.8392	22.7692	41.8317	19.7152	4.80378	68.4966	9.54592	34.0691	19.778	4.28064	3.9486	3.30121	0.772928	5.43583	44.1086	44.8866	34.4237	18.5196	0.386773	0.804234	0.694645	0.000344615	Spermatogenic	40.2342	132.952	1.4187	FALSE	FALSE	FALSE	TRUE	FALSE	FALSE	TRUE	TRUE	TRUE
WBGene00000771	cpb-2	C30B5.3	5.50901	2.09237	2.33516	0.516739	0.065945	0.850691	15.9792	16.0817	18.4415	1.78071	2.24102	0	0.45366	5.47051	2.69882	2.68843	19.8156	0.691884	1.27279	2.12932	11.1035	46.6114	3.9486	3.96145	10.821	3.45916	0.938482	3.61989	3.2022	2.91022	-1.78095	0.0956042	-2.94089	9.57684e-26	Spermatogenic	0.217212	180.451	0.721061	FALSE	FALSE	FALSE	FALSE	FALSE	FALSE	FALSE	FALSE	FALSE
WBGene00000772	cpb-3	B0414.5	136.46	124.02	138.623	118.269	112.898	111.157	96.7295	103.544	104.302	89.8074	100.173	124.032	444.625	53.3991	74.5549	136.886	0.600473	253.922	16.5463	10.6466	43.3729	4.28064	29.2197	32.0217	6.98996	133.178	53.9627	53.5744	138.724	43.1242	0.329163	0.823446	0.569557	0.00661861	Gender Neutral	117.365	57.2887	1.41318	FALSE	FALSE	TRUE	FALSE	FALSE	FALSE	TRUE	FALSE	TRUE
WBGene00000773	cpf-1	F28C6.3	26.7262	26.4399	29.2956	19.8945	17.8052	21.2318	19.9953	14.1068	17.8427	15.5516	14.7907	16.15	56.9344	10.7932	18.5544	8.73741	1.20095	33.9023	4.45476	5.47538	7.11315	0.951253	2.36916	2.31085	0	17.5429	19.7081	18.3408	18.6414	9.25979	-0.260423	0.908127	-0.00451122	1	Gender Neutral	98.674	89.7171	0.937984	FALSE	FALSE	TRUE	TRUE	FALSE	FALSE	TRUE	TRUE	TRUE
WBGene00000774	cpf-2	F56A8.6	22.3338	23.3964	21.2287	16.5357	13.9144	11.9451	12.3903	14.9532	14.4897	13.2366	13.4461	6.46001	81.432	4.5834	8.26513	3.58458	0.300236	23.5241	1.90918	3.65026	1.90841	0.475627	1.57944	2.64097	0.772928	12.6012	6.56937	3.98188	25.2173	4.89446	-0.0802992	1	0.549269	0.00387409	Gender Neutral	112.963	86.9359	2.24503	FALSE	FALSE	TRUE	FALSE	FALSE	FALSE	FALSE	FALSE	FALSE
WBGene00000775	cpin-1	F38E11.3	54.7923	35.9506	39.2731	127.376	155.498	139.372	14.6974	14.8121	21.076	33.24	35.184	43.928	29.4879	34.893	74.5549	13.4422	4.80378	240.084	35.0017	59.925	26.0237	0.951253	0.789721	0	2.31878	0	120.595	123.076	40.8281	175.672	-0.274579	0.95565	-0.497394	0.0128349	NA	NA	NA	0.865046	TRUE	TRUE	FALSE	TRUE	TRUE	TRUE	TRUE	TRUE	TRUE
WBGene00000776	cpl-1	T03E6.7	0.446677	0.38043	0.212287	0.129185	0.329725	0.283564	0	0.846407	0.2395	0	0.224102	0	0	0	0.337352	0	1.20095	0	1.27279	0	0	0.0432388	0	0	0.780084	0	0	0	0.343093	0	-0.851971	0.130001	0.956191	1.96413e-05	Gender Neutral	44.04	158.831	0.355953	FALSE	FALSE	FALSE	FALSE	FALSE	FALSE	FALSE	FALSE	FALSE
WBGene00000777	cpn-1	F43G9.9	9.87853	7.14824	10.1644	6.65934	6.70725	8.02536	8.26737	9.25448	9.09342	7.46215	8.89001	11.2569	53.3036	6.08955	6.7847	4.96815	1.07757	13.3839	1.37406	2.69036	8.95339	4.22462	1.70694	3.5024	1.71874	10.566	7.02854	7.82377	10.1747	8.10335	-0.0368644	1	0.25388	0.274865	Gender Neutral	503.039	413.146	2.35188	FALSE	FALSE	TRUE	FALSE	FALSE	FALSE	FALSE	FALSE	FALSE
WBGene00000778	cpn-2	D1069.2	0.297784	0	0.849147	1.16266	0.866706	1.27604	0	0	0.478999	0.118714	0	0	0	0.295703	0.674705	0	0	1.38377	0.0909135	0.304188	0	0.118907	0	0.660242	0	0	0	0	0	0	0.0236661	1	-1.59865	1.0503e-08	Spermatogenic	3.53737	7.2414	0.886462	FALSE	FALSE	FALSE	FALSE	FALSE	FALSE	FALSE	FALSE	FALSE
WBGene00000779	cpn-3	F28H1.2	0.898868	0.76086	0.212287	0.516739	0.39567	0.283564	0.3418	1.12854	0.718499	0.237429	0	0	0.22683	0	0.337352	0.448072	6.00473	0	0.636395	5.47538	1.38793	0	0	0	0	0	0	1.44796	0.0571821	0	-1.24329	0.0431385	0.0033111	1	Gender Neutral	19.3956	41.4087	0.522795	FALSE	FALSE	FALSE	FALSE	FALSE	FALSE	FALSE	FALSE	FALSE
WBGene00000780	cpn-4	F49D11.8	495.811	376.436	461.936	616.018	509.557	587.898	540.728	589.946	580.427	666.343	482.155	547.809	60.3368	218.229	109.302	529.397	150.418	514.762	98.9594	490.148	282.502	31.6292	0.789721	0.660242	28.5983	0.988332	358.5	394.568	390.44	989.872	-1.50101	0.00517493	0.468964	0.119893	Gender Neutral	29.3405	43.2101	0.725342	FALSE	FALSE	FALSE	FALSE	FALSE	TRUE	FALSE	TRUE	TRUE
WBGene00000781	cpr-1	C52E4.1	1.04225	1.14129	0.424574	0.129185	0.52756	0.283564	0.1709	0.564271	0.2395	0	0	1.292	0	0.88711	0.337352	0	0.900709	1.38377	0	0.608376	1.38793	0	0.789721	0	0	0	0	0	0	0	-2.30416	4.59687e-05	-0.40734	0.267579	Gender Neutral	14.3375	31.397	0.366131	FALSE	FALSE	FALSE	FALSE	FALSE	FALSE	FALSE	FALSE	FALSE
WBGene00000782	cpr-2	F36D3.9	0.297784	1.33151	0.212287	0.25837	0.13189	0.212673	0.6836	0.282136	0	0.118714	0	0	0.45366	0.295703	0.337352	0	1.80142	0	0	2.12932	0	0	0	0	0	0	0	0	0	0	2.77346	0.908127	1.58457	0.85482	NA	NA	NA	0.69006	FALSE	FALSE	FALSE	FALSE	FALSE	FALSE	FALSE	FALSE	FALSE
WBGene00000783	cpr-3	T10H4.12	0.893353	0.570645	1.27372	0.25837	0.26378	0.212673	0.8545	0	0.478999	0	0	0	0.45366	0	1.01206	0.448072	1.20095	0	1.90918	0	2.0819	1.42688	0	0	2.31878	0	0.938482	0.723978	0	0	-2.24863	5.05836e-07	-1.56588	5.93922e-16	Gender Neutral	1.33356	1.59107	0.624691	FALSE	FALSE	FALSE	FALSE	FALSE	FALSE	FALSE	FALSE	FALSE
WBGene00000784	cpr-4	F44C4.3	1.26558	0.190215	0.849147	0.645924	0.230808	0.957028	0.1709	1.12854	0.2395	0.4155	0.336153	0	0.45366	0.295703	1.01206	0.672108	3.00236	0.345942	0	0.76047	1.90841	1.42688	0	0	0	0.494166	0	0.723978	0.457457	0	-1.45028	0.00845553	-0.491709	0.0168584	Gender Neutral	17.3095	48.5379	0.636432	FALSE	FALSE	FALSE	FALSE	FALSE	FALSE	FALSE	FALSE	FALSE
WBGene00000785	cpr-5	W07B8.5	3.49897	1.33151	3.60888	0.775109	0.461615	0.496237	0.3418	0.282136	0	0.237429	0.448203	0	0	0.295703	0	0.448072	0	0.691884	0	1.52094	2.77586	0.951253	0	0	0.772928	0	0	1.44796	0.343093	0	-3.06596	1.27573e-08	-1.15434	5.3004e-07	Gender Neutral	22.9218	41.8682	0.623623	FALSE	FALSE	FALSE	FALSE	FALSE	FALSE	FALSE	FALSE	FALSE
WBGene00000786	cpr-6	C25B8.3	2.38228	2.4728	2.75973	3.48799	2.11024	2.26851	0.6836	0.846407	1.1975	0.237429	0.896407	0	0.45366	0.591407	4.72293	0.448072	1.20095	0.691884	3.18197	0.608376	0.346983	0.951253	0	0	0.772928	0	1.87696	0	1.25801	0	-0.485523	0.571061	1.06527	8.5091e-09	Gender Neutral	12.7763	37.1026	0.474183	FALSE	FALSE	FALSE	FALSE	FALSE	FALSE	FALSE	FALSE	FALSE
WBGene00000787	cps-6	C41D11.8	134.45	120.787	134.59	92.4963	79.0021	95.561	124.415	135.989	141.784	56.7454	67.4546	37.468	20.4147	26.909	55.6632	114.258	63.9504	110.01	8.90953	128.672	67.3147	7.1344	1.57944	1.98072	0.772928	4.94166	42.2317	51.4024	37.8546	110.324	0.133545	1	-0.90856	3.51559e-07	Gender Neutral	72.779	78.1041	1	FALSE	FALSE	FALSE	FALSE	FALSE	TRUE	FALSE	TRUE	TRUE
WBGene00000788	cpz-1	F32B5.8	25.1628	24.728	31.4185	24.4159	21.3662	28.2855	83.1429	78.1516	78.5559	116.577	84.2623	82.6881	2.72196	4.2877	3.03617	77.9646	38.03	5.53508	3.81837	116.504	66.9677	3.80501	0	0	2.31878	0.988332	1.87696	1.44796	11.0933	58.2044	-0.493469	0.592317	0.270719	0.298809	Gender Neutral	11.7922	36.7036	0.779859	FALSE	FALSE	FALSE	FALSE	FALSE	TRUE	FALSE	FALSE	FALSE
WBGene00000789	cpz-2	M04G12.2	5.21123	4.37495	4.24574	0.387554	0.989175	1.98495	1.1963	0.564271	0.957999	0.118714	0	0	3.17562	0	1.34941	0.896144	2.40189	0	6.36395	0.608376	1.73491	1.42688	0	0	0.772928	0	0	0.723978	0.571821	0	-0.43108	0.681017	-1.34704	3.00356e-15	Gender Neutral	3.74325	4.10063	0.953048	FALSE	FALSE	FALSE	FALSE	FALSE	FALSE	FALSE	FALSE	FALSE
WBGene00000792	crb-1	F11C7.4	1.04225	1.52172	1.48601	1.16266	0.92323	0.850691	0.6836	1.41068	2.395	0.949714	2.46512	1.292	1.81464	0	6.07234	0.448072	0.600473	1.38377	2.54558	6.38795	3.12285	0.951253	0.789721	0	0	0	0	0.723978	0.80055	4.76218	1.14344	0.118424	0.480145	0.108291	Oogenic	0.530041	0.194066	0.596502	FALSE	FALSE	FALSE	FALSE	FALSE	FALSE	FALSE	FALSE	FALSE
WBGene00000793	crh-1	Y41C4A.4	5.50901	4.75538	3.82116	4.84443	3.82481	4.25346	4.2725	4.23204	5.02949	6.29186	1.79281	5.16801	9.98052	2.06992	3.71088	2.68843	1.80142	8.9945	2.55051	1.82513	1.38793	1.90251	0	0	0.772928	1.72958	3.75393	6.54364	3.43093	1.85196	0.60029	0.540882	0.0984064	0.772797	Gender Neutral	18.9288	12.2441	1.1562	FALSE	FALSE	FALSE	FALSE	FALSE	FALSE	FALSE	FALSE	FALSE
WBGene00000794	crn-1	Y47G6A.8	14.4425	12.364	11.6758	10.5932	8.90258	10.421	10.8522	12.6961	10.7775	11.634	9.86048	6.46001	108.425	5.61836	10.7953	10.3057	0	17.2971	5.09116	1.52094	2.0819	0.475627	4.73833	2.64097	0.772928	13.0954	5.63089	4.34387	14.1812	5.82044	0.238897	0.941895	0.931395	3.79155e-07	Gender Neutral	163.732	93.4446	1	FALSE	FALSE	TRUE	FALSE	FALSE	FALSE	TRUE	FALSE	TRUE
WBGene00000795	crn-2	CD4.2	16.8248	10.652	20.0611	4.13391	4.81399	6.69919	26.3186	25.1101	19.8785	11.634	6.1628	6.46001	21.322	3.992	6.91572	76.1723	37.5296	7.72604	1.27279	22.2057	7.98061	0.951253	0.789721	0	0.772928	5.92999	9.38482	13.1523	10.2356	28.3085	-0.47637	0.658456	-0.150744	0.749791	Gender Neutral	29.6545	27.5958	1.62189	FALSE	FALSE	TRUE	FALSE	TRUE	TRUE	FALSE	FALSE	FALSE
WBGene00000796	crn-3	C14A4.4	74.1483	71.7111	76.211	47.6692	53.2836	61.3207	39.307	43.731	52.4504	42.7371	47.3975	28.424	201.652	30.7532	51.2776	18.819	8.40662	110.702	13.3643	13.3843	18.9106	3.32939	6.31777	5.28193	1.54586	44.722	46.9241	37.6468	86.2307	82.4122	-0.115292	1	-0.0974597	0.887919	Gender Neutral	77.4601	58.5031	0.908737	FALSE	FALSE	TRUE	TRUE	FALSE	FALSE	TRUE	TRUE	TRUE
WBGene00000797	crn-4	AH9.2	2.53117	1.90215	2.54744	1.80859	1.58268	1.5596	2.0508	3.10349	2.874	1.54329	2.01692	3.876	4.08294	1.18281	1.68676	1.34422	0	5.53508	0.636395	0.304188	0	0	3.9486	0	0	1.72958	0.938482	0.723978	5.71821	7.14327	-0.816513	0.393776	0.379506	0.157481	Oogenic	21.8274	0.867631	3.05025	FALSE	FALSE	FALSE	FALSE	FALSE	FALSE	FALSE	FALSE	FALSE
WBGene00000798	crn-5	C14A4.5	47.0127	59.4422	56.999	36.4947	35.9565	36.4379	25.2932	26.0976	28.1412	25.8204	29.6935	21.318	90.0515	13.0109	17.0363	11.6499	1.20095	49.8157	4.77296	1.52094	2.94936	2.85376	5.13319	1.32048	1.15939	26.685	9.38482	18.0994	30.8784	11.6409	-0.184282	1	0.110113	0.741878	Gender Neutral	66.2453	61.8601	2.6621	FALSE	FALSE	TRUE	FALSE	FALSE	FALSE	TRUE	FALSE	TRUE
WBGene00000799	crn-6	K04H4.6	0.893353	1.14129	1.27372	1.29185	1.45079	1.63049	0	0.282136	0.2395	0.237429	0	0	1.36098	0.591407	4.04823	0.448072	0	0.922513	0	0.608376	1.04095	0	0.26324	0	0	0	0	1.44796	0.228729	0.793697	-0.10553	1	0.589904	0.0497919	Gender Neutral	0.805039	0.562287	0.837507	FALSE	FALSE	FALSE	FALSE	FALSE	FALSE	FALSE	FALSE	FALSE
WBGene00000800	cars-1	Y23H5A.7	38.0668	34.7776	39.5561	27.1934	26.1362	29.3488	50.9567	48.3392	54.8534	65.2533	49.8626	56.4174	54.5904	12.5674	26.932	16.8027	27.4489	58.6949	5.54435	17.3258	14.2565	2.77449	3.2905	8.4731	2.57643	21.8398	20.4902	26.5458	40.2753	52.2958	0.555616	0.413684	0.582325	0.00201746	Gender Neutral	105.903	114.373	1.51897	FALSE	FALSE	TRUE	FALSE	FALSE	FALSE	FALSE	TRUE	TRUE
WBGene00000801	cars-2	Y23H5A.1	0	0	0	0	0	0	0	0	0	0	0	0	0	0	0	0	0	0	0	0	0	0	0	0	0	0	0	0	0	0	NA	NA	NA	NA	Spermatogenic	3.39283	6.82746	1.06172	FALSE	FALSE	FALSE	FALSE	FALSE	FALSE	FALSE	FALSE	FALSE
WBGene00000802	crt-1	Y38A10A.5	21.2171	18.6411	22.2901	17.0524	12.2987	10.5982	13.5866	15.5175	19.639	15.0767	11.2051	11.628	54.2124	3.54844	7.92778	12.7701	11.409	18.6809	3.18197	4.25863	9.19505	21.3081	3.15888	2.64097	4.63757	14.5779	6.56937	5.79182	22.0723	1.85196	-1.00607	0.185121	-0.92883	2.6036e-05	Spermatogenic	602.987	1678.48	0.902745	FALSE	FALSE	TRUE	FALSE	FALSE	FALSE	FALSE	FALSE	FALSE
WBGene00000803	csb-1	F53H4.1	82.3374	83.5044	68.9932	66.2718	44.348	45.4411	131.764	125.127	132.922	126.49	132.892	74.9361	24.3842	26.6133	18.8917	3.13651	4.80378	66.4209	11.4551	122.436	67.1412	2.85376	0.789721	1.32048	0	1.97666	38.4777	41.2667	28.8198	62.3052	0.563178	0.520513	1.02327	5.42581e-06	Oogenic	10.8198	1.37611	0.603859	FALSE	FALSE	FALSE	TRUE	FALSE	TRUE	TRUE	TRUE	TRUE
WBGene00000804	csc-1	Y48E1B.12	84.8686	70.1893	103.808	63.5589	64.5734	68.6933	62.3785	72.791	64.6649	55.2021	63.6449	51.6801	97.5369	15.3766	25.3014	44.3592	0.600473	44.2806	6.36395	5.57678	13.1854	0.951253	7.10749	11.8843	2.31878	45.9574	13.1387	8.68773	69.6479	7.93697	-0.824663	0.258365	0.511493	0.00751023	Gender Neutral	147.043	158.554	1	FALSE	FALSE	TRUE	FALSE	FALSE	FALSE	TRUE	FALSE	TRUE
WBGene00000812	csk-1	Y48G1C.2	70.9223	73.2328	73.0267	66.9177	71.0063	78.9016	29.11	31.0349	32.572	47.8419	46.0529	47.804	66.1588	22.3256	55.8318	11.4258	3.00236	95.1341	8.90953	22.6113	21.8599	2.37813	0.789721	1.98072	2.31878	14.5779	55.3704	53.5744	58.5545	45.8139	0.441187	0.589691	0.582942	0.00128241	Gender Neutral	44.6606	22.5477	1	FALSE	FALSE	TRUE	TRUE	FALSE	FALSE	TRUE	TRUE	TRUE
WBGene00000813	csn-1	Y59A8A.1	27.5451	28.0567	25.156	24.2867	25.224	25.0954	16.0646	17.2103	16.4057	15.5516	14.7907	25.84	87.5564	13.318	30.7093	11.2018	1.80142	54.6589	7.63674	14.9052	13.5323	1.42688	4.14604	5.94217	0.783814	20.448	15.9542	21.7193	41.5142	16.4913	0.797318	0.258087	0.486451	0.0260097	Gender Neutral	66.117	61.0637	1	FALSE	FALSE	TRUE	TRUE	FALSE	FALSE	TRUE	TRUE	TRUE
WBGene00000814	csn-2	B0025.2	18.6115	14.4563	15.4969	11.7558	10.2874	11.4843	11.1085	18.9031	17.733	13.5334	13.222	15.504	111.978	10.2757	15.3495	15.0104	0.800631	36.6699	6.36395	4.10654	9.88901	0.0792711	9.08179	10.5639	1.03057	39.5333	12.2003	15.9275	29.6204	3.96848	-0.632822	0.720857	-0.373287	0.215945	Gender Neutral	106.131	99.0986	1	FALSE	FALSE	TRUE	FALSE	FALSE	FALSE	TRUE	FALSE	TRUE
WBGene00000815	csn-3	Y38C1AA.2	38.5631	31.7659	46.4908	26.3537	25.191	26.6904	25.5564	28.0725	25.866	27.5417	21.4017	31.008	178.288	15.3766	27.4942	24.1959	4.20331	79.2208	8.27313	6.08376	14.2332	0.951253	5.52805	6.60242	2.31878	41.3335	14.0772	18.8234	55.9241	26.9857	0.421114	0.78446	0.420687	0.0683895	Gender Neutral	93.6612	103.787	1	FALSE	FALSE	TRUE	FALSE	FALSE	FALSE	TRUE	TRUE	TRUE
WBGene00000816	csn-4	Y55F3AM.15	19.9516	20.4481	17.6198	11.4974	12.7604	13.6465	17.9445	20.878	19.1201	15.5516	14.8654	20.026	233.65	15.1548	23.7833	15.6825	3.803	46.0103	10.3944	8.89243	11.4851	0.951253	3.9486	4.62169	0.901749	21.4962	11.2618	16.5308	17.7836	18.7842	0.385257	0.718545	0.490779	0.0156877	Gender Neutral	84.6019	65.0005	1	FALSE	FALSE	TRUE	FALSE	FALSE	FALSE	TRUE	TRUE	TRUE
WBGene00000817	csn-5	B0547.1	35.1386	37.6626	40.7591	21.4447	27.1693	24.032	24.7805	27.3672	29.219	21.2499	22.4102	21.964	96.6296	15.6723	22.2653	12.7701	0.600473	80.9505	4.45476	5.77957	8.32759	0.475627	7.89721	1.98072	1.54586	23.72	18.7696	12.3076	40.9424	11.9054	-0.149236	1	0.175227	0.479922	Gender Neutral	104.755	102.427	1.53385	FALSE	FALSE	TRUE	FALSE	FALSE	FALSE	TRUE	TRUE	TRUE
WBGene00000818	csn-6	Y67H2A.6	34.543	34.6191	36.5133	45.4085	28.752	22.0471	30.0784	30.7528	27.782	30.1534	26.6681	28.424	139.501	14.4895	20.9159	13.2181	0.600473	37.3618	1.59099	3.34607	7.98061	0.475627	7.10749	9.90362	0	32.3679	11.2618	5.06784	59.3551	16.1385	0.664403	0.3426	0.497022	0.00655753	Gender Neutral	89.0135	81.2199	1	FALSE	FALSE	TRUE	FALSE	FALSE	FALSE	TRUE	FALSE	TRUE
WBGene00000819	csp-1	Y48E1B.13	311.185	295.404	315.034	616.535	582.251	621.643	241.653	232.198	228.004	355.193	326.068	295.868	58.0685	231.536	341.907	123.668	175.038	1084.36	120.915	1543.91	649.205	32.8182	3.9486	3.30121	22.0284	0.494166	479.564	536.105	189.159	549.436	0.178407	1	0.214301	1	Spermatogenic	0.792008	8.68624	1	FALSE	FALSE	FALSE	TRUE	TRUE	TRUE	FALSE	TRUE	TRUE
WBGene00000820	csp-2	Y73B6BL.7	108.542	94.2198	97.0505	46.0113	53.1682	65.2965	294.76	305.459	321.089	183.057	191.476	126.185	16.1049	40.6099	46.5546	157.721	209.665	96.1719	40.7293	453.088	223.226	33.6902	7.89721	5.61205	8.11574	0.741249	40.3547	50.6784	48.1092	275.016	-0.961096	0.527571	-1.78644	0.000421887	NA	NA	NA	1	FALSE	FALSE	FALSE	FALSE	TRUE	TRUE	FALSE	TRUE	TRUE
WBGene00000821	csp-3	Y47H9C.6	86.4319	75.1983	84.4902	43.2769	51.0964	59.572	124.643	119.72	121.426	59.9309	50.3108	49.0961	10.8878	38.54	45.149	209.772	148.517	109.664	35.9563	314.835	125.723	21.641	1.84268	2.31085	6.95635	0	62.8783	72.3978	40.1419	228.981	-1.71008	0.596756	-4.48053	0.0261933	Spermatogenic	0.00600175	6.22616	1.43296	FALSE	FALSE	FALSE	FALSE	TRUE	TRUE	FALSE	TRUE	TRUE
WBGene00000822	csq-1	F40E10.3	0	0	0	0	0.065945	0	0.1709	0.141068	0.2395	0.0169592	0	0	0.415855	0	0.674705	0	0.300236	0	0	1.52094	0	0	0	0	0.772928	0.0159408	0	0	0	0	0.484678	0.591863	-0.508493	0.0190215	Gender Neutral	15.611	26.941	0.823889	FALSE	FALSE	FALSE	FALSE	FALSE	FALSE	FALSE	FALSE	FALSE
WBGene00000829	ctb-1	MTCE.21	0	0.38043	0.424574	0	0.26378	0.354455	0.1709	0.564271	0.2395	1.662	0.448203	1.292	0	1.47852	0	0.448072	0	0	0	0	0	0.475627	0	0.660242	3.09171	0	0	0	0.228729	0	-2.55301	0.0108355	-0.639549	0.187939	NA	NA	NA	1	FALSE	FALSE	FALSE	FALSE	FALSE	FALSE	FALSE	FALSE	FALSE
WBGene00000830	ctl-1	Y54G11A.6	5.3353	3.51898	4.74107	5.3827	4.84696	5.88395	6.12392	5.17249	5.02949	6.86564	8.81467	8.18268	5.67075	1.67565	4.04823	3.36054	0.200158	3.80536	0.636395	1.82513	2.25539	0	0	0	0.772928	2.71791	1.25131	3.01657	4.00275	0	0.457751	0.569859	0.438296	0.0936485	Gender Neutral	13.6853	22.2214	1.19968	FALSE	FALSE	FALSE	FALSE	FALSE	FALSE	FALSE	FALSE	FALSE
WBGene00000831	ctl-2	Y54G11A.5	1.09188	0.475538	1.02605	0.882763	0.626478	0.957028	1.76597	1.08152	0.957999	1.46414	1.30726	0.430667	0.68049	0.492839	1.34941	0.448072	0.200158	0.345942	0.318197	1.36885	1.21444	0	0	0	0	0.82361	0.782068	0.482652	0.743368	0	0.264358	0.891007	0.00567893	1	Gender Neutral	1.9253	4.06118	0.91317	FALSE	FALSE	FALSE	FALSE	FALSE	FALSE	FALSE	FALSE	FALSE
WBGene00000832	ctn-1	Y23H5A.5	2.82895	3.61409	3.1843	2.2392	1.91241	2.55207	3.2471	3.10349	3.3656	3.20529	4.48203	5.16801	2.72196	1.47852	3.42172	4.14467	10.208	5.53508	3.90928	9.73401	2.77586	0.475627	0.789721	0	2.07607	1.04176	6.56937	1.62895	5.60385	0.661414	0.656221	0.348609	-0.138551	0.71016	Oogenic	5.37768	1.04365	1.01202	FALSE	FALSE	FALSE	FALSE	FALSE	FALSE	FALSE	FALSE	FALSE
WBGene00000833	cts-1	T20G5.2	18.6115	19.4019	19.8488	18.4734	17.2116	16.5176	15.0392	15.7996	18.202	16.0264	15.6871	3.876	41.7367	7.09688	11.47	7.61723	3.00236	28.3673	6.36395	9.42983	6.24569	3.32939	5.52805	4.62169	0	8.89499	9.38482	15.9275	23.7878	10.5826	-1.38259	0.0218372	-0.399237	0.156888	Gender Neutral	510.056	745.58	0.894961	FALSE	FALSE	TRUE	FALSE	FALSE	FALSE	TRUE	FALSE	TRUE
WBGene00000834	cua-1	Y76A2A.2	45.2632	45.4614	52.8594	27.5164	24.5975	27.293	31.6165	33.8563	38.3199	30.0347	28.7971	21.964	285.163	24.5434	35.7594	48.6158	4.80378	74.9542	10.1823	4.25863	12.8384	2.37813	3.9486	11.8843	3.86464	42.5806	15.0157	27.0285	67.9324	11.4292	0.496859	0.567735	0.58882	0.00277333	Gender Neutral	32.0785	18.959	1.96517	FALSE	FALSE	TRUE	FALSE	FALSE	FALSE	TRUE	TRUE	TRUE
WBGene00000835	cuc-1	ZK652.11	16.8248	20.9237	20.3795	11.3683	11.6063	14.639	11.7921	13.8246	11.496	13.5334	13.5582	10.336	63.5124	13.0109	25.9761	21.5075	1.80142	20.0646	3.18197	12.1675	10.0625	2.37813	2.36916	9.24338	2.31878	32.862	18.7696	15.9275	38.4264	32.277	-0.459632	0.747309	-0.242271	0.346139	Gender Neutral	125.21	86.264	1	FALSE	FALSE	TRUE	FALSE	FALSE	FALSE	TRUE	TRUE	TRUE
WBGene00000836	cul-1	D2045.6	72.2127	69.8089	76.6356	45.3869	40.1275	44.6258	70.5817	69.6875	73.2869	65.8271	58.2665	67.1841	315.747	20.7732	42.5064	32.2612	6.6052	101.015	17.8191	9.73401	14.9203	6.18314	24.4814	19.147	2.31878	104.763	29.0929	25.3392	99.2682	22.4881	0.99457	0.0544856	0.806203	4.80982e-06	Gender Neutral	64.3823	104.204	0.638848	FALSE	FALSE	TRUE	FALSE	FALSE	FALSE	TRUE	FALSE	TRUE
WBGene00000837	cul-2	ZK520.4	87.6975	97.6754	100.199	47.1525	47.8101	52.1757	48.0229	56.7093	56.7614	56.508	45.2686	46.512	216.623	19.2207	24.4581	36.7419	3.60284	60.8858	8.90953	5.1712	13.5323	0.951253	12.6355	8.58314	3.86464	50.8991	20.6466	26.0632	80.2837	26.7211	0.412472	0.639397	0.670388	0.000328268	Gender Neutral	91.8169	70.5013	1	FALSE	FALSE	TRUE	FALSE	FALSE	FALSE	TRUE	FALSE	TRUE
WBGene00000838	cul-3	Y108G3AL.1	31.5651	27.2007	30.1447	20.4112	19.8495	19.7786	26.3186	31.3171	26.345	24.4551	21.7379	20.672	116.591	7.68829	16.1929	8.51337	3.00236	22.1403	1.27279	3.95444	6.59268	3.80501	3.9486	4.62169	0.772928	22.9787	6.56937	7.96375	36.8253	2.38109	0.446303	0.623673	0.571569	0.00240769	Gender Neutral	132.437	197.257	1	FALSE	FALSE	TRUE	FALSE	FALSE	FALSE	TRUE	FALSE	TRUE
WBGene00000839	cul-4	F45E12.3	80.9974	102.336	94.4677	56.8413	57.57	65.1488	40.5033	46.8345	36.883	40.3629	42.3552	31.008	119.313	34.893	53.639	30.4689	12.0095	129.382	12.887	25.2476	36.9537	2.37813	18.1636	17.9916	0.772928	60.2883	61.9398	49.2305	99.0395	56.8816	0.618896	0.43262	0.221162	0.475869	Gender Neutral	50.0846	62.9767	1.02223	FALSE	FALSE	TRUE	FALSE	FALSE	FALSE	TRUE	TRUE	TRUE
WBGene00000840	cul-5	ZK856.1	42.5832	34.4289	42.4574	32.8129	28.1585	31.6174	22.0461	20.878	20.3575	22.5557	26.6681	12.92	216.396	15.968	26.9882	5.82494	0.600473	67.8047	7.00034	3.04188	7.63362	0.951253	11.0561	16.506	1.54586	33.6033	23.462	18.0994	85.3158	33.3353	0.798483	0.249542	0.772805	0.00116708	Oogenic	48.8362	21.366	1.22639	FALSE	FALSE	TRUE	TRUE	FALSE	FALSE	TRUE	TRUE	TRUE
WBGene00000841	cul-6	K08E7.7	0.893353	0.951075	0.636861	0.775109	0.13189	0.283564	0.5127	0.282136	0.718499	0.118714	0.224102	1.292	0.45366	0.295703	1.34941	0.448072	0	0.691884	2.54558	1.21675	1.73491	0.475627	0.789721	0	0.772928	0	0	0.723978	0.114364	0	-0.216945	1	-0.507534	0.0355629	Gender Neutral	0.36653	0.518351	0.996972	FALSE	FALSE	FALSE	FALSE	FALSE	FALSE	FALSE	FALSE	FALSE
WBGene00000843	cup-2	F25D7.1	15.187	14.0759	12.1004	18.7964	11.4085	11.4489	9.3995	12.1318	9.10099	5.87636	6.94715	9.04401	32.2099	5.61836	8.77116	4.03265	1.50118	17.989	4.45476	1.52094	2.77586	3.80501	0	1.32048	4.2511	11.86	6.56937	11.5836	16.2397	4.49761	-0.0289319	1	0.0564119	0.962767	Gender Neutral	175.863	241.171	2.17247	FALSE	FALSE	TRUE	FALSE	FALSE	FALSE	FALSE	FALSE	FALSE
WBGene00000845	cup-4	C02C2.3	0	0	0	0	0.13189	0	0	0	0	0	0	0	0	0	0	0	0	0	0	0.608376	0	0.475627	0	0.330121	0	0	0	0	0	0	0.242748	1	-0.0743022	0.944822	Gender Neutral	0.415088	1.50091	1.05841	FALSE	FALSE	FALSE	FALSE	FALSE	FALSE	FALSE	FALSE	FALSE
WBGene00000846	cup-5	R13A5.1	26.5773	27.4861	28.2342	17.7629	17.2776	19.6368	19.9099	17.2103	20.8365	17.2729	20.6174	14.212	85.0613	9.31466	15.8556	12.546	1.20095	41.5131	4.45476	1.52094	5.89871	3.80501	5.52805	6.2723	0	19.7666	12.2003	13.7556	17.0975	6.61414	0.50866	0.519208	0.696418	0.000727309	Oogenic	61.1835	18.893	0.965546	FALSE	FALSE	TRUE	FALSE	FALSE	FALSE	TRUE	TRUE	TRUE
WBGene00000851	cut-1	C47G2.1	4.61566	4.37495	2.97202	1.93777	0.857285	1.91406	0.5127	0	0.478999	1.18714	0.224102	0	0.90732	1.77422	4.04823	0.896144	7.50591	2.07565	0	6.08376	1.73491	0	0	0	0	0	1.87696	2.89591	1.14364	0	-2.26056	0.6524	2.12966	0.667076	NA	NA	NA	0.688401	FALSE	FALSE	FALSE	FALSE	FALSE	FALSE	FALSE	FALSE	FALSE
WBGene00000853	cut-6	M142.2	0	0	0	0.129185	0.13189	0.141782	0	0	0	0	0	0	0	0	0	0	0	0	0	0	0	0.475627	0	0	0	0	0	0	0	0	1.92404	0.0739302	-1.41045	0.0394868	NA	NA	NA	0.76475	FALSE	FALSE	FALSE	FALSE	FALSE	FALSE	FALSE	FALSE	FALSE
WBGene00000854	cux-7	C07H6.8	36.0319	26.4399	30.357	19.2485	24.298	26.3242	13.8999	14.6711	20.8365	16.1451	12.6617	14.212	84.8345	9.46251	22.94	7.16916	0	47.74	10.1823	3.45758	9.36854	2.37813	3.15888	2.64097	0.778258	19.2725	22.5236	20.2714	27.5618	6.61414	0.658865	0.353253	0.156583	0.756086	Gender Neutral	46.8809	47.0283	1	FALSE	FALSE	TRUE	TRUE	FALSE	FALSE	TRUE	TRUE	TRUE
WBGene00000857	cwn-1	K10B4.6	103.976	81.0316	76.4233	342.663	347.069	342.994	122.934	125.833	122.624	325.989	240.909	297.16	39.0148	89.3024	90.9165	6.72108	19.8156	257.958	134.438	153.311	57.5992	12.8419	3.15888	4.62169	6.18342	1.4825	151.096	167.239	127.173	652.519	0.0657363	1	-0.858416	8.59381e-06	Gender Neutral	1.04727	1.25024	1	FALSE	FALSE	FALSE	TRUE	TRUE	TRUE	TRUE	TRUE	TRUE
WBGene00000858	cwn-2	W01B6.1	0.670015	0.0951075	0.955291	0.129185	0.197835	0.0708909	0	0.282136	0	0.118714	0	0	0	0.295703	0.337352	0	1.80142	0	0.954592	1.21675	0.346983	0	0	0	0.772928	0	0	0	0	0	1.12372	0.376708	-0.350114	0.365177	NA	NA	NA	0.877552	FALSE	FALSE	FALSE	FALSE	FALSE	FALSE	FALSE	FALSE	FALSE
WBGene00000859	cwp-1	C37H5.10	0	0	0	0	0	0	0	0	0	0	0	0	0	0	0	0	0	0	0	0	0	0	0	0	0	0	0	0	0	0	5.12548e-15	1	-5.18845	0.00146028	NA	NA	NA	0.944964	FALSE	FALSE	FALSE	FALSE	FALSE	FALSE	FALSE	FALSE	FALSE
WBGene00000860	cwp-2	C37H5.11	0	0	0	0	0	0	0	0	0	0	0	0	0	0	0	0	0	0	0	0	0	0	0	0	0	0	0	0	0	0	-0.717916	1	-2.61299	0.0649242	NA	NA	NA	0.821746	FALSE	FALSE	FALSE	FALSE	FALSE	FALSE	FALSE	FALSE	FALSE
WBGene00000861	cwp-3	C37H5.4	0	0	0	0	0	0	0	0	0	0	0	0	0	0	0	0	0	0	0	0	0	0	0	0	0	0.494166	0	0	0	0	5.12548e-15	1	0	1	NA	NA	NA	0.736949	FALSE	FALSE	FALSE	FALSE	FALSE	FALSE	FALSE	FALSE	FALSE
WBGene00000862	cwp-4	K11D12.1	0.595569	0	0	0.904294	0.197835	0.212673	0.1709	0	0	0.118714	0.448203	0	0	0.295703	0	0	0	0	0	0.608376	0	0	0.789721	0	0	0	0	1.44796	0	0	0.958423	1	-1.80223	0.142837	NA	NA	NA	1.0546	FALSE	FALSE	FALSE	FALSE	FALSE	FALSE	FALSE	FALSE	FALSE
WBGene00000863	cya-1		0	0	0	0	0	0	0	0	0	0	0	0	0	0	0	0	0	0	0	0	0	0	0	0	0	0	0	0	0	0	NA	NA	NA	NA	Gender Neutral	74.169	57.4688	1	FALSE	FALSE	FALSE	FALSE	FALSE	FALSE	FALSE	FALSE	FALSE
WBGene00000864	cya-2	F59H6.7	34.58	20.2007	22.1702	118.263	94.9412	37.1181	41.2093	36.4996	38.994	99.835	86.2348	519.93	8.84184	15.5794	31.4136	30.8215	23.5409	25.6873	4.22748	75.1976	51.0616	1.83909	1.8032	0.79229	0.96616	4.25803	16.2107	27.5942	38.569	115.628	1.18851	0.250214	0.102032	1	Spermatogenic	1.40826	3.55778	0.975255	FALSE	FALSE	FALSE	FALSE	FALSE	TRUE	FALSE	TRUE	TRUE
WBGene00000865	cyb-1	ZC168.4	30.9199	29.8638	31.56	16.5357	19.0141	20.6293	20.451	22.2887	25.6265	21.9819	22.5596	22.3947	136.249	7.49115	7.75911	17.6242	4.80378	31.0195	4.13657	2.4335	6.24569	2.85376	6.31777	7.48274	3.86464	29.7323	3.75393	7.96375	30.2303	3.43935	0.484565	0.612951	0.613348	0.00152557	Spermatogenic	337.827	595.458	0.803447	FALSE	FALSE	TRUE	FALSE	FALSE	FALSE	FALSE	FALSE	FALSE
WBGene00000866	cyb-2.1	Y43E12A.1	34.7911	30.054	31.6661	41.2746	25.3119	27.7774	18.8275	17.9156	21.4352	19.4296	17.4799	26.2707	119.464	20.2064	38.4582	23.8972	0.900709	47.2788	2.22738	8.66936	6.76617	1.66469	4.34347	5.17189	3.86464	42.0865	28.1544	26.0632	58.1352	60.9824	-0.219784	0.93328	0.37976	0.134244	Oogenic	234.545	58.7645	6.69517	FALSE	FALSE	TRUE	FALSE	FALSE	FALSE	TRUE	TRUE	TRUE
WBGene00000867	cyb-2.2	H31G24.4	37.5208	38.043	44.6156	32.7484	23.993	27.6356	23.6127	23.8405	27.6622	25.0685	21.2897	34.0227	122.186	10.596	24.9641	20.3126	0.900709	47.9707	3.50017	1.06466	6.0722	1.18907	4.34347	4.51165	3.47817	55.676	13.608	9.41171	47.9568	21.2975	-0.0900863	1	0.341413	0.207537	Oogenic	338.438	122.458	1	FALSE	FALSE	TRUE	FALSE	FALSE	FALSE	TRUE	TRUE	TRUE
WBGene00000868	cyb-3	T06E6.2	34.0963	21.8747	31.4185	38.6263	31.5877	28.7817	29.7366	27.6493	28.261	32.8839	27.5645	31.008	171.937	16.2637	29.0123	20.1633	2.40189	48.086	6.36395	6.18516	13.5323	1.42688	9.08179	11.2241	1.54586	47.9341	18.3004	26.0632	51.4639	31.4833	0.675913	0.524848	1.65852	1.08509e-19	Oogenic	720.493	78.8635	3.4017	FALSE	FALSE	TRUE	FALSE	FALSE	FALSE	TRUE	TRUE	TRUE
WBGene00000869	cyc-1	C54G4.8	8.93353	7.6086	11.2512	5.81332	4.22048	5.88395	9.57041	7.8998	6.22699	6.17314	4.03383	5.16801	50.3563	6.50547	6.4097	4.92879	1.20095	11.0702	5.72755	0.304188	4.51078	1.42688	1.57944	1.32048	0	7.41249	8.44633	2.89591	8.23423	6.34957	-0.415767	0.653159	-0.21144	0.436262	Gender Neutral	286.732	402.532	0.950175	FALSE	FALSE	TRUE	FALSE	FALSE	FALSE	FALSE	FALSE	FALSE
WBGene00000870	cyd-1	Y38F1A.5	1.48892	2.4728	1.69829	2.45451	1.45079	1.27604	3.7598	3.38563	3.353	1.06843	0.896407	0	3.62928	0.591407	0	0.896144	1.80142	3.45942	7.00034	0	2.42888	2.37813	2.36916	0.660242	2.31878	2.47083	0.938482	3.61989	1.14364	0	2.84344	4.34791e-06	2.61625	3.63687e-14	Oogenic	4.84388	0.00530793	0.81234	FALSE	FALSE	FALSE	FALSE	FALSE	FALSE	FALSE	FALSE	FALSE
WBGene00000871	cye-1	C37A2.4	74.1483	60.2982	65.9151	55.6787	53.6133	60.0801	29.6512	29.06	34.1287	29.6786	32.0465	19.38	246.791	40.8071	65.615	43.687	3.60284	158.442	27.6832	16.7303	27.5851	4.75627	16.5841	16.341	1.54586	60.2059	64.286	65.882	154.163	62.9666	0.189659	0.998586	0.924204	1.97525e-06	Oogenic	133.751	58.6476	1.31672	FALSE	FALSE	TRUE	FALSE	FALSE	FALSE	TRUE	TRUE	TRUE
WBGene00000872	cyk-1	F11H8.4	205.025	205.052	183.31	174.012	173.897	155.736	119.972	139.093	146.813	124.65	153.174	116.926	493.809	49.9739	78.7718	110.898	3.00236	206.873	20.3646	14.601	32.4429	4.75627	24.4814	19.8072	5.02403	133.919	61.9398	57.9182	242.224	72.7555	0.925663	0.0787619	0.657631	0.000599651	Gender Neutral	17.2863	19.5678	1.30832	FALSE	FALSE	TRUE	FALSE	FALSE	FALSE	TRUE	TRUE	TRUE
WBGene00000874	cyk-3	ZK328.1	172.417	165.107	159.003	88.8792	83.7502	85.2109	98.6094	99.3118	104.901	68.5575	69.0233	69.7681	379.714	27.944	49.5908	28.2286	1.20095	127.307	19.0918	4.56282	19.0841	3.32939	11.0561	16.506	0.772928	96.3624	30.9699	27.5112	144.099	29.8959	0.875343	0.10697	0.631585	0.00220778	Gender Neutral	40.9884	36.1946	0.887038	FALSE	FALSE	TRUE	FALSE	FALSE	FALSE	TRUE	TRUE	TRUE
WBGene00000875	cyk-4	K08E3.6	111.297	121.738	126.841	70.1904	60.1419	67.6299	78.9558	76.7409	81.2203	62.7999	52.1037	46.512	286.713	26.0219	48.2414	56.4571	15.9125	129.382	12.0915	10.0382	20.125	19.9763	15.7944	19.8072	7.72928	108.964	42.2317	31.855	146.672	30.9542	0.431876	0.722312	0.987096	7.21486e-08	Gender Neutral	142.012	180.329	1.76916	FALSE	FALSE	TRUE	FALSE	FALSE	FALSE	TRUE	TRUE	TRUE
WBGene00000876	cyl-1	C52E4.6	1.48892	3.04344	1.69829	1.6794	1.18701	1.48871	0.6836	1.69281	1.1975	2.37429	2.46512	9.04401	66.688	2.95703	3.37352	2.24036	0.600473	8.30261	1.90918	0.304188	0.693966	1.90251	0.789721	0	0	4.4475	1.87696	0	12.0083	1.32283	0.81753	0.126678	0.449683	0.0360371	Gender Neutral	100.574	79.4448	4.03468	FALSE	FALSE	TRUE	FALSE	FALSE	FALSE	FALSE	FALSE	FALSE
WBGene00000877	cyn-1	Y49A3A.5	11.5143	12.8078	11.9588	10.9807	12.8153	11.8152	12.903	13.6366	12.5338	17.9259	18.2269	16.796	47.9368	5.17481	7.75911	9.85759	4.32341	28.3673	6.04575	6.33725	4.62644	6.84902	2.76402	1.32048	16.5664	21.9296	10.6361	7.23978	14.4671	12.0642	-0.834239	0.14038	-0.816574	4.43735e-06	Gender Neutral	343.026	424.887	1	FALSE	FALSE	TRUE	FALSE	FALSE	FALSE	FALSE	TRUE	FALSE
WBGene00000878	cyn-2	ZK520.5	1.9356	1.42661	2.51206	0.645924	1.02215	1.38237	6.92145	4.74928	5.06941	3.36357	3.80973	0	0.60488	0.295703	0.506029	0.896144	1.80142	0.230628	0	1.82513	2.0819	2.85376	0	0.660242	1.54586	0.164722	0	0.723978	1.44861	0	-2.96448	1.21908e-08	-2.67643	6.47911e-31	Spermatogenic	2.46801	1039.58	0.801646	FALSE	FALSE	FALSE	FALSE	FALSE	FALSE	FALSE	FALSE	FALSE
WBGene00000879	cyn-3	Y75B12B.5	5.85643	7.29158	6.51013	6.65302	6.91324	8.23516	7.60505	11.0503	8.74174	17.0751	12.8485	11.628	44.005	6.50547	4.89161	13.6662	1.50118	16.8359	2.54558	1.01396	4.85776	0.475627	1.18458	3.63133	2.31878	7.90666	3.59751	3.98188	12.0273	5.82044	-0.815125	0.406647	0.0421742	1	NA	NA	NA	0.835555	FALSE	FALSE	TRUE	FALSE	FALSE	FALSE	FALSE	FALSE	FALSE
WBGene00000880	cyn-4	F59E10.2	21.5149	20.9237	20.1673	24.0284	22.1905	16.1986	14.7829	14.6711	17.1242	23.0899	22.8584	18.734	68.2759	5.17481	16.0242	9.18548	0.604372	46.7022	6.68214	1.97722	5.20474	1.42688	5.92291	7.26266	1.54586	24.2141	7.03861	7.96375	33.0513	19.3133	0.537763	0.435515	0.202225	0.511873	Gender Neutral	63.6095	56.8099	1.78031	FALSE	FALSE	TRUE	FALSE	FALSE	FALSE	TRUE	FALSE	TRUE
WBGene00000881	cyn-5	F31C3.1	8.33796	6.65753	6.36861	4.77984	2.67077	3.04831	8.8868	7.8998	11.2565	6.88543	7.61946	2.584	19.5074	2.06992	2.69882	2.4644	5.40426	5.53508	1.90918	2.12932	5.89871	13.7932	3.55374	2.64097	0	4.4475	3.75393	2.17193	5.26076	3.96848	-1.35543	0.0546044	-0.04287	1	Gender Neutral	291.324	531.025	0.755046	FALSE	FALSE	TRUE	FALSE	FALSE	FALSE	FALSE	FALSE	FALSE
WBGene00000882	cyn-6	F42G9.2	0	0.38043	0.424574	0.387554	0.329725	0.354455	0	0	0	0.237429	0	0	0.45366	0	0.674705	0.448072	0	0.345942	0	1.06466	0.693966	0	0	0	0	0	0.938482	0	0	0	-0.635205	0.443294	-0.162195	0.544432	Gender Neutral	7.7815	9.33828	0.879103	FALSE	FALSE	FALSE	FALSE	FALSE	FALSE	FALSE	FALSE	FALSE
WBGene00000883	cyn-7	Y75B12B.2	26.2547	30.9733	29.7555	23.9638	27.9827	34.4294	33.8382	41.9442	43.1099	94.3581	90.8359	74.9361	90.8833	6.80118	13.4941	10.5297	3.3026	35.5167	9.54592	0.405584	8.32759	0	5.13319	8.25302	2.31878	20.2608	6.41296	5.42983	29.5822	0.264566	-0.581704	0.504796	0.249152	0.334638	Gender Neutral	4457.42	3642.21	0.639133	FALSE	FALSE	TRUE	FALSE	FALSE	FALSE	TRUE	FALSE	TRUE
WBGene00000884	cyn-8	D1009.2	4.02009	3.42387	4.8826	2.19614	3.56103	2.80019	2.3926	1.12854	1.1975	3.56143	4.48203	0	39.9221	1.18281	6.4097	0.896144	0.600473	4.15131	3.18197	2.88979	1.73491	0.237813	5.52805	3.96145	0	9.9245	2.81544	3.61989	5.37512	0	1.53966	0.00195719	0.680698	0.000532617	Oogenic	8.03586	0.698884	1.46999	FALSE	FALSE	TRUE	FALSE	FALSE	FALSE	FALSE	FALSE	FALSE
WBGene00000885	cyn-9	T27D1.1	18.7604	14.2661	16.2399	12.6601	11.7052	12.1932	12.0485	10.439	14.0107	10.5656	7.84356	3.876	75.7613	6.50547	12.1447	4.03265	2.40189	24.216	1.90918	3.34607	5.20474	0.475627	2.36916	3.30121	2.31878	19.7666	6.56937	7.96375	15.7823	13.7574	0.272388	0.880978	-0.282408	0.272133	Gender Neutral	80.9398	104.565	2.43909	FALSE	FALSE	TRUE	TRUE	FALSE	FALSE	TRUE	FALSE	TRUE
WBGene00000886	cyn-10	B0252.4	8.71019	9.13032	9.34062	9.23672	8.17718	10.7754	3.7598	5.07844	5.02949	8.01322	4.59409	3.23	14.2903	2.80918	10.4579	1.34422	0	22.8322	6.68214	2.73769	2.25539	0	0	0	0	1.4825	8.44633	7.96375	4.74612	2.64566	0.868718	0.177343	0.593626	0.00179036	Gender Neutral	173.539	143.739	1	FALSE	FALSE	TRUE	TRUE	FALSE	FALSE	TRUE	FALSE	TRUE
WBGene00000887	cyn-11	T01B7.4	8.18907	6.65753	5.51946	5.29658	4.74804	4.74969	5.9815	6.20698	6.70599	4.155	7.84356	1.292	23.1367	3.25274	8.09646	2.68843	0.600473	14.5296	0.636395	3.95444	2.0819	0.475627	0.789721	3.30121	0.772928	6.42416	5.63089	7.23978	12.0083	4.23305	-0.282361	0.971601	0.348918	0.114662	Gender Neutral	152.57	109.83	1.54753	FALSE	FALSE	TRUE	FALSE	FALSE	FALSE	FALSE	FALSE	FALSE
WBGene00000888	cyn-12	C34D4.12	13.5492	7.79882	9.55291	8.26783	10.749	10.102	6.20937	6.77126	6.70599	7.00414	7.84356	6.46001	30.1684	4.73125	2.47392	5.37687	1.20095	28.7132	2.43951	4.66422	2.42888	0	2.36916	1.98072	1.03057	6.91833	5.63089	7.96375	6.97622	4.49761	0.173976	1	0.249306	0.251855	Gender Neutral	151.098	107.175	2.52244	FALSE	FALSE	TRUE	FALSE	FALSE	FALSE	FALSE	FALSE	FALSE
WBGene00000889	cyn-13	Y116A8C.34	44.5188	40.3256	46.2785	26.8059	27.8288	27.3298	30.9329	34.9848	37.9607	29.6786	23.0825	18.088	225.696	11.5324	17.5423	12.546	1.20095	33.9023	3.18197	3.14328	9.02156	2.61595	4.73833	9.90362	2.31878	49.6637	14.0772	13.0316	73.1931	22.4881	-0.624943	0.428854	0.291522	0.148374	Gender Neutral	136.435	96.8952	1	FALSE	FALSE	TRUE	FALSE	FALSE	FALSE	TRUE	TRUE	TRUE
WBGene00000890	sig-7	F39H2.2	40.4242	32.1463	39.9099	31.0044	32.8406	36.4379	13.1593	14.9532	13.6515	22.3183	22.4102	6.46001	34.0245	15.3766	24.9641	9.18548	5.40426	65.729	8.27313	7.30051	8.84807	0.475627	0.789721	0.660242	0.772928	10.3775	36.6008	28.9591	19.5563	14.2865	0.344456	0.755347	0.308087	0.227493	Gender Neutral	69.3959	54.3878	1	TRUE	FALSE	TRUE	TRUE	FALSE	FALSE	TRUE	TRUE	TRUE
WBGene00000891	cyn-15	Y87G2A.6	66.4804	66.4802	73.5574	34.3632	36.4676	43.527	52.1245	57.8378	55.2047	53.7182	49.3024	39.406	317.562	27.0991	35.8437	89.1664	7.20568	103.402	17.3948	13.5364	23.1239	2.37813	11.451	18.1566	4.2511	75.6739	23.9313	34.4924	89.0326	44.1824	0.288692	0.833487	0.172686	0.592038	Gender Neutral	50.684	48.7083	1	FALSE	FALSE	TRUE	FALSE	FALSE	FALSE	TRUE	TRUE	TRUE
WBGene00000892	cyn-16	Y17G7B.9	10.7202	8.74989	8.91605	7.88027	7.35287	8.15246	6.1524	10.1569	7.90349	9.73457	7.17126	11.628	78.0296	7.68829	13.1567	4.03265	0.600473	35.2861	5.72755	6.69214	4.54933	0	3.9486	1.32048	0	15.3897	20.6466	7.96375	25.9607	8.73066	-0.258032	1	-0.234123	0.419855	Gender Neutral	39.1772	40.125	1.28242	FALSE	FALSE	TRUE	TRUE	FALSE	FALSE	TRUE	TRUE	TRUE
WBGene00000893	cyn-17	ZC250.1	0.446677	1.14129	0.636861	2.06696	1.12107	1.34693	0.25635	0	0.2395	0.118714	0	0	0.45366	0.591407	1.68676	0.00481798	0.200158	2.07565	0	0	0.0578305	0.0792711	0	0.660242	1.35262	0.494166	2.81544	1.44796	0.343093	1.9181	0.756148	1	-3.02267	0.430968	NA	NA	NA	0.720787	FALSE	FALSE	FALSE	FALSE	FALSE	FALSE	FALSE	FALSE	FALSE
WBGene00000894	dab-1	M110.5	41.392	38.6137	39.9099	42.6319	37.5887	39.2381	18.6281	20.0316	21.076	21.4873	27.0043	36.176	99.1248	19.2207	31.3738	17.4748	3.00236	98.423	0.636395	12.4717	15.2672	1.90251	5.52805	5.28193	2.31878	29.4029	27.216	28.9591	60.5816	33.3353	0.332782	0.823446	0.296171	0.156223	Oogenic	258.63	24.0385	1.15383	FALSE	FALSE	TRUE	FALSE	FALSE	FALSE	TRUE	TRUE	TRUE
WBGene00000895	dac-1	B0412.1	1.04225	0.38043	1.59215	0.25837	0.26378	0.283564	0.1709	0.564271	0.478999	0.118714	0	0	0	0.591407	1.01206	0.896144	3.00236	1.38377	1.27279	3.04188	2.77586	0.475627	0	0.660242	0	0.123542	0	0.723978	0.114364	0	-0.331311	1	-0.663132	0.0325322	NA	NA	NA	1.01868	FALSE	FALSE	FALSE	FALSE	FALSE	FALSE	FALSE	FALSE	FALSE
WBGene00000896	dad-1	F57B10.10	17.2715	23.6818	25.0499	17.1816	17.3106	16.9075	14.0138	14.1068	16.0465	16.9761	11.8774	6.46001	103.435	9.16681	15.8556	14.7864	2.40189	48.7779	2.54558	3.34607	5.20474	2.85376	1.57944	4.62169	0.772928	24.2141	13.1387	5.06784	29.1629	9.25979	-0.794482	0.477617	0.109543	0.732849	Gender Neutral	445.21	530.523	4.53893	FALSE	FALSE	TRUE	FALSE	FALSE	FALSE	TRUE	TRUE	TRUE
WBGene00000897	daf-1	F29C4.1	7.5935	7.03796	7.21775	11.1099	7.38584	8.01068	10.254	8.74621	12.6935	15.0767	17.4799	12.92	8.16588	2.36563	3.71088	4.48072	2.40189	3.45942	0.636395	6.99632	3.12285	0.951253	0	0	0	1.4825	1.87696	3.61989	3.03065	14.8157	0.236715	0.988955	0.628504	0.000697154	Oogenic	12.3467	1.87662	0.996364	FALSE	FALSE	FALSE	FALSE	FALSE	TRUE	FALSE	FALSE	FALSE
WBGene00000898	daf-2	Y55D5A.5	101.842	111.656	108.797	138.615	110.788	122.219	82.9786	86.3335	85.7409	122.394	116.533	99.4841	114.398	29.1596	62.7476	10.3057	10.208	124.792	20.3646	43.0426	33.5995	2.37813	2.36916	5.28193	3.98426	15.3191	76.017	82.1715	93.0163	134.928	1.62012	0.000682104	1.14203	4.19456e-11	Oogenic	22.3705	10.4745	1	FALSE	FALSE	TRUE	TRUE	FALSE	FALSE	TRUE	TRUE	TRUE
WBGene00000899	daf-3	F25E2.5	28.4384	23.7769	25.2621	56.8413	44.2491	52.0694	3.7598	5.36058	6.46649	3.44271	4.25793	9.04401	17.2391	12.7152	29.3497	2.24036	1.80142	26.9835	5.09116	7.6047	5.55173	2.85376	1.57944	3.30121	0.772928	5.43583	38.4777	37.6468	17.7265	35.1872	0.463013	0.580974	0.0186884	1	Oogenic	3.93147	0.831494	1.01902	TRUE	TRUE	FALSE	TRUE	FALSE	FALSE	TRUE	TRUE	TRUE
WBGene00000900	daf-4	C05D2.1	1.04225	0.951075	2.12287	1.42103	1.45079	1.27604	1.3672	1.97495	2.874	2.37429	3.13742	2.584	4.08294	0.0492839	0.337352	0.448072	0.150118	0.691884	1.27279	0.608376	0	1.90251	0.789721	0	0.772928	1.4825	1.87696	0	3.08784	2.38109	0.236142	0.924594	0.651941	0.000196361	Oogenic	15.5515	2.64092	1.03308	FALSE	FALSE	FALSE	FALSE	FALSE	FALSE	FALSE	FALSE	FALSE
WBGene00000901	daf-5	W01G7.1	1.34003	2.4728	3.39659	2.5837	2.24213	2.48118	0.1709	1.12854	0.957999	2.73043	4.93024	2.584	6.35124	0.295703	4.38558	1.79229	1.80165	2.07565	8.08428e-05	1.82513	0.693966	0.00484021	0	0.00318255	0.773124	0.494229	0	0.726752	1.25801	1.78582	-0.343155	0.773792	-0.132961	0.669348	Oogenic	7.03684	1.65864	1.06366	FALSE	FALSE	FALSE	FALSE	FALSE	FALSE	FALSE	FALSE	FALSE
WBGene00000902	daf-6	F31F6.5	2.82895	3.99452	3.1843	1.55022	1.05512	2.41029	0	0	0.478999	0.118714	0	0	0.90732	2.36563	3.71088	0.896144	11.409	2.76754	1.27279	2.4335	1.38793	0.951253	0	0	0	0	1.87696	4.70586	0.80055	0	-0.550633	0.85621	-0.268811	0.597102	NA	NA	NA	0.724394	FALSE	FALSE	FALSE	FALSE	FALSE	FALSE	FALSE	FALSE	FALSE
WBGene00000903	daf-7	B0412.2	40.052	38.043	40.8652	10.5286	9.72689	13.0085	48.3647	38.9347	42.2717	20.6563	16.6956	7.75201	6.8049	20.4035	14.5062	16.5787	6.6052	33.2105	38.1837	46.2366	19.0841	4.28064	0	1.98072	1.54586	0.988332	28.1544	39.0948	7.66241	42.3305	1.47674	1	2.45438	0.0657847	NA	NA	NA	1.03193	FALSE	FALSE	FALSE	FALSE	TRUE	TRUE	TRUE	TRUE	TRUE
WBGene00000904	daf-8	R05D11.1	2.08449	1.14129	2.75973	1.03348	1.12107	1.27604	0.8545	0.846407	0.718499	0.712286	0.224102	0	1.81464	0.591407	1.68676	0.448072	1.80142	1.38377	1.27279	4.56282	1.38793	0	0	0	0	0.494166	3.75393	2.89591	2.05856	4.76218	1.10022	0.0925784	0.463262	0.052793	Gender Neutral	2.49978	3.1436	1.07941	FALSE	FALSE	FALSE	FALSE	FALSE	FALSE	FALSE	FALSE	FALSE
WBGene00000905	daf-9	T13C5.1	0	0.190215	0	0	0.13189	0	0.3418	0	0.2395	0	0	0	0	0.295703	0	0	0	0	1.27279	0.304188	0	0.475627	0.39486	0	0	0	0	0	0	0	-0.854222	0.253337	0.796458	0.00255162	NA	NA	NA	0.693714	FALSE	FALSE	FALSE	FALSE	FALSE	FALSE	FALSE	FALSE	FALSE
WBGene00000906	daf-10	F23B2.4	1.78671	0.951075	0.636861	0	0.461615	0.638018	0.8545	0	0.2395	0.949714	0.224102	0	0.90732	1.25674	1.34941	3.13651	1.20095	0.691884	1.90918	4.25863	2.77586	0.475627	3.15888	0.660242	0.772928	0.988332	1.87696	2.89591	0.343093	2.38109	0.445605	1	-3.07407	1.79033e-07	NA	NA	NA	1.00001	FALSE	FALSE	FALSE	FALSE	FALSE	FALSE	FALSE	FALSE	FALSE
WBGene00000907	daf-11	B0240.3	0	0	0	0	0	0	0.1709	0	0	0	0	0	0	0	0	0	0	0	0	0.608376	0.346983	0.118907	0	0	0	0	0	0	0	0	2.3209	1	1.58459	0.85482	NA	NA	NA	0.785535	FALSE	FALSE	FALSE	FALSE	FALSE	FALSE	FALSE	FALSE	FALSE
WBGene00000908	daf-12	F11A1.3	0.744461	0.951075	0.849147	0.775109	0.725395	0.567127	1.8799	1.97495	2.6345	1.18714	1.34461	0	0.90732	0.591407	0.337352	0.896144	1.20095	3.45942	2.54558	0.304188	0.0867457	0	0	0	0.772928	0	0	0	0.228729	0	0.401774	0.684895	0.963506	3.28548e-08	Spermatogenic	0.401778	0.95213	0.786072	FALSE	FALSE	FALSE	FALSE	FALSE	FALSE	FALSE	FALSE	FALSE
WBGene00000910	daf-14	F01G10.8	1.63781	0.76086	0.849147	1.55022	0.857285	1.84316	0.5127	1.41068	1.437	0.593572	0.672305	0	1.36098	0	3.03617	1.34422	1.20095	4.15131	1.27279	3.04188	1.38793	0	0	0	0	0.494166	2.81544	0.723978	1.25801	0	0.979459	0.100799	-0.358821	0.0991496	Gender Neutral	2.30175	0.953717	0.875463	FALSE	FALSE	FALSE	FALSE	FALSE	FALSE	FALSE	FALSE	FALSE
WBGene00000911	daf-15	C10C5.6	115.391	86.6429	95.1045	110.582	117.085	97.9713	65.3693	62.6341	66.1019	54.846	63.7196	69.7681	168.308	62.3934	82.5248	43.9111	84.6667	188.539	23.5466	91.5606	44.5873	9.98816	7.10749	12.5446	3.86464	43.2395	99.479	74.5697	88.518	170.645	0.729002	0.281831	0.5068	0.0131788	Gender Neutral	36.154	23.4005	1.27091	FALSE	FALSE	TRUE	FALSE	TRUE	FALSE	FALSE	TRUE	TRUE
WBGene00000912	daf-16	R13H8.1	140.182	145.467	151.467	119.722	124.356	121.153	90.2352	91.6941	87.8964	94.1701	79.276	74.9361	207.55	117.419	87.8803	219.443	125.199	404.687	52.8484	131.493	75.9893	6.42096	3.15888	5.28193	9.14631	20.755	207.874	188.596	186.242	383.289	-0.221664	0.929437	-0.125432	0.716044	Gender Neutral	72.3988	57.1799	1.36004	FALSE	FALSE	FALSE	FALSE	FALSE	TRUE	FALSE	TRUE	TRUE
WBGene00000913	daf-18	T07A9.6	69.6816	72.9475	84.7025	64.5924	66.2088	79.8941	43.4086	43.1668	47.1814	64.1453	49.7506	50.3881	221.613	31.1967	63.0849	16.1306	3.60284	120.388	8.90953	17.8558	27.0647	2.94888	11.8458	9.90362	4.63757	87.4674	51.6165	54.2983	107.159	30.6896	0.685829	0.280404	1.06401	8.43804e-05	Oogenic	259.037	74.5308	1.56672	FALSE	FALSE	TRUE	TRUE	FALSE	FALSE	TRUE	TRUE	TRUE
WBGene00000914	daf-19	F33H1.1	4.61566	3.61409	2.75973	3.22962	1.97835	3.54455	2.5635	2.82136	2.1555	7.95386	5.82665	2.584	8.16588	0.88711	3.71088	0.448072	3.60284	6.22696	5.30329	6.08376	4.51078	1.42688	0.789721	1.98072	0	1.4825	2.81544	2.89591	4.00275	0	0.618737	0.462391	0.854932	6.49637e-05	Oogenic	8.24398	0.789932	0.609509	FALSE	FALSE	FALSE	FALSE	FALSE	FALSE	FALSE	FALSE	FALSE
WBGene00000915	daf-21	C47E8.5	135.095	176.424	173.615	124.254	123.515	113.148	82.0036	90.9888	87.4174	129.755	115.861	94.3161	242.708	36.0758	61.0608	35.8458	10.8085	149.62	23.5466	33.6128	32.2694	11.8907	11.0561	20.4675	13.1398	89.4441	57.2474	62.9861	177.665	38.0974	-0.0638304	1	0.281234	0.185625	Gender Neutral	0	0	0.748395	FALSE	FALSE	TRUE	FALSE	FALSE	FALSE	TRUE	TRUE	TRUE
WBGene00000917	daf-25	Y48G1A.3	18.4626	14.8368	17.4075	15.373	14.6068	15.8441	18.6281	21.4423	21.7945	21.2499	20.8415	19.38	78.4832	9.01895	19.9038	21.7315	10.208	33.9023	1.90918	15.3615	9.36854	0.951253	4.73833	1.54056	0.257643	15.4839	12.2003	9.41171	27.1043	18.255	0.0660853	1	0.450537	0.0332738	Gender Neutral	41.1461	37.6089	1	FALSE	FALSE	TRUE	FALSE	FALSE	FALSE	FALSE	TRUE	TRUE
WBGene00000920	daf-28	Y116F11B.1	0.297784	0.570645	0	0	0.065945	0.141782	0	0	0	0	0	0	0	0.295703	0	0.448072	0.600473	0.691884	0	0.304188	0.346983	0	0	0	0	0	0	0.723978	0	1.05826	0.199407	1	0.543862	0.734932	NA	NA	NA	1	FALSE	FALSE	FALSE	FALSE	FALSE	FALSE	FALSE	FALSE	FALSE
WBGene00000928	dao-2	M03A1.7	0	0	0	0	0	0	0	0	0	0	0	0	0	0	0	0	0	0	0	0	0	0	0	0	0	0	0	0	0	0	0.810056	0.500074	-1.47346	2.66446e-10	NA	NA	NA	1	FALSE	FALSE	FALSE	FALSE	FALSE	FALSE	FALSE	FALSE	FALSE
WBGene00000929	dao-3	K07E3.3	0.297784	0.570645	0.424574	0.516739	0.197835	0.425346	0	0	0	0.237429	0.224102	0	0.90732	0	0.337352	0	0.600473	0.691884	0	0.304188	0	0	1.57944	0	0	0	0.938482	0	0	0	0.113052	1	0.459761	0.0869289	Oogenic	9.41748	0.943183	0.74074	FALSE	FALSE	FALSE	FALSE	FALSE	FALSE	FALSE	FALSE	FALSE
WBGene00000930	dao-4	ZC373.6	0	0	0	0	0	0	0.1709	0.282136	0	0	0	0	0	0	0.112451	0	0	0	0	0.101396	0	0	0	0	0	0	0	0	0	0	-1.61891	0.833407	-4.9332	1.18901e-27	NA	NA	NA	0.818569	FALSE	FALSE	FALSE	FALSE	FALSE	FALSE	FALSE	FALSE	FALSE
WBGene00000931	dao-5	C25A1.10	163.037	138.286	136.111	121.628	127.142	95.1534	81.0066	94.1628	108.893	92.4784	118.102	99.4841	253.142	31.3446	43.5185	55.1129	13.8109	149.101	28.0014	25.5518	21.166	0.951253	16.5841	17.1663	2.31878	89.4441	32.8469	33.303	118.367	46.299	-0.176111	1	0.0433891	1	Gender Neutral	189.308	193.847	1.15399	FALSE	FALSE	TRUE	FALSE	FALSE	FALSE	TRUE	FALSE	TRUE
WBGene00000932	dao-6	T05G5.12	0	0.190215	0	0.129185	0	0	0	0	0	0	0	0	0	0.295703	0	0	0	0	0	0.304188	0.693966	0	0	0	0	0	0	0	0	0	0.718636	0.895758	-0.51368	0.875231	NA	NA	NA	1	FALSE	FALSE	FALSE	FALSE	FALSE	FALSE	FALSE	FALSE	FALSE
WBGene00000933	dap-3	C14A4.2	29.7784	32.5268	34.1782	23.9638	23.1137	21.1964	23.4133	26.8029	25.387	21.2499	28.4609	21.964	133.83	8.2797	20.9159	18.4054	0	50.5076	11.7733	2.4335	7.98061	0	8.68693	4.62169	0	38.545	21.5851	14.4796	49.4054	9.65664	-0.187177	0.976451	-0.405824	0.0485375	Gender Neutral	86.6839	89.9032	2.01671	FALSE	FALSE	TRUE	FALSE	FALSE	FALSE	TRUE	TRUE	TRUE
WBGene00000934	dat-1	T23G5.5	0.297784	0.76086	0.424574	0.516739	0.79134	0.708909	0	0.282136	0.478999	0.474857	0	0	0.90732	0.295703	0.674705	0	0	0	0	3.04188	0.693966	0.237813	0	0	0	0	0	0	0.114364	0	-2.5098	0.00433706	-0.89693	0.246413	NA	NA	NA	0.830807	FALSE	FALSE	FALSE	FALSE	FALSE	FALSE	FALSE	FALSE	FALSE
WBGene00000935	daz-1	F56D1.7	42.1365	47.1733	39.2882	29.1958	23.2786	22.4488	24.6096	24.8279	19.8785	20.3001	17.9281	12.92	130.265	14.7852	22.2653	12.9941	0	27.6754	12.0915	1.52094	10.4095	0	6.31777	7.9229	2.31878	27.6733	13.1387	17.3755	32.2507	18.255	-0.230157	0.953875	0.98102	2.62213e-07	Gender Neutral	226.682	133.745	1	FALSE	FALSE	TRUE	FALSE	FALSE	FALSE	TRUE	TRUE	TRUE
WBGene00000936	dbl-1	T25F10.2	0.223338	0	0.424574	0	0.39567	0.212673	0	0	0	0	0	0	0	0.295703	0.674705	0.448072	0	1.38377	0	0.76047	0	0	0	0	0	0	0	0	0	0	-0.0561225	1	-0.995987	3.65077e-06	Gender Neutral	1.32191	1.44873	0.88825	FALSE	FALSE	FALSE	FALSE	FALSE	FALSE	FALSE	FALSE	FALSE
WBGene00000937	dbr-1	C55B7.8	26.3539	24.3475	22.927	20.6696	21.4321	22.9687	12.8175	14.6711	13.1725	12.8805	16.5835	10.336	29.4879	19.8121	27.6629	6.27301	1.20095	42.8968	5.09116	20.0764	9.02156	0.475627	1.57944	2.64097	0	10.3775	35.6623	22.4433	33.28	23.5463	-0.478145	0.530101	0.0930957	0.889556	NA	NA	NA	1.38443	FALSE	FALSE	FALSE	TRUE	TRUE	FALSE	TRUE	TRUE	TRUE
WBGene00000938	dcp-66	C26C6.5	61.8647	50.407	47.7645	48.3151	43.3259	47.4615	39.0507	35.5491	40.7948	35.2581	35.8563	19.38	53.5319	32.8231	48.5788	9.63355	6.6052	149.101	23.5466	23.4225	32.9634	1.42688	3.15888	3.30121	1.54586	8.89499	50.678	44.1626	53.8656	38.6266	0.870404	0.172989	0.31989	0.338959	Gender Neutral	43.7502	56.6906	1.86737	FALSE	FALSE	FALSE	TRUE	FALSE	FALSE	TRUE	TRUE	TRUE
WBGene00000939	dcr-1	K12H4.8	76.3817	68.8578	84.5609	56.4538	60.2737	65.2905	63.0621	60.0949	64.9044	61.494	74.85	56.8481	336.616	32.5274	56.6752	31.5891	4.20331	125.231	24.183	10.9508	21.8599	4.28064	17.3739	19.147	6.18342	122.059	43.1702	35.4749	109.675	36.51	0.787998	0.182497	0.282005	0.350074	Gender Neutral	37.6746	47.5842	1.86333	FALSE	FALSE	TRUE	FALSE	FALSE	FALSE	TRUE	TRUE	TRUE
WBGene00000940	dcs-1	Y113G7A.9	19.2071	18.0704	22.927	17.0524	16.3544	20.4166	16.4064	14.9532	16.1662	16.8574	9.41227	9.04401	57.1612	8.2797	18.8917	11.6499	1.80142	28.0213	6.36395	8.51726	11.1035	2.08087	3.15888	5.61205	2.31878	14.3308	16.4234	21.7193	20.9287	18.7842	-0.510806	0.495829	0.12379	0.691862	Gender Neutral	115.866	83.1447	1.06579	FALSE	FALSE	TRUE	FALSE	FALSE	FALSE	TRUE	TRUE	TRUE
WBGene00000941	ddp-1	Y39A3CR.4	5.95569	5.32602	7.43004	11.3683	7.64962	8.29424	10.0831	9.87475	11.017	15.5516	14.3425	9.04401	54.8929	4.73125	4.72293	5.82494	2.40189	13.8377	1.90918	5.1712	3.81681	0	1.57944	2.64097	0	6.42416	4.69241	4.34387	16.011	16.4031	-1.39369	0.098606	-0.427722	0.0459793	Gender Neutral	260.228	406.006	1	FALSE	FALSE	TRUE	FALSE	FALSE	FALSE	FALSE	FALSE	FALSE
WBGene00000942	deb-1	ZC477.9	0.595569	0.76086	0.636861	0.387554	0.26378	0.425346	1.0254	0.564271	0.957999	0.118714	0.224102	0	0.90732	0	1.34941	0	0.635795	0.691884	0	0.912564	1.04095	0.475627	0	0	0.818394	0.988332	0	0.723978	1.82983	0	-0.572906	0.417955	-0.439145	0.0347225	Gender Neutral	6.20004	8.16445	1	FALSE	FALSE	FALSE	FALSE	FALSE	FALSE	FALSE	FALSE	FALSE
WBGene00000950	deg-1	C47C12.6	0.446677	0.570645	0.424574	0.25837	0.39567	0.283564	0.5127	0.282136	0	0	0.448203	0	0	0	0	0	0.600473	0	0.636395	2.4335	0	0	0.789721	0	0	0.0205903	0	1.80994	0	0	0.0304071	1	0.44292	0.317975	NA	NA	NA	1.04804	FALSE	FALSE	FALSE	FALSE	FALSE	FALSE	FALSE	FALSE	FALSE
WBGene00000951	deg-3	K03B8.9	1.34003	1.14129	1.27372	0.516739	0.26378	0.567127	0.1709	0	0.478999	0.237429	0.224102	0	0	0.591407	1.34941	1.79229	1.20095	0.691884	0	20.8369	5.03125	0	0	0.660242	0	0	0	1.44796	0.343093	0.264566	0.37325	1	-0.595872	0.1561	Spermatogenic	0.0139281	2.52744	0.752815	FALSE	FALSE	FALSE	FALSE	TRUE	FALSE	FALSE	FALSE	FALSE
WBGene00000952	del-1	E02H4.1	0	0	0.212287	0	0.065945	0	0	0.282136	0	0	0	0	0	0	0	0.448072	0	0.691884	0	0.304188	0	0	0	0	0	0	0	0	0	0	0.183362	1	-1.31403	0.0143338	NA	NA	NA	0.608899	FALSE	FALSE	FALSE	FALSE	FALSE	FALSE	FALSE	FALSE	FALSE
WBGene00000953	del-2	F58G6.6	0.0744461	0	0.106143	0	0	0.212673	0	0.282136	0	0	0.224102	0	0	0	0	0	0.600473	0.691884	0.636395	0	0.346983	0	0	0	0	0	0	0	0.343093	0	-1.1199	0.689508	-0.302493	0.81688	NA	NA	NA	0.782884	FALSE	FALSE	FALSE	FALSE	FALSE	FALSE	FALSE	FALSE	FALSE
WBGene00000955	des-2	T26H10.1	0	0.190215	0.636861	0	0	0.0708909	0.3418	0.564271	0.478999	0.118714	0	0	0	0.300802	1.04579	0.464668	0.0166798	1.38377	0.659965	10.3702	1.92126	0	0	0.660242	0	0	0	0	0	2.90077	-0.473068	0.786588	-1.20049	0.000258826	Spermatogenic	0.0180269	2.46549	1.4841	FALSE	FALSE	FALSE	FALSE	TRUE	FALSE	FALSE	FALSE	FALSE
WBGene00000958	dgk-1	C09E10.2	0.744461	0.190215	0	0	0.13189	0	0	0.282136	0.2395	0	0	0	0.45366	0	0	0.0194814	0	0	0	1.21675	0.346983	0.0125165	0	0	0	0	0	1.44796	0.114364	0	0.206977	1	-0.04525	1	NA	NA	NA	1	FALSE	FALSE	FALSE	FALSE	FALSE	FALSE	FALSE	FALSE	FALSE
WBGene00000959	dgk-2	F46H6.2	33.0541	34.2387	32.6922	49.607	50.7777	53.0264	14.8683	19.1852	18.9205	21.2499	21.5138	11.628	12.7025	18.6293	38.4582	0.896144	1.20095	92.0206	10.8187	29.202	10.4095	1.42688	0	0.660242	2.36172	0.494166	63.8167	52.1264	11.5508	76.9886	0.429564	0.606228	0.217418	0.328887	Gender Neutral	3.62728	2.69343	0.915789	FALSE	TRUE	FALSE	TRUE	TRUE	TRUE	TRUE	TRUE	TRUE
WBGene00000960	dgk-3	F54G8.2	0.148892	0	0	0	0.197835	0.141782	0.1709	0	0	0	0	1.292	0	0	0	0	0	0.691884	0	0	0.346983	0	0.789721	0	0	0	0	0	0	0	1.63397	1	1.58628	0.855076	NA	NA	NA	1.22784	FALSE	FALSE	FALSE	FALSE	FALSE	FALSE	FALSE	FALSE	FALSE
WBGene00000961	dgn-1	T21B6.1	11.3158	8.74989	10.6143	4.90902	4.02265	4.25346	0.8545	1.97495	1.1975	1.42457	1.56871	2.584	4.5366	8.2797	20.2411	1.34422	0.600473	11.0702	1.27279	11.255	5.37824	0.634169	1.57944	0	0	0.494166	6.56937	10.1357	7.77677	37.5683	1.34059	0.0102666	0.122305	0.700478	Spermatogenic	8.37238	16.3007	0.942574	TRUE	FALSE	FALSE	TRUE	TRUE	TRUE	TRUE	FALSE	TRUE
WBGene00000962	dhc-1	T21E12.4	346.323	364.737	401.859	234.126	220.982	233.94	212.998	220.912	228.483	142.338	150.148	141.474	1130.75	97.2864	139.495	94.9913	14.4114	559.043	59.8211	26.7685	77.2037	10.4638	66.3366	63.0531	11.5939	272.038	128.103	140.452	603.843	91.2751	0.764182	0.222429	0.960983	1.241e-06	NA	NA	NA	1.05232	FALSE	FALSE	TRUE	FALSE	FALSE	FALSE	TRUE	FALSE	TRUE
WBGene00000963	dhp-1	R06C7.3	0.148892	0	0	0.25837	0	0	0.1709	0	0	0.118714	0	0	0.45366	0	0	0.448072	0	0	0	0.152094	0.346983	0.475627	0	0	0	0.494166	0	0	0	0	0.677799	0.488977	-1.05047	5.00136e-09	Gender Neutral	0.618824	1.06664	1.45521	FALSE	FALSE	FALSE	FALSE	FALSE	FALSE	FALSE	FALSE	FALSE
WBGene00000964	dhp-2	C47E12.8	0.297784	0	0	0.129185	0	0.106336	0	0	0	0.118714	0	0	0.567075	0.295703	0	0.448072	0	0	0	0	0	0	0	0	0.781516	0	0	0	0	0	-0.822326	0.169765	-0.645198	0.000312943	Gender Neutral	0.323821	0.215616	1	FALSE	FALSE	FALSE	FALSE	FALSE	FALSE	FALSE	FALSE	FALSE
WBGene00000965	dhs-1	C01G8.3	21.4405	19.4019	21.6533	15.6314	18.1019	17.4746	13.5011	13.2604	13.0527	15.9077	11.8774	9.04401	71.6783	11.2367	15.8556	4.92879	1.80142	30.4429	2.54558	5.77957	6.59268	0.951253	3.9486	4.62169	0.772928	17.2958	14.0772	20.2714	24.2452	14.022	0.274347	0.908127	0.16986	0.690597	Gender Neutral	84.3763	49.8762	1.25252	FALSE	FALSE	TRUE	TRUE	FALSE	FALSE	TRUE	TRUE	TRUE
WBGene00000966	dhs-2	F55A12.4	0.446677	0.190215	0.212287	0.25837	0.13189	0.212673	0.3418	0.282136	0.478999	0.474857	0.224102	1.292	0.90732	0	0.374836	0.448072	2.47695	0.691884	1.27279	1.21675	1.41685	0	0	0.684695	0	0.500584	0	0	0.114364	0	0.64556	0.396156	-0.117628	0.858052	Spermatogenic	0.244842	0.85374	1.14914	FALSE	FALSE	FALSE	FALSE	FALSE	FALSE	FALSE	FALSE	FALSE
WBGene00000967	dhs-3	T02E1.5	3.27563	2.94833	2.54744	7.10517	6.26478	5.81306	2.30715	3.9499	2.6345	8.42872	6.27485	10.336	1.81464	1.18281	5.22896	2.24036	4.20331	2.76754	2.54558	9.27773	2.0819	0.475627	0	0	0	0.247083	1.87696	1.44796	5.26076	41.6691	0.050615	1	0.186527	0.438153	Spermatogenic	6.48454	17.3943	1	FALSE	FALSE	FALSE	FALSE	FALSE	TRUE	FALSE	FALSE	FALSE
WBGene00000968	dhs-4	T05F1.10	0.595569	0	0.212287	0.645924	1.12107	0.921582	0.3418	1.12854	0.2395	0.474857	0.448203	0	0	0.295703	1.68676	0	0	2.07565	0	0	1.38793	0	0	0	0	0.247083	0.938482	2.89591	0	0	0.57655	0.592936	1.22325	1.23384e-10	NA	NA	NA	0.697251	FALSE	FALSE	FALSE	FALSE	FALSE	FALSE	FALSE	FALSE	FALSE
WBGene00000969	dhs-5	F56D1.5	1.04225	0.190215	0.212287	0.129185	0.329725	0.425346	0	0.282136	0.478999	0.356143	0	0	2.2683	0.88711	2.8675	0.224036	0.200158	2.99817	1.27279	5.62748	1.73491	0.951253	0	0	0	0.247083	0.938482	0	1.02928	5.02674	0.164218	1	-1.37796	5.42731e-10	NA	NA	NA	0.908854	FALSE	FALSE	FALSE	FALSE	FALSE	FALSE	FALSE	FALSE	FALSE
WBGene00000970	dhs-6	C17G10.8	15.9315	15.9781	17.6198	5.68413	5.14371	6.66375	12.4757	15.5175	10.538	10.6843	8.29176	15.504	58.0685	5.32266	12.8194	24.644	0	21.1025	3.81837	1.52094	5.55173	0.475627	4.73833	3.96145	0.772928	18.1359	4.69241	5.79182	16.1254	5.55588	0.100051	1	0.0925728	0.80592	Gender Neutral	74.0508	40.9861	1.0472	FALSE	FALSE	TRUE	FALSE	FALSE	FALSE	TRUE	FALSE	TRUE
WBGene00000971	dhs-7	E04F6.7	2.08449	1.71194	0.849147	0.516739	0.461615	0.496237	4.1016	3.10349	3.353	0.474857	0.672305	1.292	0.45366	0.295703	1.68676	0	0	0.691884	1.27279	6.69214	2.0819	1.1098	0	0	0	0	0.938482	1.44796	0.228729	3.70392	-1.19265	0.117441	-0.708142	0.00025641	Spermatogenic	0.265063	3.49417	0.862262	FALSE	FALSE	FALSE	FALSE	FALSE	FALSE	FALSE	FALSE	FALSE
WBGene00000972	dhs-8	K10H10.3	0	0	0	0	0	0.141782	0	0	0	0	0	0	0	0	0	0	0	0	0	0.304188	0	0	0	0	0	0	0	0	0.514639	0	0.099244	1	-0.0138461	1	NA	NA	NA	1.18284	FALSE	FALSE	FALSE	FALSE	FALSE	FALSE	FALSE	FALSE	FALSE
WBGene00000973	dhs-9	Y32H12A.3	5.50901	2.85323	5.94403	8.91375	7.78151	10.2792	3.2471	3.66776	3.5925	19.4691	15.2389	24.548	6.8049	2.36563	6.74705	4.18201	0.600473	9.68638	1.90918	13.0801	4.51078	0.475627	0	1.32048	1.54586	1.5008	5.63089	5.06784	6.4044	12.4346	-0.634004	0.375368	0.253846	0.231932	Gender Neutral	10.7399	19.2828	1	FALSE	FALSE	FALSE	FALSE	TRUE	FALSE	FALSE	FALSE	FALSE
WBGene00000974	dhs-11	Y39A1A.11	2.82895	3.23366	2.54744	3.35881	3.69292	4.18256	5.6397	2.82136	2.874	6.29186	3.80973	10.336	4.08294	1.47852	4.04823	2.24036	0.600473	8.30261	1.90918	1.21675	2.0819	0	0.789721	0	0	3.95333	1.87696	4.34387	3.65966	4.23305	-0.70991	0.350427	0.391712	0.0415988	Gender Neutral	50.9835	81.0249	0.920135	FALSE	FALSE	FALSE	FALSE	FALSE	FALSE	FALSE	FALSE	FALSE
WBGene00000975	dhs-12	K08F4.9	6.70015	6.08688	8.8099	8.71998	9.89175	9.32216	7.5196	5.92485	5.50849	6.82607	8.73997	6.46001	12.7025	2.66133	6.4097	1.79229	0	15.9133	2.33345	2.4335	2.42888	0.475627	2.36916	0.660242	0	9.38916	5.63089	5.06784	5.71821	4.76218	-0.664701	0.478045	0.0783915	0.910128	Gender Neutral	134.313	130.148	0.740059	FALSE	FALSE	TRUE	FALSE	FALSE	FALSE	FALSE	FALSE	FALSE
WBGene00000976	dhs-13	F36H9.3	11.7832	9.58215	9.13744	7.55591	7.03112	9.54084	8.17574	12.9903	8.40214	11.5855	9.72738	7.76124	29.9453	2.52213	6.08948	9.6716	0.616589	9.23311	3.82272	3.06129	4.00456	1.20905	3.18772	1.33995	0.818761	11.5723	6.7436	5.07384	8.94214	14.0346	-0.474638	0.549868	0.287223	0.265694	Gender Neutral	84.947	109.079	1	FALSE	FALSE	TRUE	FALSE	FALSE	FALSE	FALSE	FALSE	FALSE
WBGene00000977	dhs-14	R05D8.8	0.297784	0.190215	0	0.129185	0	0	0	0.282136	0	0	0	0	0	0	0	0.448072	0.600473	0	0	0	0	0	0	0	0	0	0	0	0	0	-0.362437	0.687412	-0.470104	0.0293309	Gender Neutral	1.01936	2.49889	1	FALSE	FALSE	FALSE	FALSE	FALSE	FALSE	FALSE	FALSE	FALSE
WBGene00000978	dhs-15	R05D8.10	0	0	0	0	0	0	0	0	0	0	0	0	0	0	0	0	0	0	0	0	0	0	0	0	0	0	0	0	0	0	-1.88843	1	-1.52092	0.0568203	NA	NA	NA	1	FALSE	FALSE	FALSE	FALSE	FALSE	FALSE	FALSE	FALSE	FALSE
WBGene00000979	dhs-16	C10F3.2	0	0	0	0	0	0	0	0	0	0	0	0	0	0	0	0	0	0	0	0.532329	0.0867457	0	0	0	0	0.247083	0	0	0	0	3.65357	0.64348	0.48806	0.882344	NA	NA	NA	1.04438	FALSE	FALSE	FALSE	FALSE	FALSE	FALSE	FALSE	FALSE	FALSE
WBGene00000980	dhs-17	F29G9.6	3.20118	3.32876	3.07816	3.87554	2.83564	2.19762	1.45265	0.846407	2.6345	1.78071	2.01692	1.292	4.76343	0.591407	3.20485	0	0.600473	3.11348	0	4.25863	3.12285	0.475627	0	0.660242	0	2.965	3.75393	2.89591	6.51876	1.32283	-0.0886351	1	0.566919	0.0237383	Oogenic	13.2118	0.546476	0.963586	FALSE	FALSE	FALSE	FALSE	FALSE	FALSE	FALSE	FALSE	FALSE
WBGene00000981	dhs-18	C45B11.3	0.148892	0.190215	0.424574	0	0.197835	0.0708909	0	0	0	0.118714	0	0	0	0	1.01206	0	0	0	1.27279	0	1.73491	1.42688	0	0	0	0	0	0.723978	0	0	-0.191791	1	-0.82699	1.4781e-05	Gender Neutral	0.779605	2.11805	0.922196	FALSE	FALSE	FALSE	FALSE	FALSE	FALSE	FALSE	FALSE	FALSE
WBGene00000982	dhs-19	T11F9.11	10.8691	9.13032	11.4635	6.33006	5.2756	7.30177	6.836	7.05339	6.70599	4.62986	5.15434	10.336	6.35124	12.7152	82.6513	7.16916	1.80142	22.7169	2.54558	32.8523	27.5851	2.85376	0	0	2.31878	3.95333	8.44633	12.3076	5.26076	29.8959	0.235307	0.908764	-0.454432	0.0153829	Gender Neutral	9.77916	13.6645	2.1292	FALSE	FALSE	FALSE	TRUE	FALSE	TRUE	TRUE	FALSE	TRUE
WBGene00000983	dhs-20	F35B12.2	0	0	0	0	0.065945	0.212673	0	0	0	0	0	0	0	0	0	0	0	0	0.715944	0.152094	0.396552	0	0	0	0	0	0	0	0	0	0.435783	0.765532	-0.791063	0.000622228	NA	NA	NA	0.761199	FALSE	FALSE	FALSE	FALSE	FALSE	FALSE	FALSE	FALSE	FALSE
WBGene00000984	dhs-21	R11D1.11	0.496307	1.01448	1.1322	0.129185	0.197835	0.448976	0	0.18809	0.718499	0.554	0.149401	0	0	0	0.337352	0	0.600473	0.691884	0	0.304188	0.693966	0.951253	0	0	0	0	0	0	0.343093	0	0.883559	0.122142	0.413644	0.0570526	Gender Neutral	8.44054	13.4777	0.746036	FALSE	FALSE	FALSE	FALSE	FALSE	FALSE	FALSE	FALSE	FALSE
WBGene00000985	dhs-22	C15H11.4	9.67799	8.36946	12.1004	6.58843	4.81399	7.08909	9.2286	9.87475	11.975	8.48807	6.94715	3.876	72.8125	6.06192	9.10852	7.39319	1.80142	15.2215	3.81837	0.608376	3.64332	0.951253	2.36916	2.64097	0	14.825	5.63089	7.23978	12.6944	0.793697	-0.0419259	1	0.162778	0.526683	Gender Neutral	168.231	112.944	3.72601	FALSE	FALSE	TRUE	FALSE	FALSE	FALSE	FALSE	FALSE	FALSE
WBGene00000986	dhs-23	R08H2.1	0	0	0	0.129185	0.065945	0.0708909	0	0	0	0	0	0	0	0	0.337352	0	0	0	0	0.152094	0	0	0	0	0	0	0.938482	0	0	0	0.953992	0.505912	-0.68651	0.257328	NA	NA	NA	0.574457	FALSE	FALSE	FALSE	FALSE	FALSE	FALSE	FALSE	FALSE	FALSE
WBGene00000987	dhs-24	Y60A3A.10	30.6718	30.5295	27.0666	21.2509	20.7397	18.6443	18.1154	18.0567	18.681	19.1724	15.7992	30.362	153.551	11.5324	20.3086	20.6113	2.53815	45.2031	5.72755	5.90437	13.3588	1.18907	9.47665	4.84177	2.20284	24.3377	8.68095	7.96375	45.8029	16.9322	-0.768122	0.372162	-0.172017	0.523282	Gender Neutral	45.7887	46.7852	1	FALSE	FALSE	TRUE	FALSE	FALSE	FALSE	TRUE	FALSE	TRUE
WBGene00000988	dhs-25	F09E10.3	2.82895	1.71194	3.1843	0.775109	0.65945	0.567127	0.3418	0	0.2395	0.356143	0.448203	0	4.99026	0.88711	1.68676	0	1.20095	2.07565	1.27279	0.608376	1.04095	0.475627	0	0.660242	1.54586	0	0.938482	1.44796	1.14364	5.82044	-2.17108	2.1806e-06	0.102612	0.823985	Gender Neutral	5.397	10.4508	1.38557	FALSE	FALSE	FALSE	FALSE	FALSE	FALSE	FALSE	FALSE	FALSE
WBGene00000989	dhs-26	ZK816.5	0.148892	0.190215	0	0.516739	0.52756	0.638018	0	0	0	0.118714	0	0	0	0	0.337352	0	0	0.691884	0	0.304188	0.520474	0	0	0	0	0	0	0.723978	0	1.85196	6.39867	1.11314e-12	3.46902	2.03948e-09	NA	NA	NA	1.0841	FALSE	FALSE	FALSE	FALSE	FALSE	FALSE	FALSE	FALSE	FALSE
WBGene00000990	dhs-27	C04F6.5	0.446677	1.71194	1.48601	0.904294	1.05512	1.13425	0.1709	2.25709	0.2395	0.593572	0.448203	1.292	1.36098	0.88711	1.68676	0	0.600473	0.691884	0	2.4335	0.346983	0.475627	0.789721	0	0	0.494166	0	0.723978	1.25801	0	0.925569	0.135739	0.684078	0.000362788	Oogenic	6.49135	0.739272	0.689145	FALSE	FALSE	FALSE	FALSE	FALSE	FALSE	FALSE	FALSE	FALSE
WBGene00000991	dhs-28	M03A8.1	0.893353	0.190215	0.636861	0.129185	0.197835	0	0.3418	0	0.2395	0.237429	0	0	0.45366	0.443555	0.506029	0.448072	0.300236	0	0.636395	0.304188	0	0.475627	0	0	0	0.247083	1.87696	0.723978	0	0	-0.600749	0.370883	-0.624933	0.0029681	Gender Neutral	3.00689	9.72783	0.415907	FALSE	FALSE	FALSE	FALSE	FALSE	FALSE	FALSE	FALSE	FALSE
WBGene00000992	dhs-29	F27D9.6	1.19114	0.38043	0.636861	0.25837	0.461615	0.638018	0.6836	1.12854	0.718499	0.237429	0.224102	0	0.90732	0.591407	0.337352	0	0	1.38377	0.636395	4.25863	1.04095	0	0	0	0	0.494166	0.938482	0	0.228729	1.32283	-0.159254	1	0.364112	0.0840232	Gender Neutral	0.739022	1.00464	1.10668	FALSE	FALSE	FALSE	FALSE	FALSE	FALSE	FALSE	FALSE	FALSE
WBGene00000993	dhs-30	T25G12.7	7.99055	4.05792	7.14699	6.67455	5.20966	5.39953	1.0254	1.50472	1.437	2.13686	1.34461	2.584	7.10734	3.25274	6.97195	0.448072	0.0400315	11.762	1.48492	9.53122	3.12285	0	0	0	0.00505182	1.48573	4.69241	2.89591	3.54529	7.67326	0.00767326	1	0.0553608	0.955218	Oogenic	16.809	4.20799	0.808925	FALSE	FALSE	FALSE	FALSE	TRUE	FALSE	FALSE	FALSE	FALSE
WBGene00000994	dic-1	F08B4.1	44.0721	32.4317	40.3345	30.4876	30.2358	32.0781	24.2678	23.9815	26.824	26.2359	30.1043	12.92	127.252	22.7692	36.0967	47.0476	10.5083	70.4569	8.27313	18.2513	17.0022	1.90251	8.05515	16.506	2.4292	39.8863	40.3547	32.579	49.291	57.0139	0.760267	0.264992	0.164048	0.698507	Gender Neutral	28.1984	24.8456	1.19543	FALSE	FALSE	TRUE	FALSE	FALSE	FALSE	TRUE	TRUE	TRUE
WBGene00000995	die-1	C18D1.1	21.7383	18.7362	19.7427	9.30131	8.90258	10.9526	7.8614	4.51417	7.66399	8.42872	7.61946	10.336	51.7173	7.09688	8.43381	14.5623	0	23.5241	2.54558	1.82513	0.346983	0.475627	6.31777	5.94217	2.31878	25.2025	2.81544	8.68773	46.0888	4.23305	2.34291	5.29186e-06	1.35412	1.96233e-11	Oogenic	21.0915	0.541572	0.929114	TRUE	FALSE	TRUE	FALSE	FALSE	FALSE	FALSE	FALSE	FALSE
WBGene00000996	dif-1	F49E8.5	17.4204	20.5432	17.8321	8.39701	8.70474	10.6336	14.2702	14.1068	18.681	9.141	12.7738	10.336	48.9953	3.84414	6.07234	9.18548	0	20.7565	2.54558	1.21675	4.51078	0	2.36916	4.62169	0.772928	12.3542	4.69241	3.61989	12.3513	3.96848	-0.470232	0.53381	0.073633	0.893571	Gender Neutral	101.926	61.3364	1.53022	FALSE	FALSE	TRUE	FALSE	FALSE	FALSE	FALSE	FALSE	FALSE
WBGene00000998	dig-1	K07E12.1	1.04225	1.42661	0.636861	0.129185	0.461615	1.24059	0.6836	0.564271	0.718499	0.4155	1.45666	1.292	1.13415	0.591407	1.68676	1.79229	0.600473	2.65222	4.45476	0.304188	0.704588	0.475627	1.57944	0	0.644106	1.4825	0	0.723978	0.114364	2.11652	-0.193742	1	0.0193408	1	Spermatogenic	0.0375634	0.22149	1.36256	FALSE	FALSE	FALSE	FALSE	FALSE	FALSE	FALSE	FALSE	FALSE
WBGene00001000	dim-1	C18A11.7	1.04225	1.52172	1.69829	1.42103	0.989175	2.19762	2.0508	1.41068	1.1975	1.06843	0.448203	0	3.62928	0.295703	1.01206	0.672108	1.80142	3.04429	2.54558	0	3.81681	0.475627	0.789721	0	0.772928	0.494166	1.87696	1.44796	1.48674	0	-1.72301	0.00423824	-0.67956	0.00869675	Gender Neutral	9.27383	13.9116	0.695477	FALSE	FALSE	FALSE	FALSE	FALSE	FALSE	FALSE	FALSE	FALSE
WBGene00001001	dis-3	C04G2.6	67.746	57.0645	61.5632	55.1619	51.1733	55.4367	30.5911	25.2511	30.4165	32.409	33.3912	21.964	170.349	32.9709	64.4343	31.3651	3.00236	114.507	19.7282	17.0345	25.0406	1.90251	7.89721	13.2048	1.54586	46.9458	43.1702	64.434	63.9296	46.5635	0.785075	0.197956	0.0404612	1	Gender Neutral	60.1317	60.1322	0.936757	FALSE	FALSE	TRUE	TRUE	FALSE	FALSE	TRUE	TRUE	TRUE
WBGene00001002	div-1	R01H10.1	33.5007	36.3311	30.9939	24.0284	21.1024	20.2748	23.4223	22.0066	24.908	24.3364	21.5138	23.256	179.196	23.3606	33.3979	24.644	1.20095	74.3776	12.0915	5.1712	10.93	2.37813	9.47665	18.4868	0.772928	33.2739	23.462	20.2714	66.6744	14.5511	0.554955	0.430128	0.792141	2.35623e-06	Gender Neutral	55.4782	30.4814	1.96451	FALSE	FALSE	TRUE	FALSE	FALSE	FALSE	TRUE	TRUE	TRUE
WBGene00001005	dlc-1	T26A5.9	15.0381	11.8884	15.7092	15.8897	10.8809	14.1427	12.9884	14.9532	15.807	26.6514	17.2558	28.424	162.41	7.68829	9.10852	10.7537	0	47.0481	1.90918	2.4335	5.20474	3.80501	0.789721	3.30121	0.772928	34.5916	11.2618	3.61989	22.7585	2.38109	-0.42268	0.657412	-0.133403	0.6453	Gender Neutral	983.041	943.374	1.98417	FALSE	FALSE	TRUE	FALSE	FALSE	FALSE	FALSE	TRUE	FALSE
WBGene00001006	dlg-1	C25F6.2	4.61566	3.42387	4.24574	4.00473	3.56103	2.97978	1.5381	1.41068	1.437	1.84007	0.672305	1.292	9.98052	2.06992	3.71088	0.896144	1.80142	8.9945	5.72755	2.12932	1.38793	0.512213	2.36916	0.660242	1.56733	0.549073	2.81544	3.61989	5.37512	18.4314	0.788255	0.232833	-0.189188	0.473438	Oogenic	4.50332	0.898567	1	FALSE	FALSE	FALSE	FALSE	FALSE	TRUE	FALSE	FALSE	FALSE
WBGene00001007	dli-1	C39E9.14	90.6754	78.3686	91.0711	54.9036	56.4489	53.4518	50.4155	48.8095	59.3959	46.1799	45.1565	45.22	134.51	16.7072	25.6388	21.0594	1.20095	104.82	7.00034	4.86701	11.6239	1.42688	4.73833	9.90362	3.09171	54.3583	19.7081	31.131	73.8793	14.022	-0.422799	0.678701	0.409787	0.0754659	Gender Neutral	99.7245	92.5613	0.754514	FALSE	FALSE	TRUE	FALSE	FALSE	FALSE	TRUE	TRUE	TRUE
WBGene00001008	dlk-1	F33E2.2	330.541	384.425	369.591	422.564	380.404	412.432	569.952	609.836	544.862	804.23	661.548	549.747	61.2441	145.93	194.821	54.8888	46.1363	208.949	230.375	373.999	139.154	10.4638	0	1.32048	10.0481	0.741249	297.499	268.596	225.526	505.32	-0.288272	0.908127	-0.338859	0.0859502	Gender Neutral	4.91483	3.12694	0.799253	FALSE	FALSE	FALSE	TRUE	TRUE	TRUE	TRUE	TRUE	TRUE
WBGene00001016	dna-2	F43G6.1	113.158	101.004	107.629	72.9894	63.6919	64.2981	60.4986	64.3269	62.9884	55.7364	50.8711	72.3521	259.04	19.5164	46.2173	58.2494	3.60284	95.4801	10.8187	13.0801	20.125	2.85376	18.1636	22.0081	3.09171	83.0905	24.4005	32.579	134.492	35.7163	0.406159	0.714271	0.938176	2.59838e-07	Gender Neutral	42.0744	48.049	2.40509	FALSE	FALSE	TRUE	FALSE	FALSE	FALSE	TRUE	FALSE	TRUE
WBGene00001017	dnc-1	ZK593.5	124.772	107.567	125.355	86.9414	79.3319	76.5622	62.0367	62.2109	73.5264	55.5583	48.0698	65.8921	275.145	36.5933	68.6512	40.9986	1.80142	176.431	16.5463	12.7759	29.3201	4.04283	16.1893	16.1759	3.47817	84.9966	53.0242	47.4205	152.39	53.9714	0.711989	0.33531	0.407823	0.0549198	Gender Neutral	43.4828	47.5618	1.26054	FALSE	FALSE	TRUE	FALSE	FALSE	FALSE	TRUE	TRUE	TRUE
WBGene00001018	dnc-2	C28H8.12	18.016	16.3585	17.3014	11.1099	10.815	12.1223	17.3464	13.6836	22.6327	12.5244	12.7738	6.46001	107.744	5.17481	9.9519	8.96144	0	18.3349	0.636395	1.06466	6.93966	0.475627	7.89721	6.2723	0.772928	24.2141	3.28469	6.87779	22.5298	3.43935	-0.199129	1	0.130554	0.67836	Gender Neutral	96.3899	112.743	2.12581	FALSE	FALSE	TRUE	FALSE	FALSE	FALSE	FALSE	FALSE	FALSE
WBGene00001019	dnj-1	B0035.14	23.525	22.2552	14.0109	17.44	17.4754	14.8516	14.7829	16.646	15.807	14.7799	17.0317	18.088	63.5124	13.6024	19.0604	10.7537	1.20095	48.7779	7.95493	3.49816	8.84807	1.66469	6.71263	2.64097	0	24.7083	18.3004	16.6515	37.2256	22.2235	0.151179	1	-0.197473	0.522765	Gender Neutral	59.732	83.5153	1.40516	FALSE	FALSE	TRUE	FALSE	FALSE	FALSE	TRUE	TRUE	TRUE
WBGene00001020	dnj-2	B0035.2	17.7926	13.6004	14.8601	13.306	10.848	12.2641	10.6813	11.9908	12.0947	10.1501	8.29176	3.876	114.776	15.6723	28.3376	16.5787	7.60599	44.2806	5.09116	4.10654	8.50108	7.61002	3.9486	3.96145	0.772928	23.72	16.4234	17.3755	21.1574	20.7684	0.262113	0.966116	0.317198	0.214913	Gender Neutral	62.2995	61.9941	2.29017	FALSE	FALSE	TRUE	FALSE	FALSE	FALSE	TRUE	TRUE	TRUE
WBGene00001021	dnj-3	C01G10.12	4.76455	5.51624	8.0669	2.5837	2.11024	2.26851	4.2725	3.10349	4.31099	3.44271	5.37844	5.16801	23.1367	3.54844	3.37352	0.448072	1.20095	10.3783	1.90918	3.95444	3.46983	0	0.789721	1.32048	0	2.47083	2.81544	4.34387	4.46021	5.82044	-0.478112	0.610126	-0.0424154	1	Gender Neutral	31.8915	25.1711	2.32458	FALSE	FALSE	TRUE	FALSE	FALSE	FALSE	FALSE	FALSE	FALSE
WBGene00001022	dnj-4	C01G8.4	11.018	7.98903	8.49147	14.7271	8.24313	9.07404	7.3487	6.77126	6.94549	8.31	7.84356	18.088	29.0343	4.13985	9.44587	3.13651	1.20095	8.30261	0.636395	1.82513	2.77586	0	0.789721	1.98072	0.772928	6.91833	5.63089	7.23978	7.43368	4.76218	0.702254	0.380946	-0.0174939	1	Gender Neutral	29.6632	28.6194	1.94932	FALSE	FALSE	TRUE	FALSE	FALSE	FALSE	FALSE	FALSE	FALSE
WBGene00001023	dnj-5	C04A2.7	63.577	58.396	61.9878	62.3963	61.4608	56.571	36.5726	40.0633	43.8284	32.2903	51.3193	33.592	183.165	27.7961	44.1932	61.3859	8.40662	106.031	15.9099	10.0382	18.9106	4.28064	7.10749	8.58314	2.31878	45.5868	45.9856	39.0948	64.1584	33.5998	0.943301	0.0971098	1.08689	5.52226e-09	Gender Neutral	198.362	105.073	1.86239	FALSE	FALSE	TRUE	FALSE	FALSE	FALSE	TRUE	TRUE	TRUE
WBGene00001025	dnj-7	C55B6.2	94.9932	89.306	98.7134	41.8559	45.4361	59.3712	23.0715	22.2887	25.0277	9.972	9.18817	10.336	45.8197	58.9928	64.097	18.819	18.9149	143.912	15.9099	67.3776	17.5226	5.23189	0	2.64097	1.54586	3.95333	75.0785	86.1533	48.2617	134.752	0.0489667	1	-0.281199	0.166092	Oogenic	9.9741	4.49849	0.979023	TRUE	TRUE	FALSE	TRUE	TRUE	TRUE	TRUE	TRUE	TRUE
WBGene00001026	dnj-8	C56C10.13	35.1386	34.4289	26.7481	31.0044	27.9607	27.3639	12.6466	13.2604	13.6515	11.9901	16.1353	14.212	62.1514	14.4895	36.7714	14.7864	3.60284	42.205	11.4551	9.42983	9.71552	4.28064	3.15888	3.30121	1.54586	13.8367	39.4162	21.7193	15.4392	13.7574	0.659636	0.285413	0.305789	0.161902	Gender Neutral	54.7693	32.9134	1	TRUE	TRUE	TRUE	TRUE	FALSE	FALSE	TRUE	TRUE	TRUE
WBGene00001027	dnj-9	F11G11.7	53.899	51.5483	53.9209	35.0091	32.5768	36.4379	38.1107	43.1668	42.6309	40.3035	36.5286	32.3	133.83	13.0109	18.5544	19.2671	1.20095	56.1291	8.27313	6.38795	10.0625	1.90251	11.8458	12.5446	0	38.2485	11.2618	15.9275	56.496	18.5196	0.18926	1	-0.0807316	0.850744	Gender Neutral	47.039	38.5863	1.2831	FALSE	FALSE	TRUE	FALSE	FALSE	FALSE	TRUE	FALSE	TRUE
WBGene00001028	dnj-10	F22B7.5	51.1445	45.2712	49.1444	29.0666	26.0153	29.1362	26.3186	29.3421	33.051	27.0669	31.5983	23.256	229.098	21.7611	41.8317	46.1578	1.80142	79.5667	12.0915	9.42983	17.3491	0.951253	8.68693	16.506	1.54586	58.4763	27.216	30.5881	86.6424	36.1397	-0.152485	1	-0.400831	0.148207	Gender Neutral	55.3474	64.3546	1.14568	FALSE	FALSE	TRUE	FALSE	FALSE	FALSE	TRUE	TRUE	TRUE
WBGene00001029	dnj-11	F38A5.13	59.2591	55.1624	61.5632	37.9803	40.2594	34.9847	45.6303	52.7594	48.1394	51.2846	40.7865	63.3081	158.327	16.2637	29.0123	11.6499	2.40189	86.4856	16.8645	3.04188	15.6142	2.85376	11.0561	12.5446	1.54586	49.8284	20.6466	22.4433	59.6982	39.6848	0.222913	0.925783	0.310369	0.203894	Gender Neutral	174.523	176.587	1.73758	FALSE	FALSE	TRUE	TRUE	FALSE	FALSE	TRUE	FALSE	TRUE
WBGene00001030	dnj-12	F39B2.10	72.5105	68.6676	70.4792	44.4396	48.2058	42.1092	42.8959	40.3454	49.8159	49.3258	47.5096	45.22	299.416	20.6992	26.6508	14.7864	1.80142	65.0371	10.8187	1.82513	14.9203	1.42688	11.8458	7.59278	2.31878	79.0666	29.0929	10.1357	82.1136	24.34	0.152994	1	0.253392	0.228461	Gender Neutral	246.436	280.828	1.59547	FALSE	FALSE	TRUE	FALSE	FALSE	FALSE	TRUE	TRUE	TRUE
WBGene00001031	dnj-13	F54D5.8	47.7944	50.5972	62.2001	34.1048	39.3692	41.8256	38.7943	36.3955	35.925	46.9515	51.3193	55.5561	397.406	34.0059	40.4823	41.2226	6.00473	81.6424	5.09116	16.122	19.0841	3.80501	6.31777	10.5639	2.31878	89.8559	24.4005	39.0948	126.601	44.1824	-0.333152	0.768361	0.443046	0.0173736	Gender Neutral	285.574	276.836	1.10587	FALSE	FALSE	TRUE	FALSE	FALSE	FALSE	TRUE	TRUE	TRUE
WBGene00001032	dnj-14	K02G10.8	6.70015	7.03796	6.15632	4.13391	3.23131	3.26098	4.7852	4.23204	7.90349	2.84914	4.25793	7.75201	15.4244	1.77422	3.71088	0.448072	0.600473	7.61073	4.45476	12.7759	4.1638	0.475627	0	0.660242	0	1.72958	5.63089	1.44796	7.77677	3.96848	0.171099	1	-0.26078	0.203894	Oogenic	21.6369	5.42518	2.07219	FALSE	FALSE	TRUE	FALSE	TRUE	FALSE	FALSE	FALSE	FALSE
WBGene00001033	dnj-15	K08D10.2	5.58346	5.42113	5.30717	3.74636	3.13239	2.97742	7.0069	4.23204	4.55049	7.00414	5.71459	2.584	38.1075	2.66133	4.04823	1.79229	0.600473	6.5729	0	1.21675	2.77586	0	1.57944	1.32048	0.772928	9.55388	0.938482	0.723978	6.63313	0	0.48761	0.556205	0.0544717	0.995645	Gender Neutral	77.5447	58.5652	3.40733	FALSE	FALSE	TRUE	FALSE	FALSE	FALSE	FALSE	FALSE	FALSE
WBGene00001034	dnj-16	R74.4	50.7722	55.3526	49.6751	44.3104	44.9086	47.2843	18.2863	25.1101	22.2735	27.0669	22.4102	25.84	70.3173	22.4242	27.4942	12.9941	4.20331	80.2586	8.90953	11.255	14.0528	7.1344	7.89721	6.2723	4.63757	18.8607	26.2775	28.2351	24.1309	25.9274	-0.221824	1	-0.263195	0.374007	Gender Neutral	63.5206	94.4596	1.8451	FALSE	FALSE	TRUE	TRUE	FALSE	FALSE	TRUE	TRUE	TRUE
WBGene00001035	dnj-17	T03F6.2	32.1607	26.8203	23.9884	19.7222	18.9262	22.8269	21.7043	22.2887	17.3637	20.0627	18.4884	18.088	91.8662	13.6024	23.2773	14.5623	7.20568	29.751	2.86378	8.11168	11.1035	0.475627	3.55374	3.96145	0	36.5683	26.2775	10.1357	32.022	10.0535	0.501462	0.630968	-0.25349	0.298587	Gender Neutral	54.1019	48.9288	1.84779	FALSE	FALSE	TRUE	FALSE	FALSE	FALSE	TRUE	TRUE	TRUE
WBGene00001036	dnj-18	T04A8.9	9.5291	9.32054	11.6758	7.94487	6.19883	8.5778	4.35795	3.5267	4.67024	3.91757	4.48203	5.81401	33.2306	6.65333	10.7953	3.58458	0.600473	21.7944	1.59099	1.67303	4.1638	0.951253	0.789721	0.660242	1.54586	7.41249	11.731	11.9456	8.23423	3.17479	-0.318084	0.908764	-0.110602	0.849549	NA	NA	NA	2.88104	FALSE	FALSE	TRUE	TRUE	FALSE	FALSE	TRUE	TRUE	TRUE
WBGene00001037	dnj-19	T05C3.5	82.933	74.7545	80.4567	57.3365	51.8658	47.237	42.2123	40.6275	47.1814	42.7965	41.5709	54.2641	222.52	17.4465	32.7232	9.40952	3.60284	95.1341	10.8187	2.73769	11.1035	7.1344	8.68693	11.2241	0.772928	60.7824	27.216	31.131	65.9882	16.9322	0.320331	0.78302	0.266747	0.18193	Gender Neutral	366.126	437.074	1.44744	FALSE	FALSE	TRUE	TRUE	FALSE	FALSE	TRUE	TRUE	TRUE
WBGene00001038	dnj-20	T15H9.7	5.6579	5.70645	6.15632	4.77984	2.30808	4.32435	4.2725	3.9499	5.02949	5.02557	4.93024	6.46001	26.5391	2.95703	7.0844	4.48072	3.00236	6.22696	3.81837	1.52094	3.46983	2.85376	0	1.32048	0.772928	6.91833	4.69241	3.61989	8.34859	5.29131	-0.920555	0.0854576	-0.394493	0.0494864	Gender Neutral	54.0077	104.883	1	FALSE	FALSE	TRUE	FALSE	FALSE	FALSE	FALSE	FALSE	FALSE
WBGene00001039	dnj-21	T19B4.4	4.46677	4.18473	4.67031	5.16739	4.41832	3.96989	6.836	5.92485	8.14299	7.479	6.72305	7.75201	24.9513	3.84414	7.75911	3.58458	3.00236	12.4539	0.636395	4.71491	3.46983	0.951253	2.36916	0.660242	0	6.42416	6.56937	5.06784	4.46021	11.1118	-0.602008	0.655245	-0.21029	0.374056	Gender Neutral	65.6379	83.262	1.5314	FALSE	FALSE	TRUE	FALSE	FALSE	TRUE	FALSE	FALSE	FALSE
WBGene00001040	dnj-22	T23B12.7	21.4405	15.4074	17.1952	21.7031	16.1565	13.6111	14.6974	15.2353	16.286	20.8937	17.9281	34.884	88.0101	6.20977	14.8435	17.9229	3.00236	26.6376	6.36395	2.73769	5.20474	1.42688	2.36916	3.30121	0.772928	27.4262	28.1544	7.96375	30.3065	16.1385	-0.444891	0.887652	-0.173979	0.650982	Gender Neutral	94.4089	109.045	2.94823	FALSE	FALSE	TRUE	FALSE	FALSE	FALSE	TRUE	TRUE	TRUE
WBGene00001041	dnj-23	T24H10.3	32.9052	24.3475	28.2342	37.2052	36.039	38.033	15.7228	18.3388	17.723	19.4098	18.8245	16.796	113.415	26.6133	43.5185	19.6032	0.600473	52.5832	8.27313	13.3843	18.0431	2.37813	6.31777	11.2241	0.772928	29.65	45.9856	39.0948	50.0916	65.3477	0.459051	0.537302	0.520502	0.00696074	Oogenic	133.355	55.4995	2.6627	FALSE	FALSE	TRUE	TRUE	FALSE	FALSE	TRUE	TRUE	TRUE
WBGene00001042	dnj-24	W03A5.7	203.833	176.329	166.008	543.222	355.51	327.516	373.758	412.482	416.969	457.762	464.787	443.156	23.1367	55.8879	45.8799	54.3661	59.4468	151.523	61.7303	264.644	124.914	29.9645	0	0.660242	8.50221	0	163.296	144.072	142.955	315.362	0.654711	0.402298	-0.194394	0.492681	Gender Neutral	0.921358	2.14724	1.23972	FALSE	FALSE	FALSE	FALSE	TRUE	TRUE	FALSE	TRUE	TRUE
WBGene00001043	dnj-25	W07A8.3	30.374	34.9996	33.0106	18.9902	19.5857	21.6926	17.7736	16.646	20.597	16.5013	17.0317	12.92	113.944	14.933	18.217	23.4118	0.100079	43.5887	3.28804	5.0191	7.4784	0.951253	5.56961	4.62169	0.386464	27.6733	15.0157	19.1854	47.2325	20.5038	-0.264661	0.876977	0.284627	0.181114	Gender Neutral	34.0547	19.7074	1.1248	FALSE	FALSE	TRUE	FALSE	FALSE	FALSE	TRUE	TRUE	TRUE
WBGene00001044	dnj-26	Y39C12A.8	29.2573	26.4399	26.1113	14.0811	19.3878	21.5508	13.1593	8.18193	11.7355	9.61586	9.86048	11.628	28.7318	17.1508	22.2653	7.16916	4.20331	34.8249	7.63674	9.12564	11.1035	0.475627	2.36916	1.32048	0.772928	7.65957	20.6466	24.9772	11.7795	16.4031	-0.942651	0.544744	-0.761392	0.00618985	Gender Neutral	38.4914	21.7592	1	FALSE	FALSE	FALSE	TRUE	FALSE	FALSE	TRUE	TRUE	TRUE
WBGene00001045	dnj-27	Y47H9C.5	2.38228	2.5679	2.33516	5.49036	3.65995	4.07623	4.7852	8.46407	2.75425	9.79393	8.40382	10.982	3.93172	1.92207	4.04823	3.13651	4.50355	6.22696	2.22738	12.0154	5.55173	0	0	0	0	0	3.28469	4.34387	2.74474	18.6519	1.33708	0.0120659	0.882394	1.34687e-05	Gender Neutral	9.09897	6.02532	1.10034	FALSE	FALSE	FALSE	FALSE	TRUE	TRUE	FALSE	FALSE	FALSE
WBGene00001046	dnj-28	Y54E10BL.4	12.6558	10.0814	8.91605	10.5932	9.29825	10.1374	14.5265	11.2854	17.244	10.803	10.7569	6.46001	23.5903	6.35762	6.24102	7.61723	11.409	12.4539	0.636395	5.1712	10.4095	9.27472	0.789721	2.31085	3.09171	11.86	10.3233	13.0316	11.2077	4.49761	0.0346027	1	0.210386	0.460752	Spermatogenic	31.5395	110.998	1	FALSE	FALSE	TRUE	FALSE	FALSE	FALSE	FALSE	TRUE	FALSE
WBGene00001047	dnj-29	Y63D3A.6	65.7955	60.3933	63.2615	40.7191	30.7963	38.5647	46.8608	46.8345	47.4209	45.5269	41.1227	54.2641	187.588	18.6293	20.4098	18.371	7.23903	52.2373	3.50017	23.8957	14.3998	3.09157	2.36916	4.62169	3.09171	30.6383	28.1544	19.0647	61.8711	32.5416	0.150474	1	0.377598	0.0508955	Gender Neutral	88.3542	119.015	1	FALSE	FALSE	TRUE	FALSE	FALSE	FALSE	TRUE	TRUE	TRUE
WBGene00001048	dnj-30	Y71F9B.16	24.5672	16.7389	16.5584	19.0548	18.4316	17.1911	14.0138	15.5175	16.0465	19.2317	18.1522	21.964	56.7075	9.61036	22.6026	13.4422	4.20331	30.097	9.54592	11.5591	11.2769	1.90251	3.9486	1.32048	0	15.8133	22.5236	26.0632	26.0751	21.1652	0.870092	0.143856	0.219447	0.317876	Gender Neutral	98.5726	96.8764	1	FALSE	FALSE	TRUE	FALSE	FALSE	FALSE	TRUE	TRUE	TRUE
WBGene00001049	dog-1	F33H2.1	138.098	134.862	145.31	72.9248	72.9682	74.1165	75.8796	100.581	88.8544	83.8717	78.2115	60.0781	289.662	26.909	49.5346	48.8399	5.40426	137.166	16.5463	8.21308	29.2333	2.61595	21.3225	23.7687	4.2511	80.7138	34.7238	26.7872	118.253	34.7904	0.686135	0.346422	0.621155	0.00632426	Gender Neutral	33.3306	25.1921	1.13621	FALSE	FALSE	TRUE	FALSE	FALSE	FALSE	TRUE	FALSE	TRUE
WBGene00001050	dom-3	F54C1.2	25.5675	24.0492	23.1442	15.3084	11.576	13.6485	18.8568	16.2772	24.6899	13.4851	13.5625	13.5899	33.1172	10.3496	31.2383	6.27301	4.20765	29.751	5.72755	11.1321	19.7242	0.23863	1.57944	0.660242	1.15939	13.5896	21.5851	16.6515	21.2718	20.5038	0.363791	0.764604	0.603016	0.00897876	Gender Neutral	43.5511	33.5374	1.66272	FALSE	FALSE	TRUE	TRUE	FALSE	FALSE	TRUE	TRUE	TRUE
WBGene00001051	cks-1	C09G4.3	20.6216	23.7769	17.4075	19.8945	18.3327	18.9633	14.8683	17.4924	20.3575	17.9259	19.721	16.796	75.3076	7.39259	13.1567	17.0267	3.00236	24.9078	5.72755	2.12932	10.0625	3.80501	10.2664	8.58314	3.09171	21.9904	7.50785	7.23978	34.0806	8.4661	0.765381	0.231376	0.587412	0.00130135	NA	NA	NA	4.06325	FALSE	FALSE	TRUE	FALSE	FALSE	FALSE	TRUE	FALSE	TRUE
WBGene00001052	dop-1	F15A8.5	0	0	0	0	0	0.00708909	0	0	0	0.142457	0	0	0	0	0	0	0	0.691884	0	0	0	0	0	0	0	0	0	0	0.228729	0	-0.746027	0.592837	-0.670064	0.169024	NA	NA	NA	0.742914	FALSE	FALSE	FALSE	FALSE	FALSE	FALSE	FALSE	FALSE	FALSE
WBGene00001053	dop-2	K09G1.4	0.306543	0.38043	0	0	0.065945	0.141782	0	0.282136	0	0	0	0	0	0.295703	0	0	0	0	0	0.304188	0	0.475627	0.789721	0	0	0	0	0.723978	0	0	1.08012	0.628253	-0.209783	0.73282	NA	NA	NA	1.21694	FALSE	FALSE	FALSE	FALSE	FALSE	FALSE	FALSE	FALSE	FALSE
WBGene00001054	dpf-1	T23F1.7	0.148892	0	0	0	0.065945	0.0708909	0.1709	0	0	0	0	0	0	0	0	0	0	0	0	0	0	0	0	0	0	0	0	0	0	0	0.18015	1	-0.590571	0.0306142	Spermatogenic	0.290339	0.787002	1.08106	FALSE	FALSE	FALSE	FALSE	FALSE	FALSE	FALSE	FALSE	FALSE
WBGene00001055	dpf-2	C27C12.7	0	0	0.424574	0	0	0.0945212	0	0	0	0	0	0	0	0	0.337352	0	0	0	0	0.304188	0	0	0	0	0	0	0	0	0	0	0.885479	0.128053	0.336893	0.0864901	Gender Neutral	0.382684	0.703286	0.880609	FALSE	FALSE	FALSE	FALSE	FALSE	FALSE	FALSE	FALSE	FALSE
WBGene00001056	dpf-3	K02F2.1	32.6074	32.5268	34.6028	24.8035	23.2126	22.0471	19.3117	25.1101	21.7945	18.8756	19.1607	15.504	140.635	16.2637	29.687	12.9941	3.00236	47.74	9.54592	5.47538	12.4914	1.90251	5.52805	3.30121	2.31878	26.1908	29.0929	22.4433	28.8198	14.022	0.733123	0.232782	0.620892	0.00100447	Gender Neutral	110.68	96.1888	0.667413	FALSE	FALSE	TRUE	TRUE	FALSE	FALSE	TRUE	TRUE	TRUE
WBGene00001057	dpf-4	F01F1.5	39.9031	42.0375	34.1782	22.0906	23.2126	23.5358	18.799	20.0316	25.1475	19.5879	16.5835	14.212	53.5319	8.8711	13.6628	11.2018	3.60284	36.3239	3.81837	14.1447	10.236	0	0.789721	2.64097	0	14.5779	7.50785	18.0994	22.8729	5.29131	0.0270749	1	0.00915964	1	Gender Neutral	83.8477	81.5517	1.16048	FALSE	FALSE	TRUE	FALSE	FALSE	FALSE	TRUE	FALSE	TRUE
WBGene00001058	dpf-5	R11E3.8	40.1265	38.6137	38.2116	28.4207	23.9051	23.9257	32.0438	30.1885	34.7275	31.9341	31.8224	36.176	129.293	8.8711	17.0363	15.2345	5.40426	37.3618	6.36395	4.56282	6.24569	1.42688	7.10749	5.94217	1.15939	35.827	11.2618	9.41171	46.7178	10.3181	-0.00867816	1	0.643464	0.00151918	Gender Neutral	143.951	77.1024	0.636239	FALSE	FALSE	TRUE	FALSE	FALSE	FALSE	TRUE	FALSE	TRUE
WBGene00001059	dpf-6	F44B9.1	0.521123	0	0.424574	0.129185	0.164863	0.531682	0.25635	0.282136	0.478999	0	0.224102	0	0	0.295703	1.51809	0.896144	1.30102	0.691884	0	3.95444	1.38793	0	0	0	0	0.494166	0	0	0.514639	0	1.69593	0.0396908	1.01898	5.16188e-05	NA	NA	NA	1.27038	FALSE	FALSE	FALSE	FALSE	FALSE	FALSE	FALSE	FALSE	FALSE
WBGene00001060	dpf-7	R11E3.7	51.3678	49.0755	44.1557	24.6743	28.9499	32.8934	28.3694	35.5491	37.6014	25.1674	28.2368	25.84	308.262	18.925	21.2532	26.8843	2.10166	67.4587	6.36395	3.75165	11.1035	0.951253	7.89721	11.2241	3.09171	40.6452	15.9542	18.0994	67.3606	26.192	0.66506	0.397931	0.201392	0.536764	Oogenic	53.5276	23.0326	0.969169	FALSE	FALSE	TRUE	FALSE	FALSE	FALSE	TRUE	TRUE	TRUE
WBGene00001061	dpl-1	T23G7.1	73.255	76.4664	66.0212	55.2911	55.7895	60.1155	49.4756	60.0949	56.7614	50.2161	46.7252	38.76	201.425	21.8821	37.1088	26.4363	2.40189	89.945	13.3643	6.99632	16.3082	1.42688	16.5841	13.8651	3.09171	67.3301	32.8469	37.6468	76.1666	15.8739	0.786412	0.20422	1.01947	3.89115e-09	Oogenic	81.3895	20.0855	1.99749	FALSE	FALSE	TRUE	FALSE	FALSE	FALSE	TRUE	FALSE	TRUE
WBGene00001062	dpr-1	R10D12.2	0	0	0	0	0.065945	0	0	0	0	0	0	0	0	0	0	0	0	0	0	0	0	0	0	0	0	0	0	0	0	0	-2.40427	1	0	1	NA	NA	NA	0.687288	FALSE	FALSE	FALSE	FALSE	FALSE	FALSE	FALSE	FALSE	FALSE
WBGene00001063	dpy-1	M01E10.2	1.19114	1.52172	2.33516	1.93777	0.65945	1.70138	15.7228	18.0567	20.6154	23.8616	15.463	12.92	0.45366	1.18281	1.01206	9.85759	12.6099	0	0	6.99632	3.46983	1.42688	0	0	0	0	0.938482	0	1.25801	3.70392	0.25509	1	0.244294	1	NA	NA	NA	0.680926	FALSE	FALSE	FALSE	FALSE	FALSE	FALSE	FALSE	FALSE	FALSE
WBGene00001064	dpy-2	T14B4.6	0	0	0.212287	0.129185	0	0.0708909	0	0	0	0.237429	0	0	0	0	0	0	0.600473	0	0	0	0	1.42688	0.789721	0.660242	1.54586	0.494166	0	0	0	0	0.888084	0.477477	-1.85279	7.74822e-08	NA	NA	NA	0.609487	FALSE	FALSE	FALSE	FALSE	FALSE	FALSE	FALSE	FALSE	FALSE
WBGene00001065	dpy-3	EGAP7.1	0.00286331	0.00365798	0.00581608	0.00993729	0.0329725	0.0115879	0	0.0594003	0.0299375	0.101053	0	0	0	0	0	0	0	0	0	0	0	0	0	0	0	0	0	0	0	0	0.418005	1	-2.45531	0.00198804	NA	NA	NA	0.458689	FALSE	FALSE	FALSE	FALSE	FALSE	FALSE	FALSE	FALSE	FALSE
WBGene00001066	dpy-4	Y41E3.2	0.0621816	0.0390185	0.106905	0.198332	0.0415689	0.150273	1.34275	3.57399	1.98115	1.8096	0.471814	1.292	0	0.0197136	0	0	0.640504	0.0406991	0.636395	2.36521	0.693966	0	0	0	0	0	0	0.0452486	0.114364	0	-3.29004	0.000924318	-6.8191	3.42468e-122	Gender Neutral	3.0296	0.483041	0.412502	FALSE	FALSE	FALSE	FALSE	FALSE	FALSE	FALSE	FALSE	FALSE
WBGene00001067	dpy-5	F27C1.8	0	0	0	0	0	0	0	0.0282136	0.2395	0.237429	0	0	0.45366	0	0	0	0.629067	0	0	0	0	0.475627	0	0	0	0	0	0	0	0	-5.50596	1.84252e-07	-7.39634	3.38659e-126	Gender Neutral	4.20374	0.665172	1	FALSE	FALSE	FALSE	FALSE	FALSE	FALSE	FALSE	FALSE	FALSE
WBGene00001068	dpy-6	F16F9.2	0	0.190215	0	0	0.065945	0	0	0	0	0	0	0	0	0	0	0	0	0	0.636395	0.304188	0.346983	0	0	0	0	0	0	0	0	0	0.75789	0.684735	1.36871	6.05264e-09	NA	NA	NA	0.741491	FALSE	FALSE	FALSE	FALSE	FALSE	FALSE	FALSE	FALSE	FALSE
WBGene00001069	dpy-7	F46C8.6	0.00286331	0.00365798	0.00290804	0	0	0.00272657	0	0.01881	0	0.00648817	0	0	0	0	0	0	0	0	0	0.304188	0	0	0	0	0	0	0	0	0	0	1.3459	0.168174	-1.43311	0.00434538	NA	NA	NA	0.683999	FALSE	FALSE	FALSE	FALSE	FALSE	FALSE	FALSE	FALSE	FALSE
WBGene00001070	dpy-8	C31H2.2	0.0212703	0.0190215	0	0	0.0065945	0.0886137	0	0	0.2395	0.0797082	0	0	0	0	0.337352	0	0	0	0	0	0	0	0	0.330121	0	0	0	0	0	0.00629918	-1.69863	0.635532	-2.61125	2.92058e-08	Spermatogenic	0.0906665	0.70239	0.548393	FALSE	FALSE	FALSE	FALSE	FALSE	FALSE	FALSE	FALSE	FALSE
WBGene00001071	dpy-9	T21D12.2	0.297784	0.190215	0.212287	0.516739	0.20333	0.496237	0.569667	1.41068	0.738457	0.929929	0.298802	0	0.45366	0.295703	0.337352	0.448072	0.300236	2.07565	0	1.21675	0.693966	0	0	0	0	0	0	0	0	1.85196	-0.22305	1	-0.370863	0.331379	Gender Neutral	0.749858	1.22193	0.612909	FALSE	FALSE	FALSE	FALSE	FALSE	FALSE	FALSE	FALSE	FALSE
WBGene00001072	dpy-10	T14B4.7	2.97849	2.37769	3.3995	4.77984	4.87993	5.10415	2.7344	4.23204	3.1135	4.51433	2.68922	5.16801	0.909243	2.36563	4.76042	1.34422	0	8.9945	0.636395	10.6479	3.46983	0.951253	0	0	0.00773764	0.494166	6.57343	6.5158	4.34584	10.5826	0.411487	0.904749	-0.379263	0.601641	Oogenic	2.72739	0.181189	0.568381	FALSE	FALSE	FALSE	FALSE	TRUE	TRUE	FALSE	FALSE	FALSE
WBGene00001073	dpy-11	F46E10.9	13.7725	10.4618	13.3741	12.8539	13.3868	15.3833	11.4503	11.8497	10.8972	13.4444	12.2135	12.92	43.4758	11.0889	11.8073	10.7537	1.20095	23.87	15.2735	4.56282	4.77102	1.42688	0	3.30121	1.54586	7.08305	11.2618	8.68773	19.6135	12.9637	0.144353	1	0.7893	6.27899e-05	Gender Neutral	93.8047	48.2127	2.23048	FALSE	FALSE	TRUE	FALSE	FALSE	FALSE	TRUE	TRUE	TRUE
WBGene00001074	dpy-13	F30B5.1	0.721064	0.609141	0.633322	0.74189	0.816148	0.893268	2.45472	1.49935	1.17412	3.67023	1.58294	0.861334	0	0.591407	0.453016	0.512083	0.0857818	0.790725	0.636395	8.95954	1.85058	0	0	0	0	0	0.938482	1.59275	0.411711	3.40679	-5.61158	8.19736e-10	-7.30663	6.95779e-132	Gender Neutral	4.5806	0.422211	0.467239	FALSE	FALSE	FALSE	FALSE	FALSE	FALSE	FALSE	FALSE	FALSE
WBGene00001075	dpy-14	H27M09.4	0.148892	0.029438	0.212287	0.129185	0.13189	0.212673	0.183107	0	0.734466	0.245908	0.69098	0	0	0	0.337352	0.448072	0	0	1.27279	0.626269	0	1.42688	0	0	1.54586	0.494166	0	0	0.228729	3.17479	5.41043	7.07925e-13	4.24782	2.49193e-11	NA	NA	NA	1	FALSE	FALSE	FALSE	FALSE	FALSE	FALSE	FALSE	FALSE	FALSE
WBGene00001076	dpy-17	F54D8.1	0.893353	0.190215	0.530717	3.35881	1.45079	1.41782	1.3672	1.26961	1.1975	9.67522	8.65033	15.504	0.45366	0	0	0	0	0	0	1.67303	1.04095	0	0	0	0	0	0	0	0.114364	0.264566	2.5336	1.17124e-05	1.26717	0.000452689	Gender Neutral	2.25226	2.24398	0.608735	FALSE	FALSE	FALSE	FALSE	FALSE	FALSE	FALSE	FALSE	FALSE
WBGene00001077	dpy-18	Y47D3B.10	1.34003	0.570645	0	0.904294	1.18701	0.992473	0	0.282136	0	0.949714	0.672305	0	3.17562	0	1.34941	0.448072	0	1.38377	1.27279	0	0.346983	0	0.789721	0	0	0.123542	0.938482	0	2.51601	0	0.6695	0.302595	0.522245	0.0268357	Oogenic	8.68564	2.82004	1.04072	FALSE	FALSE	FALSE	FALSE	FALSE	FALSE	FALSE	FALSE	FALSE
WBGene00001078	dpy-19	F22B7.10	0.148892	0.570645	0.424574	0.387554	0.329725	0.425346	0.6836	0	0.2395	0.949714	0	0	0.45366	0.591407	1.34941	0	0.120095	0.691884	0	0.912564	0	0.951253	0	0	0	0	0	1.44796	1.71546	0	0.634925	0.630954	0.608797	0.0314228	Oogenic	4.03049	0.402838	1.24469	FALSE	FALSE	FALSE	FALSE	FALSE	FALSE	FALSE	FALSE	FALSE
WBGene00001079	dpy-20	T22B3.1	0.0496307	0	0	0	0.0219817	0	0	0	0	0	0	0	0.15122	0	0	0	0	0	0	0.076047	0	0	0	0	0	0.123542	0	0	0	0.0377951	-2.43616	1	-2.01164	0.0222331	NA	NA	NA	0.76049	FALSE	FALSE	FALSE	FALSE	FALSE	FALSE	FALSE	FALSE	FALSE
WBGene00001080	dpy-21	Y59A8B.1	32.64	35.9506	39.4854	19.8994	15.1674	18.3631	28.7112	24.179	25.0676	28.3987	31.8224	24.548	154.698	9.01895	11.47	7.16916	0.600473	28.3673	3.81837	2.13285	1.744	0	0.789721	1.32048	0	7.90666	4.69854	5.5505	53.0751	14.5511	1.41884	0.00597727	0.985793	2.04696e-06	Gender Neutral	14.8889	10.4266	1	FALSE	FALSE	TRUE	FALSE	FALSE	FALSE	TRUE	FALSE	TRUE
WBGene00001081	dpy-22	F47A4.2	19.356	17.8802	21.8655	15.5668	12.8593	18.0772	6.68647	6.48912	8.16141	6.76672	9.41227	1.292	55.1953	6.06192	14.1688	6.49705	10.8085	35.2861	34.3653	1.36885	14.411	2.85376	8.68693	5.28193	3.09171	17.4976	11.2618	15.2035	34.3093	10.9795	1.09811	0.0803198	0.721393	0.000761303	Oogenic	2.88165	0.494291	0.245546	TRUE	TRUE	TRUE	TRUE	FALSE	FALSE	FALSE	FALSE	TRUE
WBGene00001082	dpy-23	R160.1	10.1247	10.2716	10.8266	3.10044	3.62698	4.39524	12.6466	9.87475	10.7775	7.95386	8.29176	1.292	22.683	3.25274	7.75911	0.896144	1.80142	13.8377	2.54558	35.2858	11.7974	0	1.57944	0.660242	1.03057	3.95333	6.56937	8.68773	5.71821	7.14327	0.570357	0.375368	0.647422	0.00166242	Oogenic	18.2822	6.10305	0.999058	FALSE	FALSE	TRUE	FALSE	TRUE	FALSE	FALSE	FALSE	FALSE
WBGene00001085	dpy-26	C25G4.5	126.409	122.784	125.462	80.0946	70.2974	72.0252	81.9181	98.6064	107.056	80.607	76.6428	94.3161	433.019	28.6832	47.2293	27.7805	3.00236	135.609	15.2735	3.34607	21.8599	4.28064	24.4814	23.1085	6.18342	118.188	31.9084	29.6831	169.831	20.6361	0.943511	0.07807	0.497742	0.0129394	Gender Neutral	49.8692	68.5003	1.94308	FALSE	FALSE	TRUE	FALSE	FALSE	FALSE	TRUE	FALSE	TRUE
WBGene00001086	dpy-27	R13G10.1	14.2937	11.9835	12.5249	11.1099	6.92423	9.07404	3.7598	5.36058	3.83199	9.73457	6.94715	6.46001	56.2539	9.46251	13.4941	2.68843	1.22597	19.3728	10.1823	5.47538	6.24569	0.953596	4.78478	4.62169	1.93232	9.88332	9.38482	10.1357	22.6441	16.4031	1.24057	0.0332416	0.576786	0.00441364	Oogenic	7.47408	0.630802	1.3935	TRUE	FALSE	TRUE	TRUE	FALSE	FALSE	TRUE	FALSE	TRUE
WBGene00001087	dpy-28	Y39A1B.3	80.4762	79.3197	90.0096	44.9563	39.5011	44.0587	50.5864	53.0415	48.6184	46.1799	44.7083	43.928	205.966	15.6723	37.2774	30.6929	2.40189	76.1077	14.0014	6.84423	13.8793	2.37813	6.31777	13.2048	4.63757	35.6393	33.7853	28.4161	63.4722	18.0014	1.24136	0.0135955	1.22541	5.51228e-11	Gender Neutral	30.6931	28.9599	0.94026	FALSE	FALSE	TRUE	FALSE	FALSE	FALSE	TRUE	TRUE	TRUE
WBGene00001088	dpy-30	ZK863.6	11.018	11.4129	14.8601	6.97598	7.64962	8.71958	15.0392	12.414	13.891	11.5153	10.0846	5.16801	108.425	6.01264	11.47	10.7537	1.80142	21.4484	3.18197	1.82513	5.55173	2.85376	2.36916	2.64097	3.09171	17.0487	3.75393	11.5836	14.4099	0	-0.728229	0.255149	0.466936	0.0338365	Gender Neutral	350.216	238.04	2.81704	FALSE	FALSE	TRUE	FALSE	FALSE	FALSE	TRUE	FALSE	TRUE
WBGene00001089	dre-1	K04A8.6	1.9356	3.8043	3.60888	2.71288	1.3189	2.05584	3.0762	1.97495	4.55049	3.20529	1.79281	6.46001	6.35124	0.295703	3.37352	0.896144	1.80142	4.15131	0.636395	0.456282	1.08432	0	0.789721	0.660242	2.31878	1.4825	4.69241	0.723978	2.85911	0.264566	-0.0585874	1	-0.292442	0.232035	Oogenic	2.91411	0.71733	1.0659	FALSE	FALSE	FALSE	FALSE	FALSE	FALSE	FALSE	FALSE	FALSE
WBGene00001090	drh-1	F15B10.2	100.726	100.465	100.412	58.1332	58.724	61.9823	62.6349	65.1733	67.0599	56.0331	62.6364	41.99	422.282	27.8947	56.6752	39.6544	3.90307	119.004	9.54592	4.56282	22.5539	1.18907	17.3739	17.4964	1.54586	109.474	26.7467	39.8188	117.223	13.3606	0.397054	0.642299	0.311161	0.137089	Gender Neutral	31.5836	28.5048	1.09824	FALSE	FALSE	TRUE	FALSE	FALSE	FALSE	TRUE	FALSE	TRUE
WBGene00001091	drh-2	C01B10.1	0	0	0	0	0	0	0	0	0	0	0	0	0	0	0	0	0	0	0	0	0	0	0	0	0	0	0	0	0	0	NA	NA	NA	NA	Gender Neutral	2.2891	2.20832	0.944335	FALSE	FALSE	FALSE	FALSE	FALSE	FALSE	FALSE	FALSE	FALSE
WBGene00001092	dro-1	F53A2.5	49.3578	52.9749	46.7031	34.234	26.0813	23.5712	33.5819	33.5741	35.925	39.2351	25.9958	20.672	83.4735	10.0539	14.5062	10.7537	1.20095	44.2806	8.90953	1.82513	6.93966	0.951253	2.36916	4.62169	2.31878	38.792	11.2618	8.68773	34.538	15.0802	-0.651441	0.561508	0.346007	0.088651	Gender Neutral	192.002	106.725	2.12472	FALSE	FALSE	TRUE	FALSE	FALSE	FALSE	TRUE	TRUE	TRUE
WBGene00001093	drp-1	T12E12.4	163.037	120.977	137.774	108.817	92.411	94.0014	80.4939	78.3397	80.4719	63.0373	60.3954	82.6881	356.123	39.3286	72.8681	27.3324	27.0213	174.009	14.0007	12.928	29.4936	3.80501	7.10749	12.5446	3.09171	109.705	60.0628	47.0586	163.255	61.9083	0.624522	0.356217	0.603393	0.00093667	Gender Neutral	116.026	71.6563	1.11635	FALSE	FALSE	TRUE	TRUE	FALSE	FALSE	TRUE	TRUE	TRUE
WBGene00001094	dars-1	B0464.1	35.2875	35.9506	32.2676	36.2363	30.7304	37.6431	27.5149	32.7277	29.219	25.8797	27.4525	10.336	94.815	15.3766	24.2894	12.9941	1.80142	58.1183	16.5463	5.62748	6.59268	0.951253	4.73833	0.660242	0	26.9321	28.1544	20.2714	22.301	11.1118	-0.267288	0.895579	0.0468373	0.990248	Gender Neutral	288.026	302.728	0.858469	FALSE	FALSE	TRUE	FALSE	FALSE	FALSE	TRUE	TRUE	TRUE
WBGene00001095	dars-2	F10C2.6	23.8228	22.2552	22.7147	12.0142	14.442	15.0998	10.254	15.2353	10.538	11.5153	13.6702	10.336	122.035	9.46251	21.5906	12.9941	1.92151	37.3618	5.72755	2.12932	5.89871	0.475627	3.15888	5.94217	0.772928	22.7865	12.2003	11.5836	32.022	4.76218	0.589114	0.504754	0.0454208	1	Gender Neutral	27.9756	31.2806	1.29402	FALSE	FALSE	TRUE	FALSE	FALSE	FALSE	TRUE	TRUE	TRUE
WBGene00001096	dsc-1	C18B12.3	0	0	0	0	0.13189	0	0	0	0.2395	0	0	0	0	0	0	0	0	0	0	0.152094	0	0	0	0	0	0	0	0	0	1.98424	-2.43635	1	-2.16867	0.0944093	NA	NA	NA	1.10931	FALSE	FALSE	FALSE	FALSE	FALSE	FALSE	FALSE	FALSE	FALSE
WBGene00001099	dsc-4	K02D7.4	5.21123	3.8043	6.36861	2.45451	2.76969	2.83564	0.740567	1.41068	1.437	1.06843	0.224102	2.584	0.45366	0	2.69882	0	4.20331	1.38377	3.18197	1.52094	2.77586	0.951253	0	0	1.54586	0	1.87696	0.723978	0.972096	0	-0.95813	0.0692054	-0.383451	0.076099	Gender Neutral	1.00861	2.19109	0.884509	FALSE	FALSE	FALSE	FALSE	FALSE	FALSE	FALSE	FALSE	FALSE
WBGene00001101	dsh-1	C34F11.9	8.18907	6.65753	7.21775	5.03821	3.16536	4.6788	1.1963	1.41068	1.6765	2.13686	2.68922	0	4.08294	4.73125	19.5664	0.448072	0.600473	15.2215	6.36395	4.25863	4.1638	0.475627	0.789721	1.32048	0.772928	0.988332	10.3233	10.1357	3.54529	25.9274	0.127023	1	0.180632	0.556515	Oogenic	7.374	0.821994	1	FALSE	FALSE	FALSE	TRUE	FALSE	TRUE	TRUE	TRUE	TRUE
WBGene00001102	dsh-2	C27A2.6	76.8284	83.6946	86.4008	41.9205	39.6659	42.9953	46.8266	52.1951	50.0554	42.4997	33.3912	23.256	261.081	17.1508	40.4823	47.9437	1.80142	98.9395	4.45476	3.34607	10.4095	1.42688	23.6916	18.4868	2.31878	72.6424	15.9542	16.6515	106.244	8.99523	0.943079	0.076385	0.879929	3.00722e-06	Oogenic	60.4279	20.2415	1.47787	FALSE	FALSE	TRUE	FALSE	FALSE	FALSE	TRUE	FALSE	TRUE
WBGene00001103	dsl-1	W09G12.4	0.148892	0.190215	0.106143	0.387554	0.989175	1.06336	0	0.282136	0	0.118714	0.448203	1.292	0.22683	0	0	0	0.900709	0	0	0.76047	0.173491	0	0.789721	0	0	0	0	0	0.686186	0	5.31204	1.16129e-10	7.62436	2.85373e-18	NA	NA	NA	0.832247	FALSE	FALSE	FALSE	FALSE	FALSE	FALSE	FALSE	FALSE	FALSE
WBGene00001104	dsl-2	W09G12.1	0.148892	0.38043	0	1.03348	0.329725	0.7798	0.5127	0.564271	0.478999	0.712286	0.448203	0	3.62928	0	1.34941	0	0	0.691884	0.636395	1.82513	0.346983	0	0	0.660242	0	0.494166	0	1.44796	1.82983	0	4.32518	1.90544e-15	6.99859	4.20256e-80	NA	NA	NA	1	FALSE	FALSE	FALSE	FALSE	FALSE	FALSE	FALSE	FALSE	FALSE
WBGene00001105	dsl-3	Y41D4B.10	0.446677	0.38043	0.636861	1.29185	0.593505	0.567127	2.5635	2.25709	1.916	3.68014	2.24102	2.584	0	0.295703	1.68676	1.34422	0.600473	0.691884	1.90918	6.69214	0.346983	0	0	0	0	0	0	0.723978	0.114364	3.17479	2.93404	0.00229502	0.0782949	1	Gender Neutral	0.903378	1.09133	1	FALSE	FALSE	FALSE	FALSE	FALSE	FALSE	FALSE	FALSE	FALSE
WBGene00001106	dsl-4	F16B12.2	0.148892	0	0	0	0	0	0	0	0	0	0	0	0	0	0	0	0	0	0	0	0	0	0	0	0	0	0.938482	0	0	0	5.12548e-15	1	2.82769	0.728498	NA	NA	NA	0.6575	FALSE	FALSE	FALSE	FALSE	FALSE	FALSE	FALSE	FALSE	FALSE
WBGene00001107	dsl-5	F58B3.8	0.297784	0.25362	0.212287	0.129185	0.0219817	0	0.1709	0.564271	0.478999	0.395714	0.224102	1.292	0	0	1.01206	0.896144	0.600473	0.922513	0	5.77957	2.0819	0	0	0	0	0.247083	0	0	0	0	1.53931	1	2.02457	1	NA	NA	NA	1.33575	FALSE	FALSE	FALSE	FALSE	FALSE	FALSE	FALSE	FALSE	FALSE
WBGene00001108	dsl-6	H02I12.4	0.148892	0	0.636861	0.25837	0.26378	0.0708909	0.1709	0	0	0.356143	0	0	0	0	0.674705	0	0	0	0	1.82513	0.346983	0	0	0	0.772928	0	0.938482	0	0.343093	0	2.54558	0.207498	-0.56503	0.914866	NA	NA	NA	1.09484	FALSE	FALSE	FALSE	FALSE	FALSE	FALSE	FALSE	FALSE	FALSE
WBGene00001109	dsl-7	F15B9.9	0.148892	0	0.212287	0	0	0	0	0	0	0	0.112051	0	0	0.295703	0	0	0	0	0	0.304188	0.346983	0	0	0	0.257643	0.247083	0	0	0	0	0.645914	1	-1.64395	0.001459	NA	NA	NA	1	FALSE	FALSE	FALSE	FALSE	FALSE	FALSE	FALSE	FALSE	FALSE
WBGene00001110	duo-1	F38B7.5	168.62	159.02	172.271	102.121	104.655	114.489	92.9696	107.494	115.678	94.9714	86.3912	60.7241	617.205	56.7751	105.76	251.593	3.00236	288.516	22.2738	11.1029	49.7921	3.42451	43.8295	47.8675	6.95635	203.585	64.7552	64.434	259.836	102.916	0.950082	0.136827	0.547781	0.0162786	Gender Neutral	31.5712	24.9744	1.35632	FALSE	FALSE	TRUE	FALSE	FALSE	FALSE	TRUE	FALSE	TRUE
WBGene00001111	duo-2	F29C4.5	257.137	203.815	201.354	428.441	264.538	284.84	215.932	250.819	217.705	221.224	206.062	149.226	34.4782	99.0606	167.158	118.739	117.993	199.493	83.3677	430.882	185.636	25.446	22.507	22.1181	28.2119	44.8868	261.367	263.166	140.84	362.984	3.19478	0.908764	0.298288	1	NA	NA	NA	1.14785	FALSE	FALSE	FALSE	FALSE	TRUE	TRUE	FALSE	TRUE	TRUE
WBGene00001112	duo-3	Y106G6H.12	121.496	101.004	101.685	125.438	101.357	95.7382	75.0251	78.5748	70.4129	50.0381	70.3679	54.2641	167.401	59.4364	124.483	154.675	134.206	245.1	29.9105	129.888	87.9602	12.3663	26.0608	23.1085	7.72928	55.8408	146.403	129.625	113.106	249.265	-0.326358	0.908127	0.0607817	1	Gender Neutral	57.2264	53.2838	1.0553	FALSE	FALSE	TRUE	FALSE	FALSE	TRUE	FALSE	TRUE	TRUE
WBGene00001113	dur-1	F25H8.5	0	0.190215	0.424574	0.516739	0.593505	0.496237	0.5127	0	0.35925	0.237429	0	0	0	0	0.787156	0	0	0.691884	0	1.21675	0.346983	0.475627	0	0.330121	0	0	0	0	0	0	-0.825667	0.199305	-0.510896	0.025862	Gender Neutral	1.26859	1.19734	0.997799	FALSE	FALSE	FALSE	FALSE	FALSE	FALSE	FALSE	FALSE	FALSE
WBGene00001115	dyb-1	F47G6.1	2.68006	2.09237	1.69829	3.61718	3.82481	3.899	9.91221	10.1569	10.538	21.1311	17.9281	11.628	5.14148	1.25674	4.04823	7.61723	4.20331	4.1579	6.36395	12.0154	3.12285	2.21959	0.789721	1.32048	0.772928	0.494166	0.938482	0.723978	1.48674	1.32283	0.606685	0.652642	-0.172236	0.881828	Gender Neutral	2.13378	1.62095	0.937363	FALSE	FALSE	FALSE	FALSE	TRUE	FALSE	FALSE	FALSE	FALSE
WBGene00001116	dyc-1	C33G3.1	1.04225	0.190215	0.212287	0.129185	0.461615	0	0.1709	0.282136	0	0.118714	0.224102	0	0	0	0.674705	0	0.600473	0.691884	0	1.21675	0.346983	0	0	0	0	0.123542	0.938482	0.723978	0.80055	0	0.216135	1	-0.721965	0.0014862	Spermatogenic	0.222863	0.433016	1	FALSE	FALSE	FALSE	FALSE	FALSE	FALSE	FALSE	FALSE	FALSE
WBGene00001117	dyf-1	F54C1.5	0.595569	0.38043	0.212287	0.516739	0.197835	0.283564	0.1709	0.846407	0.478999	0.356143	0.224102	0	0	1.18281	1.34941	0.448072	2.10166	1.38377	1.59099	4.86701	1.21444	0.951253	0	0	0	0	0.938482	1.44796	0.343093	0	2.3368	0.0945264	0.207568	0.9311	NA	NA	NA	1.11381	FALSE	FALSE	FALSE	FALSE	FALSE	FALSE	FALSE	FALSE	FALSE
WBGene00001118	dyf-2	ZK520.3	4.46677	5.32602	4.8826	3.35881	4.41832	4.85603	18.6281	20.878	16.5255	19.3504	14.0064	14.212	1.81464	3.25274	5.39764	5.37687	14.4114	6.22696	3.18197	170.421	74.9483	0.951253	0.789721	0.660242	0	0.494166	6.56937	7.23978	4.46021	11.1118	0.616686	0.868343	-0.95357	0.0237024	Gender Neutral	0.249365	0.376257	0.916711	FALSE	FALSE	FALSE	FALSE	TRUE	TRUE	FALSE	FALSE	FALSE
WBGene00001119	dyf-3	C04C3.5	169.29	177.851	177.472	339.239	273.606	261.729	414.604	438.157	404.754	723.445	607.988	630.497	3.62928	10.0539	14.5062	3.13651	2.40189	58.1183	6.36395	257.343	142.61	0.475627	0	0.660242	2.31878	0.988332	9.38482	10.8597	250.229	418.807	-1.59498	0.558926	-2.16266	0.000840884	Spermatogenic	0.984192	4.91748	1.2676	FALSE	FALSE	FALSE	TRUE	FALSE	FALSE	TRUE	FALSE	TRUE
WBGene00001121	dyf-5	M04C9.5	0	0	0.424574	0.129185	0	0.212673	0.1709	0	0	0.237429	0.224102	1.292	0.090732	0.147852	0	0	0	0.276754	0.636395	0.304188	0.693966	0	0	0	0	1.72958	0	0	0	0	0.309979	1	-0.0342921	1	NA	NA	NA	0.928297	FALSE	FALSE	FALSE	FALSE	FALSE	FALSE	FALSE	FALSE	FALSE
WBGene00001122	dyf-6	F46F6.4	0.148892	0	0.636861	0.387554	0.39567	0.497182	0.3418	0	0	0.118714	0	0	0.45366	0.299646	1.68676	0	1.20095	0	0.636395	0.616987	0.693966	0	0	0	0	0	1.87696	0	0.228729	0	0.243132	1	-0.852546	0.110582	Gender Neutral	1.04166	0.820314	1	FALSE	FALSE	FALSE	FALSE	FALSE	FALSE	FALSE	FALSE	FALSE
WBGene00001123	dyf-7	C43C3.3	0	0.38043	0	0	0	0	0	0	0	0.118714	0	0	0	0	0	0	2.25177	0.691884	0	0	0	1.07016	0	0	0.193232	0	0	0	0	0	0.144053	1	0.408323	0.185932	NA	NA	NA	0.670336	FALSE	FALSE	FALSE	FALSE	FALSE	FALSE	FALSE	FALSE	FALSE
WBGene00001127	dyf-11	C02H7.1	0.148892	0.190215	0.212287	0.129185	0.13189	0.0708909	0	0	0	0.118714	0.224102	0	0	0	0.337352	0	0	0	0	0.608376	0.346983	0	0	0	0	0	0	0	0	0	1.69523	0.891848	0.345267	1	NA	NA	NA	1.59972	FALSE	FALSE	FALSE	FALSE	FALSE	FALSE	FALSE	FALSE	FALSE
WBGene00001129	dyf-13	C27H5.7	2.08449	1.33151	2.97202	1.16266	1.64863	1.27604	0.3418	0.282136	0.478999	0.237429	0	0	0	1.18281	0.674705	0	0.600473	0.691884	1.90918	3.34607	2.77586	0.475627	0	0	0	0	2.81544	1.44796	0	0	1.09395	0.868	-1.75522	0.0844389	NA	NA	NA	1.11595	FALSE	FALSE	FALSE	FALSE	FALSE	FALSE	FALSE	FALSE	FALSE
WBGene00001130	dyn-1	C02C6.1	8.78464	14.8368	15.4969	6.45924	5.67127	7.65622	4.4434	3.66776	5.50849	7.479	8.29176	6.46001	32.2099	4.13985	7.0844	3.13651	0.600473	16.6052	1.90918	14.9052	9.36854	0.951253	3.15888	3.30121	0.809734	6.43913	0	4.34387	11.0933	5.55588	0.318206	0.786845	0.499202	0.00921754	Oogenic	28.5297	2.32403	0.849402	TRUE	FALSE	TRUE	FALSE	FALSE	FALSE	FALSE	FALSE	FALSE
WBGene00001131	dys-1	F15D3.1	68.5028	59.7275	72.8144	148.347	142.199	142.526	135.866	139.939	133.409	258.916	201.243	177.004	53.0782	65.6462	139.608	202.678	85.4699	82.8142	28.6378	113.175	56.651	13.0005	3.15888	3.30121	6.28	4.69458	84.9367	74.811	134.778	487.868	0.977474	0.176089	0.247724	0.228567	Gender Neutral	2.69005	3.27691	1.05681	FALSE	FALSE	FALSE	FALSE	FALSE	TRUE	FALSE	TRUE	TRUE
WBGene00001132	alp-1	T11B7.4	1.04225	0.190215	1.69829	0.775109	0.39567	0.708909	0.5127	0.282136	0.2395	0	0	1.292	0	0.295703	1.34941	0	1.20095	0	1.27279	1.52094	0	0	0	0.660242	0.386464	0.247083	0	2.17193	0.228729	0	-0.656045	0.349185	-1.15618	8.28295e-07	Gender Neutral	5.70157	4.90543	1.04966	FALSE	FALSE	FALSE	FALSE	FALSE	FALSE	FALSE	FALSE	FALSE
WBGene00001133	eat-2	Y48B6A.4	0	0.063405	0.212287	0.193777	0	0.0708909	0.1709	0.564271	0.2395	0	0	0	0	0	0.674705	0	1.20095	0	0	0.912564	0.693966	0.475627	0	0	0	0	0	0	0	0	-0.0699698	1	-0.417634	1	NA	NA	NA	1.17435	FALSE	FALSE	FALSE	FALSE	FALSE	FALSE	FALSE	FALSE	FALSE
WBGene00001134	eat-3	D2013.5	109.297	105.189	104.657	99.3431	102.742	112.247	73.1452	69.9696	81.1904	74.0834	67.0064	59.4321	229.098	46.1297	69.832	123.22	90.8716	170.895	28.065	41.6738	43.1415	6.18314	14.215	13.2048	6.18342	83.0199	57.2474	76.7416	122.713	72.7555	0.56659	0.447443	0.0270633	1	Gender Neutral	58.1578	37.3268	1.45651	FALSE	FALSE	TRUE	FALSE	FALSE	FALSE	FALSE	TRUE	TRUE
WBGene00001135	eat-4	ZK512.6	0.148892	0	0.636861	0.193777	0.13189	0.141782	0	0.846407	0.2395	0.356143	0	0	0	0	0.337352	0	1.20095	0	0	1.21675	0.346983	0	0	0	0	0.345916	0	0.723978	0	1.98424	0.0722843	1	0.114461	0.975965	NA	NA	NA	1.06884	FALSE	FALSE	FALSE	FALSE	FALSE	FALSE	FALSE	FALSE	FALSE
WBGene00001136	eat-5	F13G3.8	3.42452	1.90215	3.60888	1.42103	1.61565	1.25831	1.5381	1.12854	1.1975	1.42457	2.68922	1.938	0	0.88711	1.01206	0	0.600473	0.691884	0	2.4335	1.38793	0	0	0	0	0.494166	0.938482	0	1.25801	1.85196	-0.625131	1	-1.13702	0.321014	Gender Neutral	0.152193	0.302219	0.808742	FALSE	FALSE	FALSE	FALSE	FALSE	FALSE	FALSE	FALSE	FALSE
WBGene00001137	eat-6	B0365.3	42.2854	45.8418	44.5802	37.4636	35.3355	33.177	31.7874	26.8969	33.051	30.2128	32.943	32.3	153.337	15.3766	32.8919	33.8295	5.70449	53.8517	8.27313	8.82145	13.7058	2.85376	4.73833	6.60242	3.09171	38.6156	26.5903	28.2351	48.8336	6.34957	-0.534542	0.471554	-0.0865606	0.858193	Gender Neutral	250.157	132.496	0.960122	FALSE	FALSE	TRUE	FALSE	FALSE	FALSE	TRUE	TRUE	TRUE
WBGene00001145	eat-16	C16C2.2	30.8207	23.7769	28.0219	213.801	220.784	211.751	13.3302	9.02834	11.975	183.532	175.023	161.5	30.8489	33.4145	58.6993	2.68843	17.714	222.85	141.28	52.03	20.472	6.89658	3.9486	1.32048	1.54586	2.965	177.373	179.546	32.5938	205.634	0.243997	1	-0.325005	0.218786	Oogenic	2.84929	0.630727	1.06604	FALSE	FALSE	FALSE	TRUE	TRUE	TRUE	TRUE	TRUE	TRUE
WBGene00001147	eat-18	Y105E8A.7	4.54121	3.89941	3.29045	3.87554	4.41832	4.71425	1.96535	2.82136	3.53262	2.55236	2.57717	0	0.45366	2.21778	3.5422	2.24036	0	4.49725	0	5.0191	1.38793	0.237813	0	0	0	0	5.63089	5.42983	3.8312	0.529131	-0.499192	0.86002	0.223846	0.745152	NA	NA	NA	1	FALSE	FALSE	FALSE	FALSE	FALSE	FALSE	FALSE	FALSE	FALSE
WBGene00001148	eat-20	H30A04.1	0	0.38043	0.212287	0.387554	0.197835	0.283564	0	0	0	0.118714	0	0	4.08294	0.295703	0.337352	0	0	2.07565	0	0.304188	0	0	0	0	0	0.494166	0	0	0.228729	6.34957	0.652212	0.479213	0.660758	0.000853661	Oogenic	6.09434	0.945059	0.579173	FALSE	FALSE	FALSE	FALSE	FALSE	FALSE	FALSE	FALSE	FALSE
WBGene00001149	bcat-1	K02A4.1	0.744461	0.76086	0.212287	0.775109	1.05512	0.992473	2.9053	0.564271	1.916	0.831	0.896407	0	0.90732	0	0	0	1.80142	2.07565	5.09116	0.304188	0	2.37813	0.789721	0	0	0	0	1.44796	0	0	-1.17362	0.0219972	-0.470676	0.0258909	Gender Neutral	16.9808	25.6512	1.5319	FALSE	FALSE	FALSE	FALSE	FALSE	FALSE	FALSE	FALSE	FALSE
WBGene00001150	ech-1	C29F3.1	0.446677	0.190215	1.27372	0.387554	0.230808	0.319009	1.3672	0.282136	1.1975	0.296786	0.448203	0	3.62928	0.591407	1.18073	0	0	0.345942	0.318197	1.82513	1.21444	0	0	0	0	0.494166	0	0.723978	0.457457	0	-0.932614	0.255149	-2.39821	3.18733e-21	Spermatogenic	0.120914	9.09597	0.846122	FALSE	FALSE	FALSE	FALSE	FALSE	FALSE	FALSE	FALSE	FALSE
WBGene00001151	ech-2	F38H4.8	25.1628	22.6356	26.3236	12.5309	9.89175	12.6895	14.3556	14.3889	13.1725	9.49714	4.48203	6.46001	52.6246	4.43555	7.75911	2.68843	2.40189	13.8377	3.18197	1.52094	4.51078	2.14032	0.789721	0.660242	1.54586	14.0837	3.75393	5.79182	22.7585	4.23305	-0.549108	0.440178	-0.135737	0.633207	NA	NA	NA	1.33319	FALSE	FALSE	TRUE	FALSE	FALSE	FALSE	FALSE	FALSE	FALSE
WBGene00001152	ech-3	F43H9.1	1.63781	3.42387	3.60888	5.61954	4.58318	5.52949	5.127	5.36058	5.74799	12.3463	9.30022	10.336	2.72196	2.06992	6.24102	0.896144	2.40189	16.6052	9.86412	4.71491	6.41918	0.475627	0	1.32048	0	0	8.44633	13.3936	2.80193	12.17	0.0345711	1	-0.388083	0.0555925	Gender Neutral	4.33331	2.8509	1.52596	FALSE	FALSE	FALSE	FALSE	FALSE	TRUE	FALSE	FALSE	FALSE
WBGene00001153	ech-4	R06F6.9	21.5894	25.2986	27.385	14.7271	15.3982	16.5176	36.2308	36.5366	37.1224	23.5648	13.3341	21.964	36.7465	10.6453	14.8435	21.7315	20.7914	20.7565	1.59099	31.4835	19.0841	1.66469	2.36916	1.6506	2.70525	10.3775	12.2003	10.8597	18.8129	40.8754	-0.51681	0.458808	-0.201788	0.400755	Gender Neutral	68.7457	114.476	1	FALSE	FALSE	TRUE	FALSE	FALSE	TRUE	FALSE	TRUE	TRUE
WBGene00001154	ech-5	F56B3.5	6.10458	6.08688	5.73175	3.61718	2.90158	4.04078	3.0762	2.82136	4.78999	3.20529	1.79281	1.292	16.7854	2.06992	3.37352	0.896144	0.600473	8.9945	0	0.912564	1.73491	0.475627	0	0	0	3.45916	0.938482	2.89591	5.14639	0	0.139117	1	0.269879	0.20045	NA	NA	NA	1	FALSE	FALSE	TRUE	FALSE	FALSE	FALSE	FALSE	FALSE	FALSE
WBGene00001155	ech-6	T05G5.6	5.13678	4.18473	6.47475	3.10044	2.53888	3.61544	3.9307	5.36058	4.31099	5.57957	3.36153	3.876	46.1425	1.83396	8.67176	8.0653	1.50118	10.4178	1.27279	2.12932	1.73491	1.42688	3.95321	3.30121	0.772928	13.3443	1.87696	2.90628	8.46296	0	-1.00987	0.200069	-0.711779	0.00104982	Gender Neutral	153.856	265.19	1.45534	FALSE	FALSE	TRUE	FALSE	FALSE	FALSE	FALSE	FALSE	FALSE
WBGene00001156	ech-7	Y105E8A.4	0.297784	0.190215	0	0	0.065945	0	0	0	0.2395	0	0	0	0	0	0	0	0	0.0628986	0	0.00362129	0.0315439	0	0	0	0	0	0	0	0	0	-2.15938	5.80134e-07	0.52226	0.0049096	Gender Neutral	4.05557	12.7694	1	FALSE	FALSE	FALSE	FALSE	FALSE	FALSE	FALSE	FALSE	FALSE
WBGene00001157	ech-8	F01G10.2	0.148892	0	0.212287	0	0.065945	0.141782	0	1.12854	0	0.118714	0	0	0	0	0.674705	0	1.20095	0	0.636395	3.95444	1.73491	0	0	0	0	0	0.938482	0	0	0	-0.0672619	1	-1.11251	8.5824e-05	NA	NA	NA	1.68287	FALSE	FALSE	FALSE	FALSE	FALSE	FALSE	FALSE	FALSE	FALSE
WBGene00001158	ech-9	F01G10.3	0	0	0	0	0.065945	0	0.1709	0.282136	0	0.118714	0	0	0.45366	0	0	0	0	0	1.27279	0.304188	0	0.475627	0	0	0	0	0	0	0	0	-2.3281	0.0128162	-1.92227	1.76507e-12	Gender Neutral	0.284661	0.863858	0.779912	FALSE	FALSE	FALSE	FALSE	FALSE	FALSE	FALSE	FALSE	FALSE
WBGene00001159	eff-1	C26D10.5	0.297784	0	0	0	0.197835	0.3899	0	0	0	0	0	0	0.68049	0	0.506029	0.448072	0	0	0.636395	1.21675	0	0.237813	0	0	0.772928	0	0	0	0	0	0.976228	0.264265	-0.0226169	1	NA	NA	NA	0.9873	FALSE	FALSE	FALSE	FALSE	FALSE	FALSE	FALSE	FALSE	FALSE
WBGene00001160	efk-1	F42A10.4	46.7522	47.3952	52.8594	34.7507	31.2799	29.0653	29.5657	27.3672	37.1224	24.93	28.2368	16.796	133.527	17.4465	21.5906	14.1143	2.40189	63.6534	8.27313	7.6047	10.583	0.475627	2.36916	5.94217	0	31.7045	30.0314	22.4433	57.2965	13.3076	1.34193	0.00567765	0.586419	0.00336925	Gender Neutral	62.7304	47.4898	0.900399	FALSE	FALSE	TRUE	FALSE	FALSE	FALSE	TRUE	TRUE	TRUE
WBGene00001161	efl-1	Y102A5C.18	39.2331	39.5647	45.4294	24.1576	26.2131	27.4525	28.8821	31.3171	31.3745	36.8014	28.9091	31.008	217.568	12.7152	20.5785	21.9555	0	48.7284	8.90953	6.46399	12.2022	3.25011	5.72548	8.58314	1.93232	34.8387	15.0157	8.68773	27.6762	32.277	0.606306	0.329518	0.775439	1.98352e-05	Oogenic	76.4124	28.388	1.11269	FALSE	FALSE	TRUE	FALSE	FALSE	FALSE	TRUE	TRUE	TRUE
WBGene00001162	efl-2	Y48C3A.17	21.2544	25.2986	23.5108	17.6983	15.6619	22.0471	9.99766	10.7212	11.2055	15.153	11.8774	6.46001	44.1185	5.97259	10.4579	5.82494	0.600473	15.9473	2.54741	2.43562	3.12285	0.961823	2.36916	0.660242	0.785022	10.3826	14.0772	12.8506	22.7013	1.05826	-0.0270667	1	0.361096	0.14074	Oogenic	40.0358	17.9928	1	FALSE	FALSE	TRUE	FALSE	FALSE	FALSE	TRUE	TRUE	TRUE
WBGene00001163	efn-2	C43F9.8	0	0.190215	0	0.25837	0.065945	0.7798	1.0254	0	0.478999	0.356143	0.224102	0	0	0.295703	0.337352	0	0	1.38377	0	1.52094	1.04095	0	0	0	0	0.494166	0	0	0.80055	8.99523	-0.132538	1	-0.683656	0.00033083	Gender Neutral	0.741229	1.54602	1	FALSE	FALSE	FALSE	FALSE	FALSE	FALSE	FALSE	FALSE	FALSE
WBGene00001164	efn-3	F15A2.5	1.04225	0.190215	0	0	0.197835	0.212673	0.3418	0	0.718499	0	0	0	0	0	2.02411	0.896144	0	0.691884	0	1.82513	1.38793	0	0	0	0	0	0	1.44796	0	0	-0.331342	0.873606	1.2403	8.72562e-10	Gender Neutral	10.7187	16.4423	0.867718	FALSE	FALSE	FALSE	FALSE	FALSE	FALSE	FALSE	FALSE	FALSE
WBGene00001165	efn-4	F56A11.3	0.297784	0.570645	0.849147	1.80859	0.725395	0.708909	0	0.282136	0	0.593572	0	1.292	0.45366	0	0.337352	0.448072	0.600473	0	0.636395	0.608376	0.346983	0	0	0	0	0.988332	0	0	0.343093	0	1.16696	0.0411957	2.15451	3.7644e-23	Gender Neutral	2.15496	4.36554	1.14134	FALSE	FALSE	FALSE	FALSE	FALSE	FALSE	FALSE	FALSE	FALSE
WBGene00001166	eftu-2	ZK328.2	103.927	117.933	112.618	73.7645	74.9795	67.7008	85.2791	105.519	110.729	68.4982	112.462	59.4321	259.947	18.3336	31.0364	27.7805	3.00236	79.5667	18.7736	2.28141	14.7468	2.37813	16.5841	15.1856	3.09171	85.2437	31.9084	26.7872	85.087	37.5683	0.375539	0.714271	0.74113	3.5479e-05	Gender Neutral	112.496	92.8589	1.81302	FALSE	FALSE	TRUE	FALSE	FALSE	FALSE	TRUE	FALSE	TRUE
WBGene00001167	eef-2	F25H5.4	76.2328	80.6512	77.9093	62.2671	42.7653	54.9405	93.6532	88.5906	93.1654	99.3639	79.1079	69.7681	120.22	24.8391	46.892	21.7315	4.80378	108.626	25.4558	23.4225	20.2985	4.28064	4.73833	5.94217	6.95635	38.545	45.9856	35.4749	85.6589	13.4928	-1.21439	0.0894909	-0.509173	0.0383516	Gender Neutral	0	0	0.719526	FALSE	FALSE	TRUE	TRUE	FALSE	FALSE	TRUE	TRUE	TRUE
WBGene00001168	eef-1A.1	F31E3.5	22.7061	21.1139	24.6253	20.8633	13.3539	18.6798	35.4333	45.4238	43.1099	70.2195	42.9155	30.362	88.2369	7.24473	11.47	13.4422	8.70686	43.5887	9.54592	4.86701	16.1347	19.5007	5.52805	9.24338	2.70525	18.7783	5.63089	7.96375	31.393	1.05826	-1.08942	0.125619	-0.293803	0.351277	NA	NA	NA	1	FALSE	FALSE	TRUE	FALSE	FALSE	FALSE	FALSE	FALSE	TRUE
WBGene00001169	eef-1A.2	R03G5.1	5.58346	6.08688	5.73175	5.23199	3.98967	4.71425	9.28557	12.1318	10.7775	13.1179	10.8689	8.39801	8.39271	1.03496	4.38558	3.13651	4.50355	11.4161	11.4551	2.12932	3.9903	3.32939	0	0.660242	1.93232	1.23542	1.87696	1.44796	4.86048	2.91022	-0.939621	0.113778	-0.354658	0.194088	Gender Neutral	48.6911	76.1007	0.669824	FALSE	FALSE	FALSE	FALSE	FALSE	FALSE	FALSE	FALSE	FALSE
WBGene00001170	egl-1	F23B12.9	0.297784	0.76086	0.212287	1.03348	1.25296	0.850691	0.6836	1.69281	2.1555	3.79886	1.34461	0	1.81464	0.295703	2.69882	4.48072	1.20095	2.76754	0.636395	0.608376	1.04095	0	2.36916	2.31085	0	12.8483	0	0.723978	1.71546	0	0.392615	1	1.1598	0.228461	NA	NA	NA	1	FALSE	FALSE	FALSE	FALSE	FALSE	FALSE	FALSE	FALSE	FALSE
WBGene00001171	egl-2	F16B3.1	3.57886	3.66221	2.33578	3.00391	3.46426	4.66158	2.63167	0.846407	2.4563	1.9192	0.22543	0.00378886	1.81464	2.0735	7.76504	1.3509	0.600473	6.23293	2.54558	33.7692	10.0651	0.951253	0	0.00190821	3.10718	1.11607	6.56937	5.79393	0.343434	5.29131	0.342832	1	-0.479643	0.191666	NA	NA	NA	0.879147	FALSE	FALSE	FALSE	FALSE	TRUE	FALSE	FALSE	FALSE	FALSE
WBGene00001172	egl-3	C51E3.7	0.297784	0.76086	1.48601	1.03348	0.725395	0.354455	0	0.282136	0	0.118714	0.224102	0	0.45366	0	6.57837	0	0	0.691884	0.636395	3.65026	0.693966	0.475627	0	0.220081	0.128821	0	0	0	0.457457	0	-0.501442	0.646621	-0.422719	0.0979578	Gender Neutral	0.558267	0.850556	0.719533	FALSE	FALSE	FALSE	FALSE	FALSE	FALSE	FALSE	FALSE	FALSE
WBGene00001173	pkg-1	F55A8.2	36.3297	35.9506	35.0273	23.5762	18.1349	21.4091	24.5242	29.06	29.8177	31.3406	29.1332	32.3	178.969	11.2367	15.8556	27.3324	7.20568	31.4807	14.0007	4.25863	6.24569	1.18907	2.36916	5.94217	1.54586	23.72	9.38482	14.4796	30.8784	18.255	0.325774	0.779435	0.531388	0.00902906	Gender Neutral	101.953	62.7683	1.18742	FALSE	FALSE	TRUE	FALSE	FALSE	FALSE	TRUE	FALSE	TRUE
WBGene00001174	egl-5	C08C3.1	2.82895	0.951075	1.59215	1.55022	0.52756	1.5596	0.1709	0.564271	0	0.593572	0.448203	1.292	0	0	1.68676	0.746787	0	0	0.127279	1.21675	0.809627	0	0	0	0	0.494166	1.87696	1.44796	0.457457	0	0.329651	1	-1.28864	2.55819e-05	NA	NA	NA	1.09618	FALSE	FALSE	FALSE	FALSE	FALSE	FALSE	FALSE	FALSE	FALSE
WBGene00001175	egl-6	C46F4.1	0.297784	0	0.424574	0.516739	0.39567	0.141782	0.3418	0.282136	0	0.356143	0.448203	0	2.2683	0.295703	1.34941	0	0	0.691884	0	1.82513	0.346983	0.475627	0.789721	0.660242	0	0	1.87696	0	0.228729	0	-0.360995	0.913323	1.00815	0.00106634	Gender Neutral	3.85555	2.16227	0.672085	FALSE	FALSE	FALSE	FALSE	FALSE	FALSE	FALSE	FALSE	FALSE
WBGene00001177	egl-8	B0348.4	34.9897	31.9561	26.9604	162.256	140.512	136.855	114.418	129.782	115.439	604.226	469.437	496.129	21.0952	25.4305	14.6748	18.595	127.903	26.2916	29.9105	399.196	199.428	9.51253	0.789721	0.660242	4.05787	0.893859	15.0157	17.3755	30.5924	85.6531	0.0377397	1	-0.343566	0.122325	Gender Neutral	5.00998	4.83206	0.871324	FALSE	FALSE	FALSE	FALSE	FALSE	TRUE	FALSE	TRUE	TRUE
WBGene00001178	egl-9	F22E12.4	35.213	31.6708	30.5693	18.0213	18.5305	16.4821	3.0762	4.51417	4.43074	3.324	2.24102	3.876	23.5903	28.6832	51.9523	9.85759	3.60284	45.6644	8.27313	32.2439	11.6239	2.85376	5.52805	1.98072	3.34935	6.42416	57.2474	52.8504	21.043	36.51	0.076314	1	-0.0361851	1	Oogenic	4.61735	0.973183	1.03883	TRUE	TRUE	FALSE	TRUE	TRUE	FALSE	TRUE	TRUE	TRUE
WBGene00001179	egl-10	F28C1.2	6.40237	9.89118	6.58089	18.6026	19.3219	22.3306	0.1709	0.564271	0.478999	2.73043	3.58563	1.292	3.17562	2.95703	13.4941	4.48072	1.20095	20.7565	19.7282	1.52094	1.38793	0.951253	0	0	1.54586	0.494166	35.6623	31.855	2.63038	18.255	0.328617	0.869132	-0.0503438	1	Oogenic	2.93561	0.862029	0.649894	FALSE	TRUE	FALSE	TRUE	FALSE	TRUE	TRUE	TRUE	TRUE
WBGene00001182	egl-13	T22B7.1	1.19114	0.951075	0.849147	1.09807	0.329725	0.354455	0.6836	1.69281	0.478999	0.237429	0.224102	0	0.45366	0.147852	0.674705	0.896144	1.26767	1.2922	0.636395	1.82513	1.09052	1.90251	0.789721	0	0	0.564761	0	0.723978	0.457457	0	0.169257	1	-0.537638	0.0109249	Gender Neutral	0.253966	0.587411	1.00803	FALSE	FALSE	FALSE	FALSE	FALSE	FALSE	FALSE	FALSE	FALSE
WBGene00001184	egl-15	F58A3.2	0	0	0.212287	0	0.13189	0	0	0	0	0	0	0	0.15122	0	0	0.448072	0	0.691884	0.636395	0	0.346983	0	0	0	0	0.494166	0	0	0	0	0.459017	0.821378	-0.448914	0.0573117	NA	NA	NA	0.605262	FALSE	FALSE	FALSE	FALSE	FALSE	FALSE	FALSE	FALSE	FALSE
WBGene00001185	egl-17	F38G1.2	0	0.190215	0	0.516739	0	0.0708909	0	0	0	0.118714	0	0	0	0	0.337352	0	0.600473	0	0	0.304188	0.346983	0	0	0.660242	0	0	0	0	0	0	0.0626078	1	-1.02676	0.233351	NA	NA	NA	1	FALSE	FALSE	FALSE	FALSE	FALSE	FALSE	FALSE	FALSE	FALSE
WBGene00001186	egl-18	F55A8.1	3.72231	2.66301	3.41175	1.16266	1.12107	1.27604	1.709	0.846407	1.437	2.216	4.03383	1.292	12.7673	0.591407	2.02411	0.448072	0	2.76754	0	0.912564	0.346983	0	0.789721	0	0	3.95333	0	0	4.11711	0	1.80641	0.0019326	2.29803	2.07411e-29	Oogenic	22.7623	0.142547	1.32375	FALSE	FALSE	TRUE	FALSE	FALSE	FALSE	FALSE	FALSE	FALSE
WBGene00001187	egl-19	C48A7.1	0.595569	0.570645	0.424574	0.172246	0.52756	0.354455	0	0.141068	0.478999	0.118714	0.112051	0	0.45366	0.591407	0.674705	0.448072	1.80142	0	0	1.21675	0.693966	1.90251	0.39486	0	0	1.20796	0	2.89591	1.02928	0	-0.277035	0.952309	-0.154201	0.698526	Spermatogenic	0.645102	1.74781	1.07057	FALSE	FALSE	FALSE	FALSE	FALSE	FALSE	FALSE	FALSE	FALSE
WBGene00001188	egl-20	W08D2.1	93.951	87.9745	81.7304	130.993	126.087	138.911	132.618	134.014	128.611	176.884	168.076	144.704	9.0732	45.0948	34.7473	58.6975	54.643	101.361	79.5493	235.289	89.8686	10.4638	0	0.660242	4.63757	0	67.5707	75.2937	116.08	258.481	-0.174033	1	-1.55145	5.25447e-14	NA	NA	NA	1.32863	FALSE	FALSE	FALSE	FALSE	TRUE	TRUE	FALSE	TRUE	TRUE
WBGene00001189	egl-21	F01D4.4	11.1669	13.3151	13.3741	51.9323	39.3692	41.1876	38.4668	46.5524	41.9149	128.093	106.672	127.908	2.04147	6.94903	28.5063	90.7346	75.3594	18.6809	8.27313	382.516	153.233	7.1344	0	0	6.95635	0.494166	2.81544	7.23978	80.055	118.261	-1.1916	0.0646444	-0.522522	0.0310043	Gender Neutral	1.49583	3.17697	1	FALSE	FALSE	FALSE	FALSE	TRUE	FALSE	FALSE	FALSE	TRUE
WBGene00001190	egl-23	Y37A1B.11	6.40237	16.9291	29.9324	0.387554	0.857285	1.77227	20.3371	23.4173	7.90349	0.831	0.672305	0	0.45366	3.54844	2.36147	7.61723	37.8298	0.691884	0.159099	1.82513	9.71552	56.1239	3.15888	4.18153	11.5939	7.90666	0.938482	2.89591	0.228729	5.55588	0.231433	1	-0.766178	0.000755128	NA	NA	NA	1.16862	FALSE	FALSE	FALSE	FALSE	FALSE	FALSE	FALSE	FALSE	FALSE
WBGene00001193	egl-26	C23H3.1	4.76455	3.8043	5.09488	4.90902	5.34155	4.46613	2.3926	1.97495	2.6345	4.62986	4.93024	1.292	12.7025	2.06992	1.34941	0.448072	0.300236	4.84319	1.90918	6.38795	2.77586	0.475627	0	0.660242	0	0.988332	0.938482	0.723978	1.82983	15.3448	-0.0696654	1	0.620029	0.00508614	Oogenic	17.4988	0.710313	1.15918	FALSE	FALSE	TRUE	FALSE	FALSE	TRUE	FALSE	FALSE	FALSE
WBGene00001194	egl-27	C04A2.3	66.4804	72.0957	67.9318	60.7845	56.1852	61.3207	29.7629	32.0224	34.7275	36.7223	43.2516	21.1027	166.13	32.2317	46.5806	26.6603	7.40583	145.642	22.9102	25.2476	30.8815	2.85376	17.6371	23.1592	3.09171	67.3713	47.8626	42.3527	163.884	48.4155	0.188877	0.988313	0.114597	0.793933	Gender Neutral	93.2093	62.4131	0.681824	FALSE	FALSE	TRUE	FALSE	FALSE	FALSE	TRUE	TRUE	TRUE
WBGene00001196	egl-30	M01D7.7	59.3117	45.2712	56.0437	111.853	84.1129	89.3935	21.9763	23.1352	24.908	26.8331	20.3933	28.424	41.3812	23.5086	40.6512	9.40966	22.818	77.2804	10.1823	19.7375	13.8793	5.7126	0	3.96145	2.31979	23.5774	57.2474	35.2336	30.7644	101.064	-0.114319	1	0.554599	0.0171656	NA	NA	NA	1.48777	FALSE	TRUE	FALSE	TRUE	FALSE	TRUE	FALSE	TRUE	TRUE
WBGene00001202	egl-36	R07A4.1	4.46677	2.66301	1.48601	0.25837	0.52756	0.638018	3.418	3.38563	2.1555	0.356143	0.224102	0	0	0	1.01206	1.34422	1.80142	5.53508	0	6.99632	0.693966	0.951253	0	0	0	0	0	0	0.914914	3.70392	-1.05284	0.171465	-0.763355	0.0286257	NA	NA	NA	1.09847	FALSE	FALSE	FALSE	FALSE	FALSE	FALSE	FALSE	FALSE	FALSE
WBGene00001204	egl-38	C04G2.7	1.48892	1.2364	1.91058	1.6794	2.24213	2.44574	0.8545	2.68029	0.838249	2.43364	2.01692	0	1.36098	0.295703	2.19279	0	0.300236	1.38377	0	3.04188	1.21444	0.475627	0	0.660242	0	0.494166	0	0	1.37237	2.64566	0.460863	1	-1.49232	0.000211586	NA	NA	NA	0.908741	FALSE	FALSE	FALSE	FALSE	FALSE	FALSE	FALSE	FALSE	FALSE
WBGene00001207	egl-43	R53.3	0	0	0	0	0	0	0	0	0	0	0	0	0	0	0	0	0	0	0	0	0	0	0	0	0	0	0	0	0	0	0.49717	0.844232	0.0427814	1	NA	NA	NA	1	FALSE	FALSE	FALSE	FALSE	FALSE	FALSE	FALSE	FALSE	FALSE
WBGene00001208	egl-44	F28B12.2	0.595569	0.570645	0.212287	0.516739	0.725395	0.638018	0.1709	0.846407	0.2395	0.712286	0.672305	1.292	0.90732	0	2.69882	0.896144	0.600473	0	2.54558	1.52094	0.346983	0.243685	0	1.32048	0	0	0	0.723978	0.571821	1.58739	0.124999	1	-0.32776	0.136593	Gender Neutral	1.53404	2.89339	0.663727	FALSE	FALSE	FALSE	FALSE	FALSE	FALSE	FALSE	FALSE	FALSE
WBGene00001209	egl-45	C27D11.1	74.0739	79.3197	73.8758	47.54	41.2816	44.8385	52.2954	66.584	58.6774	51.522	42.5793	33.592	227.284	24.8391	30.6991	22.4036	0.600473	111.047	17.1827	3.65026	22.5539	1.42688	21.3225	14.5253	0.772928	67.2066	21.8979	26.0632	104.986	35.4518	0.305315	0.823446	0.430639	0.031703	Gender Neutral	185.196	215.229	1.21154	FALSE	FALSE	TRUE	FALSE	FALSE	FALSE	TRUE	FALSE	TRUE
WBGene00001210	egl-46	K11G9.4	0	0	0	0	0	0.0354455	0	0	0	0.237429	0.336153	0	0	0	0	0	0	0	0	0	0	0	0	0	0	0	0	0	0	0	1.60269	0.315428	0.870558	0.33855	NA	NA	NA	1.23953	FALSE	FALSE	FALSE	FALSE	FALSE	FALSE	FALSE	FALSE	FALSE
WBGene00001211	egl-47	C50H2.2	0	0.190215	0	0	0	0	0	0	0	0	0	0	0	0	0	0	0	0.691884	0	0.304188	0.346983	0	0.789721	0	0.059456	0	0	0	0	0	0.0242948	1	0.0165086	1	Spermatogenic	0.0899587	0.820455	1.15389	FALSE	FALSE	FALSE	FALSE	FALSE	FALSE	FALSE	FALSE	FALSE
WBGene00001214	ego-1	F26A3.3	195.247	222.456	207.935	133.448	132.648	129.305	157.826	174.078	183.896	148.452	166.171	119.51	494.716	57.3172	113.013	168.699	3.3026	322.764	46.775	15.8938	78.7651	2.85376	26.8505	31.0314	6.18342	191.248	87.5134	94.1171	277.905	113.234	0.780859	0.213414	0.142258	0.759826	Gender Neutral	43.7418	49.9147	0.809449	FALSE	FALSE	TRUE	FALSE	FALSE	FALSE	TRUE	TRUE	TRUE
WBGene00001215	ego-2	Y53H1C.2	127.03	112.702	132.025	109.969	94.791	89.8247	162.07	169.916	174.603	180.04	131.081	148.149	301.514	58.1057	39.6735	87.6877	73.608	284.78	25.4558	60.7615	39.7295	5.23189	16.5841	8.08796	6.18342	70.7893	139.13	109.321	151.39	244.194	0.683013	0.279524	0.899973	1.51451e-05	Gender Neutral	29.4404	40.2629	1	FALSE	FALSE	TRUE	FALSE	FALSE	FALSE	FALSE	TRUE	TRUE
WBGene00001223	ehn-3	ZK616.10	0	0	0	0	0	0.0708909	0	0	0	0	0.224102	0	0	0	0	0	0	0	0	0	0	0	0	0	0.772928	0	0	0	0	0	2.22837	1	0	1	NA	NA	NA	1	FALSE	FALSE	FALSE	FALSE	FALSE	FALSE	FALSE	FALSE	FALSE
WBGene00001224	ehs-1	ZK1248.3	57.6213	51.1678	59.6526	40.3057	27.4331	31.7237	27.5149	33.0099	30.656	27.1856	26.8922	23.256	183.052	17.5944	19.6508	38.2355	3.70292	71.956	6.36395	3.27002	6.24569	1.90251	14.6098	11.2241	2.31878	53.1229	22.5236	16.6515	75.1373	17.9905	0.209117	0.961534	0.558041	0.00258423	Oogenic	40.7288	14.3908	1	FALSE	FALSE	TRUE	FALSE	FALSE	FALSE	TRUE	FALSE	TRUE
WBGene00001225	eif-3.B	Y54E2A.11	95.7377	90.3521	94.963	44.1812	41.5454	37.0051	48.7065	43.1668	48.6184	36.0891	42.3552	33.592	96.176	14.1938	15.8556	16.5787	1.20095	53.621	12.4097	6.69214	12.4914	1.42688	8.68693	8.58314	0	40.7687	14.0772	19.5474	81.9992	22.2235	-0.416309	0.725654	0.268429	0.37109	Gender Neutral	184.842	172.738	0.895809	FALSE	FALSE	TRUE	FALSE	FALSE	FALSE	TRUE	FALSE	TRUE
WBGene00001226	eif-3.C	T23D8.4	92.4621	92.7298	99.138	69.889	64.824	68.8351	65.6256	63.4805	61.7909	48.0793	55.8013	51.6801	319.604	27.2047	54.3137	41.2226	1.80142	132.15	19.0918	10.9508	22.2069	1.97045	16.5841	16.506	0.858809	77.337	57.2474	49.2305	119.739	28.5731	0.255313	0.908855	-0.0036913	1	Gender Neutral	188.252	245.434	0.906605	FALSE	FALSE	TRUE	FALSE	FALSE	FALSE	TRUE	TRUE	TRUE
WBGene00001227	eif-3.D	R08D7.3	47.6455	53.8309	58.485	17.5691	24.6964	25.6861	35.7751	39.7811	44.0679	32.2903	31.3742	29.716	86.1954	11.8281	15.8556	14.7864	1.20095	35.2861	7.00034	6.99632	11.1035	2.85376	10.2664	7.26266	0.772928	40.2745	23.462	18.8234	42.5435	8.99523	-0.138764	1	0.277985	0.261201	Gender Neutral	222.334	271.738	0.823369	FALSE	FALSE	TRUE	FALSE	FALSE	FALSE	TRUE	TRUE	TRUE
WBGene00001228	eif-3.E	B0511.10	51.6656	42.418	50.7366	57.2289	45.0075	42.5346	35.3763	40.0633	40.2359	32.6464	25.0994	34.884	256.772	22.1778	28.3376	13.4422	0.600473	83.0261	12.0915	16.8824	19.0841	0.951253	7.10749	7.26266	1.54586	40.6863	28.1544	29.6831	67.5893	30.1605	-0.407413	0.717757	-0.0484769	1	Gender Neutral	159.422	205.42	1.0569	FALSE	FALSE	TRUE	TRUE	FALSE	FALSE	TRUE	TRUE	TRUE
WBGene00001229	eif-3.F	D2013.7	23.0783	22.0649	22.927	19.7653	16.0906	20.133	14.1847	16.0817	18.9205	15.5516	14.3425	12.92	141.088	12.7575	24.9641	17.0267	3.00236	64.3453	12.0915	5.1712	6.93966	0.475627	7.89721	3.30121	1.54586	13.8367	22.5236	13.7556	26.8756	8.99523	0.254579	0.914423	-0.157486	0.575468	Gender Neutral	200.64	307.329	1.23969	FALSE	FALSE	TRUE	FALSE	FALSE	FALSE	TRUE	TRUE	TRUE
WBGene00001230	eif-3.G	F22B5.2	29.4807	40.1354	42.0328	17.9567	18.9262	24.8827	25.4641	29.201	27.6622	24.6926	26.444	19.38	136.098	12.1238	21.9279	12.098	6.6052	42.205	3.18197	4.86701	13.5323	10.4638	3.9486	7.9229	3.09171	43.9808	15.0157	20.9954	42.0861	26.7211	-0.240113	0.947511	-0.154043	0.641561	Gender Neutral	200.381	281.347	1.02335	FALSE	FALSE	TRUE	FALSE	FALSE	FALSE	TRUE	TRUE	TRUE
WBGene00001231	eif-3.H	C41D11.2	17.1439	20.1628	23.1393	9.94723	14.8706	12.5477	9.74131	16.2228	11.7355	11.5153	12.3256	14.212	111.797	11.2367	15.5182	22.9637	1.80142	45.6644	4.45476	3.19397	3.81681	0	5.52805	4.62169	0	31.7914	14.0772	13.0316	21.6149	7.14327	-0.54556	0.501592	-0.137409	0.670982	Gender Neutral	147.182	195.509	1.08971	FALSE	FALSE	TRUE	FALSE	FALSE	FALSE	TRUE	TRUE	TRUE
WBGene00001232	eif-3.I	Y74C10AR.1	67.8948	65.5291	59.0157	45.9898	46.5242	43.527	39.307	49.6559	42.5112	39.4131	35.8563	34.884	78.4832	20.4035	20.4098	35.0136	1.80142	82.8419	14.0007	7.26792	13.1854	1.47012	21.3225	19.8072	0.772928	27.1791	29.2493	20.9954	44.6021	23.5463	-0.630025	0.317632	-0.0405286	1	Gender Neutral	173.597	212.652	1	FALSE	FALSE	TRUE	FALSE	FALSE	FALSE	TRUE	FALSE	TRUE
WBGene00001233	eif-3.K	T16G1.11	23.525	17.3096	22.927	14.7271	13.5187	12.3705	15.6374	15.7996	16.5255	14.6019	15.2389	19.38	125.777	10.3496	11.1326	5.82494	0	39.0915	5.09116	1.97722	7.11315	1.90251	4.73833	4.62169	0.772928	24.9554	8.44633	15.9275	21.9579	2.91022	-0.577326	0.54461	0.00536227	1	Gender Neutral	188.772	253.749	1.93835	FALSE	FALSE	TRUE	FALSE	FALSE	FALSE	TRUE	FALSE	TRUE
WBGene00001234	eif-6	C47B2.5	30.374	35.9506	48.6137	30.6168	24.8833	27.7184	28.8821	32.7277	26.1055	32.1716	23.9789	25.84	138.593	11.2367	15.5182	21.9555	0.600473	25.643	4.45476	3.34607	8.76132	0.475627	7.89721	7.26266	0.772928	18.4077	4.69241	8.71558	23.9021	13.4928	-1.12454	0.042352	-0.251553	0.336507	Gender Neutral	182.069	149.088	1.74842	FALSE	FALSE	TRUE	FALSE	FALSE	FALSE	TRUE	FALSE	TRUE
WBGene00001235	elb-1	Y41C4A.10	21.9616	16.3585	27.4911	53.5256	44.381	43.9169	20.8498	17.3513	17.723	39.9711	24.0909	36.822	104.619	15.6723	15.8556	23.7478	2.40189	43.7271	5.72755	10.162	6.30352	2.85376	8.68693	8.58314	0.778258	19.7964	33.7853	22.4433	28.7054	27.5221	-0.396475	0.66926	0.0990952	0.840698	Oogenic	137.523	60.713	2.31154	FALSE	FALSE	TRUE	FALSE	FALSE	FALSE	TRUE	TRUE	TRUE
WBGene00001236	elc-1	Y82E9BR.15	9.86943	7.03796	12.4188	9.04294	6.29147	8.47147	8.97225	5.85432	6.74021	7.18222	5.26106	2.584	10.2074	2.51348	7.59043	4.48072	1.23255	12.4193	0.212132	5.0191	2.63129	0	0	1.32048	0	2.22375	10.3233	4.70586	12.5229	2.38109	-0.331411	0.880934	0.0806868	0.875385	Gender Neutral	111.863	91.0886	1	FALSE	FALSE	TRUE	FALSE	FALSE	FALSE	FALSE	TRUE	FALSE
WBGene00001237	elc-2	W03H1.2	0.297784	0.570645	0.212287	0.645924	0.39567	1.13425	0	0	0	0	0.448203	0	0	0.591407	1.34941	0	0	0	0	0	0.346983	0	0	0	0	0	0.938482	0.723978	0.571821	1.32283	1.53864	1	-1.75358	1	NA	NA	NA	0.77171	FALSE	FALSE	FALSE	FALSE	FALSE	FALSE	FALSE	FALSE	FALSE
WBGene00001239	elo-1	F56H11.4	7.96573	7.03796	6.15632	7.23435	6.72639	6.66375	6.3233	4.79631	3.83199	4.39243	3.24948	3.876	34.9318	2.95703	8.09646	8.51337	1.20095	18.6809	5.72755	5.77957	2.77586	1.42688	0.789721	1.32048	0.772928	8.64791	10.3233	8.68773	11.6652	0	-1.84198	0.000847404	-0.826083	1.82747e-05	Gender Neutral	233.968	400.496	4.96724	FALSE	FALSE	TRUE	FALSE	FALSE	FALSE	FALSE	TRUE	FALSE
WBGene00001240	elo-2	F11E6.5	0.893353	1.33151	0.636861	0.387554	1.3189	1.06336	1.3672	1.69281	0.478999	0.474857	0.896407	0	0.45366	0	1.01206	0.112018	0.750591	2.76754	1.27279	2.73769	1.04095	0.475627	0	0	0	0	1.87696	1.44796	0.228729	0	-1.95651	1.57684e-05	0.114378	0.79437	Gender Neutral	8.72835	19.7808	1.22564	FALSE	FALSE	FALSE	FALSE	FALSE	FALSE	FALSE	FALSE	FALSE
WBGene00001241	elo-3	D2024.3	8.18907	9.51075	9.34062	9.49508	7.45179	8.29424	5.2979	10.439	6.22699	6.648	6.05075	1.292	29.9416	5.32266	9.44587	17.4748	1.20095	19.4881	4.45476	0.354886	2.97605	0	0.789721	0	0	17.2958	6.56937	10.1357	17.4977	9.25979	-0.711091	0.251753	0.10291	0.816709	Gender Neutral	100.247	108.403	1.11215	FALSE	FALSE	TRUE	FALSE	FALSE	FALSE	FALSE	FALSE	FALSE
WBGene00001242	elo-4	C40H1.4	0.893353	0.38043	0.636861	2.06696	0.79134	0.850691	1.8799	2.53922	4.31099	1.89943	1.34461	0	0.45366	0.295703	2.02411	3.13651	5.40426	0	1.27279	1.52094	3.12285	0.951253	0.789721	1.32048	0	2.47083	0	0.723978	0.914914	0	1.01075	0.444291	-1.06395	0.00121865	Spermatogenic	0.796194	96.707	1.18515	FALSE	FALSE	FALSE	FALSE	FALSE	FALSE	FALSE	FALSE	FALSE
WBGene00001243	elo-5	F41H10.7	6.10458	5.51624	5.51946	4.13391	2.70375	5.10415	1.8799	2.82136	1.437	1.18714	0.784356	1.292	4.08294	1.33067	0.337352	3.13651	6.90544	3.45942	3.18197	1.82513	2.0819	1.90251	0.789721	0	3.86464	0.988332	2.81544	5.79182	0.343093	0	-1.46868	0.00442765	0.34194	0.0791757	Gender Neutral	9.69523	30.8097	1.45007	FALSE	FALSE	FALSE	FALSE	FALSE	FALSE	FALSE	FALSE	FALSE
WBGene00001244	elo-6	F41H10.8	4.31787	2.28258	2.33516	5.55495	3.62698	4.25346	6.4942	8.323	9.57999	4.986	3.36153	2.584	4.5366	1.77422	6.07234	4.03265	2.40189	6.22696	4.45476	18.8597	5.89871	2.37813	0	0	1.54586	0.988332	6.56937	0.723978	3.77402	26.7211	-1.56886	0.0394977	0.390795	0.10451	Gender Neutral	15.0904	48.4111	1.4684	FALSE	FALSE	FALSE	FALSE	TRUE	TRUE	FALSE	FALSE	FALSE
WBGene00001245	elo-7	F56H11.3	0.446677	0.570645	1.06143	0.25837	0.065945	0.0708909	3.7598	5.36058	4.55049	0.831	0.448203	1.292	0	0.88711	0.337352	1.79229	6.00473	0.691884	0	0.608376	3.46983	10.4638	0	0	0	0.988332	0	0	0.571821	1.32283	-3.35719	0.0176937	-3.8768	4.61849e-16	Spermatogenic	0.147499	196.256	0.725253	FALSE	FALSE	FALSE	FALSE	FALSE	FALSE	FALSE	FALSE	FALSE
WBGene00001246	elo-8	Y47D3A.30	10.4225	3.99452	5.30717	0.516739	0.989175	0.992473	21.0207	29.3421	28.261	4.155	4.25793	0	0.45366	2.06992	1.34941	0.896144	7.80615	0	0	2.73769	3.81681	13.7932	1.57944	0	0	1.97666	0.938482	2.89591	1.02928	7.14327	-3.33618	0.000117535	-3.5143	5.68097e-21	Spermatogenic	1.13448	176.857	1	FALSE	FALSE	FALSE	FALSE	FALSE	FALSE	FALSE	FALSE	FALSE
WBGene00001247	elo-9	Y53F4B.2	36.6275	33.4778	30.357	200.882	153.982	136.298	94.935	105.832	99.3924	167.15	180.626	151.423	9.57223	22.0325	37.4461	252.272	84.3664	102.745	18.5827	86.4908	26.0237	7.1344	0	0.726266	5.02403	0.494166	50.9908	47.3064	52.8363	64.2894	-2.1248	0.00141946	-0.595111	0.00587011	Gender Neutral	0.59757	1.15911	1	FALSE	FALSE	FALSE	FALSE	TRUE	FALSE	FALSE	TRUE	TRUE
WBGene00001248	elp-1	F38A6.2	2.38228	2.28258	2.54744	0.387554	0.197835	0.673464	0.3418	0	0.718499	0	0.224102	0	0.68049	0.591407	0	0	0	1.38377	2.54558	1.82513	0.346983	0	0.789721	0	0	0.494166	0.938482	0.723978	0.54323	0	0.47943	0.643494	-0.265065	0.261016	Spermatogenic	0.307575	0.928718	1.05732	FALSE	FALSE	FALSE	FALSE	FALSE	FALSE	FALSE	FALSE	FALSE
WBGene00001249	elt-1	W09C2.1	3.57341	2.09237	2.75973	4.77984	4.61615	5.38771	0.3418	1.41068	0.957999	1.30586	0.672305	0	9.52686	1.47852	8.77116	0.448072	0	9.68638	1.90918	2.4335	1.04095	0	0.789721	0.660242	0	4.4475	1.87696	1.44796	7.66241	0.793697	2.20925	0.000941936	0.121969	0.916284	Spermatogenic	3.14584	34.0529	1.2728	FALSE	FALSE	FALSE	FALSE	FALSE	FALSE	FALSE	FALSE	FALSE
WBGene00001250	elt-2	C33D3.1	0.744461	0.190215	0.424574	0.25837	0	0.212673	0	0	0.2395	0.118714	0	0	0.90732	0	0.337352	0.448072	0.600473	0.0628986	1.3637	0.0138267	0.346983	0.237813	0	0	0	0	0.938482	0.723978	0	0	-0.681951	0.347076	-1.03303	3.78532e-07	Gender Neutral	0.522278	0.786294	0.850591	FALSE	FALSE	FALSE	FALSE	FALSE	FALSE	FALSE	FALSE	FALSE
WBGene00001251	elt-3	K02B9.4	0.446677	0.190215	0.212287	0	0.13189	0.283564	0	0	0	0	0	0	0	0	0.337352	0.448072	0	0	0	1.52094	0.346983	0	0	0	0	0	0	0	0	0	-0.540635	0.441691	-0.511154	0.0154683	Spermatogenic	1.04148	2.6435	0.653696	FALSE	FALSE	FALSE	FALSE	FALSE	FALSE	FALSE	FALSE	FALSE
WBGene00001252	elt-4	C39B10.6	0.148892	0	0	0.25837	0	0	0	0	0.2395	0	0.224102	0	0	0.295703	0	0	0.600473	0	0	0	0.693966	0.475627	0	0	0	0	0	0	0	0	-0.172746	1	-0.674936	0.279908	NA	NA	NA	1	FALSE	FALSE	FALSE	FALSE	FALSE	FALSE	FALSE	FALSE	FALSE
WBGene00001253	elt-6	F52C12.5	0.610458	0.808414	0.426718	1.6794	1.45079	1.63049	0.569667	0.376181	0.269437	2.01814	1.56871	1.3566	0	0.295703	0.674705	0.448072	0.600473	0	2.54558	0.608376	0.346983	0.475627	0	0	0.0644106	0	0	2.89591	0.716819	0	1.30329	0.125522	1.76889	6.4551e-06	Oogenic	1.12953	0.101726	0.796539	FALSE	FALSE	FALSE	FALSE	FALSE	FALSE	FALSE	FALSE	FALSE
WBGene00001258	emb-4	Y80D3A.2	57.9935	49.1706	46.9154	35.3966	36.4346	40.5732	36.9144	45.6119	41.1939	47.7627	52.4398	49.9574	218.846	23.3606	38.1208	41.9694	1.20095	88.2153	23.3875	7.6047	21.0503	1.42688	13.4253	13.4249	3.28494	48.6754	24.8698	25.3392	68.8473	35.1872	1.04371	0.042352	0.697472	0.000382788	Gender Neutral	53.9043	53.3821	1	FALSE	FALSE	TRUE	FALSE	FALSE	FALSE	TRUE	FALSE	TRUE
WBGene00001259	emb-5	T04A8.14	97.5244	97.5803	98.9257	69.5014	72.9352	72.805	84.0828	94.5155	85.0224	80.6664	82.2453	60.7241	238.096	33.1188	58.2086	40.7746	3.60284	134.917	22.9102	15.2094	33.3104	1.82323	18.9533	21.788	2.31878	93.3974	38.4777	41.6287	157.251	45.7698	0.696707	0.291955	0.646407	0.00657933	Gender Neutral	93.1653	82.6192	1.11416	FALSE	FALSE	TRUE	FALSE	FALSE	FALSE	TRUE	TRUE	TRUE
WBGene00001262	emb-8	K10D2.6	40.4987	37.4724	40.0161	25.837	20.8057	24.0675	20.4226	24.4047	22.7525	16.9168	19.833	10.336	144.831	20.5514	28.8436	49.4896	5.40426	68.7272	5.72755	6.46399	9.72709	3.80501	7.89721	9.40844	3.09171	32.4636	24.4005	24.6152	51.3496	29.3668	0.120111	1	0.161578	0.638099	Gender Neutral	72.2943	41.8778	1.49501	FALSE	FALSE	TRUE	FALSE	FALSE	FALSE	TRUE	TRUE	TRUE
WBGene00001263	emb-9	K04H4.1	0.0241336	0.193873	0.00290804	0	0.0769359	0.144508	0.0244143	0.139776	0	0.0915196	0.224102	0	0.45366	0	0	0	0.200158	0.461256	0	0.608376	0	0	0	0	0.257643	0	0	0	0	0	-0.0820236	1	0.0391077	1	Spermatogenic	18.0277	37.8159	0.738191	FALSE	FALSE	FALSE	FALSE	FALSE	FALSE	FALSE	FALSE	FALSE
WBGene00001281	emb-27	F10B5.6	119.337	98.8167	111.026	63.9465	50.8436	59.2294	66.5656	68.4179	77.5979	38.8196	38.9937	36.822	264.257	35.928	53.9764	107.089	89.4705	114.507	8.27313	72.2446	46.4957	6.42096	14.215	23.4386	3.86464	95.3741	62.8783	66.9679	122.999	117.335	0.773253	0.185531	0.629199	0.0016128	Gender Neutral	76.7568	56.6264	1.12156	FALSE	FALSE	TRUE	FALSE	FALSE	FALSE	FALSE	TRUE	TRUE
WBGene00001284	emb-30	F54C8.3	93.8765	68.4774	87.0376	67.0469	59.7462	57.0318	67.1637	72.9321	77.5979	59.6539	55.3531	55.5561	362.134	40.2157	54.1451	22.8517	13.8109	160.171	17.8191	6.38795	28.9731	2.85376	12.6355	15.8458	1.93232	104.516	36.6008	40.5428	147.072	52.9131	0.260162	0.885652	0.207302	0.549274	Gender Neutral	39.3367	23.2541	1.20543	FALSE	FALSE	TRUE	TRUE	FALSE	FALSE	TRUE	TRUE	TRUE
WBGene00001303	emo-1	F32D8.6	5.95569	5.51624	4.45802	4.45688	4.15454	4.2889	5.8106	7.61766	5.50849	3.08657	4.25793	0	34.9318	5.02696	6.4097	6.72108	7.20568	8.30261	3.18197	0.304188	5.89871	10.4638	1.57944	2.64097	2.31878	8.64791	3.75393	5.79182	17.269	3.17479	-1.50456	0.00731851	-0.15617	0.679948	Spermatogenic	530.019	1022.16	2.38484	FALSE	FALSE	TRUE	FALSE	FALSE	FALSE	FALSE	FALSE	FALSE
WBGene00001309	emr-1	M01D7.6	13.4003	13.8857	16.7707	8.91375	11.8042	12.8313	19.3117	18.3388	23.2315	16.5013	13.8943	12.92	69.1832	7.83614	8.43381	10.9778	1.80142	21.3331	2.54558	4.56282	5.55173	0.951253	7.10749	11.2241	0	30.8854	10.3233	13.0316	17.4977	5.82044	-0.0864201	1	0.897798	2.00534e-05	Gender Neutral	212.665	186.257	5.49031	FALSE	FALSE	TRUE	FALSE	FALSE	FALSE	FALSE	FALSE	FALSE
WBGene00001310	end-1	F58E10.2	2.82895	1.90215	1.91058	2.97125	5.60533	5.17504	0.3418	1.12854	0.2395	2.61171	4.03383	5.16801	0.90732	0.88711	4.04823	0	0.600473	4.84319	0.636395	4.25863	2.77586	0.475627	0	0	0	0	0.938482	0.723978	2.63038	2.91022	4.01846	0.488977	2.24759	0.404571	NA	NA	NA	0.760258	FALSE	FALSE	FALSE	FALSE	FALSE	FALSE	FALSE	FALSE	FALSE
WBGene00001311	end-3	F58E10.5	1.04225	1.14129	1.27372	0.775109	1.3189	1.41782	2.2217	0.282136	2.6345	0.949714	0.672305	0	1.36098	0.295703	4.38558	5.82494	1.20095	6.91884	1.27279	8.82145	6.59268	0.475627	0.0526481	0	0.772928	0	2.81544	2.41326	1.37237	3.70392	-1.30081	0.780854	-0.842502	1	NA	NA	NA	1.23848	FALSE	FALSE	FALSE	FALSE	FALSE	FALSE	FALSE	FALSE	FALSE
WBGene00001320	ent-1	ZK809.4	17.0482	13.0297	13.2679	9.88264	8.83663	10.5982	11.7921	14.1068	11.2565	9.73457	10.5328	10.336	78.4832	13.1588	13.6628	34.2775	0.600473	34.2483	7.00034	5.62748	9.71552	1.90251	0	2.64097	1.54586	9.14207	16.4234	13.0316	30.2494	0.925979	-0.20285	0.976376	0.800064	1.94523e-05	Gender Neutral	153.134	77.0514	4.00774	FALSE	FALSE	TRUE	FALSE	FALSE	FALSE	TRUE	TRUE	TRUE
WBGene00001324	eor-1	R11E3.6	28.6618	31.861	32.4799	25.2556	26.7407	28.3564	19.8244	24.5458	21.4352	23.5203	21.962	25.194	87.5564	14.8221	30.6991	30.2449	1.80142	46.3563	7.31854	15.9699	14.3998	3.32939	10.2664	9.90362	3.09171	20.9609	32.8469	38.0088	45.7934	13.4928	0.757161	0.212238	0.46689	0.0350202	Oogenic	33.141	14.2093	1.02826	FALSE	FALSE	TRUE	FALSE	FALSE	FALSE	TRUE	TRUE	TRUE
WBGene00001325	eor-2	C44H4.7	12.2092	10.0814	9.34062	5.42576	6.99017	8.01068	1.0254	1.12854	1.6765	1.78071	3.13742	5.16801	9.52686	1.77422	13.4941	3.58458	12.6099	8.30261	1.27279	17.9471	10.0625	0.951253	1.57944	0.660242	1.54586	2.22375	5.63089	9.41171	5.71821	0	0.978054	0.0927378	0.408885	0.0722807	Oogenic	6.01546	0.352703	1.3938	TRUE	FALSE	FALSE	TRUE	FALSE	FALSE	FALSE	FALSE	TRUE
WBGene00001328	epi-1	K08C7.3	0.744461	0.38043	0.212287	0	0.593505	0.496237	0	0	0	0.356143	0.224102	0	2.2683	0.591407	0.674705	0	0.600473	1.38377	0	0.304188	0.346983	0.71344	0	1.32048	0	1.97666	0.938482	0	0.114364	0	1.04931	0.0916475	0.189888	0.446787	Gender Neutral	0.528925	0.697512	1.25462	FALSE	FALSE	FALSE	FALSE	FALSE	FALSE	FALSE	FALSE	FALSE
WBGene00001329	epn-1	T04C10.2	10.1247	9.89118	11.0389	10.3994	5.93505	7.04183	8.77287	12.6961	9.57999	9.49714	7.84356	9.04401	29.0343	4.73125	7.75911	2.68843	2.40189	12.4539	3.18197	20.6848	17.3491	1.42688	3.9486	5.94217	0	8.48319	6.56937	5.79182	20.4712	17.4613	0.556444	0.430458	0.495327	0.0113875	Oogenic	54.9233	9.83175	0.873872	FALSE	FALSE	TRUE	FALSE	FALSE	FALSE	FALSE	FALSE	FALSE
WBGene00001330	eps-8	Y57G11C.24	18.1648	13.3151	15.4439	9.62427	8.30907	12.6186	6.40875	6.48912	6.22699	6.41057	5.60254	5.16801	40.3758	10.3496	13.1567	5.82494	7.80615	26.6376	5.72755	5.47538	3.46983	5.29984	6.31777	4.62169	6.95635	10.4128	11.2618	17.3755	37.7402	15.6094	-0.307247	0.823874	-0.707987	0.000315255	NA	NA	NA	1.16625	TRUE	FALSE	TRUE	TRUE	FALSE	FALSE	FALSE	FALSE	FALSE
WBGene00001331	erd-2	F09B9.3	1.34003	0.76086	2.12287	0.645924	0.725395	1.13425	2.0508	0.564271	0.478999	0.949714	0.448203	1.292	2.2683	0.88711	0.337352	0.896144	0	4.15131	1.90918	0.608376	0.693966	0.475627	0	0.660242	0.772928	0.494166	0.938482	2.17193	3.43093	1.05826	-0.323176	0.786189	0.266	0.211407	Gender Neutral	16.1032	7.98184	2.59094	FALSE	FALSE	FALSE	FALSE	FALSE	FALSE	FALSE	FALSE	FALSE
WBGene00001332	eri-1	T07A9.5	43.1787	35.9506	40.1222	36.8177	28.785	27.3639	29.053	25.9565	28.0215	25.9984	26.2199	16.796	179.196	16.8551	24.2894	25.5401	2.40189	76.1073	8.27313	5.1712	12.1444	0.951253	10.2664	12.5446	2.31878	42.2512	18.7696	18.0994	67.9324	14.2865	1.01514	0.111883	0.321179	0.180668	Gender Neutral	53.2104	36.7762	1.1264	FALSE	FALSE	TRUE	FALSE	FALSE	FALSE	TRUE	FALSE	TRUE
WBGene00001333	erm-1	C01G8.5	29.4807	27.7714	33.5413	38.6263	33.566	28.9235	27.2586	23.6994	24.908	33.7149	27.5645	30.362	143.357	15.8413	31.3738	18.371	3.00236	48.086	11.4551	6.69214	13.8793	2.85376	5.92291	4.29157	0.257643	28.6616	24.4005	25.3392	45.6314	8.73066	-0.690444	0.253601	-0.249489	0.242978	Gender Neutral	136.146	130.913	1.0628	FALSE	FALSE	TRUE	FALSE	FALSE	FALSE	TRUE	TRUE	TRUE
WBGene00001334	ero-1	Y105E8B.8	12.6558	10.652	12.5249	11.7558	9.56203	12.4768	6.836	10.1569	8.62199	7.12286	7.61946	3.876	34.9318	4.73125	7.75911	2.68843	3.60284	16.8098	5.88665	5.1712	3.81681	3.44829	1.58091	3.52129	0	5.80829	12.2003	12.3076	8.92041	1.05826	0.484994	0.501304	0.542604	0.00334781	Gender Neutral	62.9333	79.7842	1	FALSE	FALSE	TRUE	FALSE	FALSE	FALSE	FALSE	TRUE	FALSE
WBGene00001335	erp-1	F35A5.8	19.5049	16.1683	16.5584	9.17212	7.38584	9.14493	20.6789	16.646	18.681	14.4831	10.7569	10.336	9.30003	7.98399	8.43381	0.896144	0.600473	7.61073	1.90918	52.0161	26.3707	0	2.36916	1.32048	0.772928	1.4825	8.44633	7.96375	8.11986	14.8157	0.20029	1	0.43116	0.039563	Gender Neutral	10.8812	6.30388	0.857708	FALSE	FALSE	FALSE	FALSE	FALSE	FALSE	FALSE	FALSE	FALSE
WBGene00001336	qars-1	Y41E3.4	43.3276	47.744	44.1557	24.6097	21.0365	26.017	33.6673	37.8062	39.8767	30.2721	28.685	31.008	135.871	14.0459	16.6989	10.3057	1.50118	59.5021	7.95493	4.71491	9.88901	2.85376	7.10749	5.94217	2.31878	31.7914	10.3233	14.1176	40.2562	12.4346	0.380314	0.675287	0.145426	0.635953	Gender Neutral	137.824	153.274	0.858864	FALSE	FALSE	TRUE	FALSE	FALSE	FALSE	TRUE	FALSE	TRUE
WBGene00001337	ears-1	ZC434.5	63.2792	56.3671	58.2727	46.808	47.5464	45.2166	42.3832	45.1417	51.2529	44.1617	40.0022	31.008	146.079	15.3766	29.0123	25.5401	1.80142	66.7669	14.0007	5.47538	14.2263	1.42688	11.0561	11.2241	0	31.1325	40.3547	25.3392	56.0957	14.6834	0.195999	0.974497	0.0230687	1	Gender Neutral	142.948	127.526	1	FALSE	FALSE	TRUE	FALSE	FALSE	FALSE	TRUE	TRUE	TRUE
WBGene00001338	ears-2	T07A9.2	15.7826	12.7444	13.1618	11.1099	9.62797	12.5122	11.2794	14.6711	14.37	11.7527	10.3087	5.16801	37.6538	8.5754	16.5303	5.82494	3.00236	33.2105	8.90953	6.38795	10.7565	1.42688	4.73833	0.660242	2.31878	10.8717	19.7081	15.9275	17.9552	8.99523	0.313123	0.972171	-0.388912	0.177361	Gender Neutral	27.2739	27.9677	1.2718	FALSE	FALSE	TRUE	TRUE	FALSE	FALSE	TRUE	TRUE	TRUE
WBGene00001340	etr-1	T01D1.2	27.9917	34.4289	29.7202	20.7342	16.6017	20.3811	19.9099	24.7574	19.639	24.1584	20.8415	16.796	115.683	10.3743	12.9038	31.1498	1.20095	46.3563	3.21026	4.08119	5.32041	0.951365	6.47571	7.26266	0.773115	43.0349	6.56937	12.3076	31.1461	6.34957	0.209618	0.939136	0.00302766	1	Oogenic	49.6052	17.4806	1.27744	FALSE	FALSE	TRUE	FALSE	FALSE	FALSE	TRUE	FALSE	TRUE
WBGene00001345	fos-1	F29G9.4	0.595569	1.14129	0.636861	0.904294	0.593505	0.921582	0.3418	0.282136	0.957999	0.474857	0.448203	0	0.45366	0.295703	2.02411	0.448072	0	1.72971	2.54558	1.52094	1.04095	0.475627	0	0	0	0.494166	2.81544	0.723978	1.25801	0	0.0316287	1	-0.0542853	1	NA	NA	NA	1.08939	FALSE	FALSE	FALSE	FALSE	FALSE	FALSE	FALSE	FALSE	FALSE
WBGene00001352	evl-14	H38K22.1	60.8969	55.733	62.6246	44.3104	42.6335	43.8815	37.4271	44.2953	38.7989	32.1122	37.425	31.008	269.701	33.2666	57.3499	35.3977	2.70213	112.431	21.001	17.1866	29.1466	2.37813	13.4253	12.5446	4.69278	62.0343	44.1086	59.3662	96.6378	30.425	0.702918	0.317754	0.163573	0.698526	Gender Neutral	38.587	28.6914	1.44863	FALSE	FALSE	TRUE	FALSE	FALSE	FALSE	TRUE	TRUE	TRUE
WBGene00001358	evl-20	F22B5.1	17.8671	16.9291	16.5584	8.59079	10.0896	9.92473	9.31405	14.53	18.5612	10.803	10.5328	2.584	22.4562	7.09688	9.44587	4.70476	0.600473	22.1403	3.18197	0.608376	2.25539	0.570752	1.57944	4.62169	0	15.3191	7.50785	4.34387	23.6162	15.0802	-0.143177	1	0.000433436	1	Gender Neutral	73.7642	58.1859	2.35496	FALSE	FALSE	TRUE	FALSE	FALSE	FALSE	FALSE	FALSE	FALSE
WBGene00001365	exc-4	Y105E8A.22	13.177	9.13032	10.8266	8.78457	7.22098	10.3855	6.6651	5.92485	6.22699	6.29186	6.05075	1.292	40.3758	2.66133	8.09646	4.03265	0	17.2971	1.90918	1.21675	1.73491	0.475627	1.57944	1.32048	0	10.3775	6.56937	2.89591	16.3541	1.85196	1.30413	0.00971014	0.689854	0.00240769	Gender Neutral	46.2802	32.3605	1	FALSE	FALSE	TRUE	FALSE	FALSE	FALSE	FALSE	FALSE	FALSE
WBGene00001366	exc-5	C33D9.1	0	0.38043	0	0	0.13189	0.283564	0.1709	0	0.478999	0	0	0	0	0	0	0	0.300236	0	1.27279	0	0.346983	0	0	0	0	0	2.81544	0	0	0	0.858113	0.450347	-0.378135	0.26588	Gender Neutral	0.3793	0.324493	1.24045	FALSE	FALSE	FALSE	FALSE	FALSE	FALSE	FALSE	FALSE	FALSE
WBGene00001368	exc-7	F35H8.5	6.40237	6.46731	4.8826	31.1335	34.0276	40.266	7.6905	7.8998	6.94549	61.9689	51.7675	50.3881	4.99026	8.8711	10.4579	6.72108	3.60284	33.2105	71.9126	20.3806	5.20474	0.951253	0.789721	0	1.54586	1.4825	20.6466	22.4433	5.03203	21.6944	0.909559	0.162035	-0.202406	0.564766	Oogenic	1.63971	0.138002	1.2459	FALSE	FALSE	FALSE	FALSE	TRUE	TRUE	TRUE	TRUE	TRUE
WBGene00001371	exl-1	F26H11.5	21.1427	21.1139	20.3795	26.7413	19.8495	25.0954	19.9953	16.646	20.8365	20.775	19.721	15.504	14.0635	6.20977	14.5062	3.13651	1.80142	13.1458	3.18197	4.86701	9.71552	6.18314	1.57944	1.98072	0	2.47083	14.0772	15.2035	7.89114	6.34957	-0.665981	0.528395	-0.57755	0.00637884	Spermatogenic	45.6446	276.681	1.58362	FALSE	FALSE	TRUE	TRUE	FALSE	FALSE	TRUE	TRUE	TRUE
WBGene00001372	exo-3	R09B3.1	64.3214	69.6187	61.9878	34.3632	34.7036	30.873	30.5911	42.3204	31.135	32.0529	25.5476	32.3	189.176	12.7152	16.6989	34.5016	2.40189	36.6699	5.72755	5.77957	7.28664	0	6.31777	5.61205	0.772928	36.5683	15.0157	16.2895	69.6479	8.73066	-0.0902136	1	0.410781	0.0281154	Gender Neutral	159.136	78.278	1.97424	FALSE	FALSE	TRUE	FALSE	FALSE	FALSE	TRUE	TRUE	TRUE
WBGene00001373	exp-1	H35N03.1	0.148892	0	0	0.193777	0.065945	0	0	0	0	0	0	0	0	0	0	0	0	0	0	1.21675	0	0	0	0	0	0	0	0	0	0	-1.96131	0.0278832	-3.16139	6.11441e-10	NA	NA	NA	1.37	FALSE	FALSE	FALSE	FALSE	FALSE	FALSE	FALSE	FALSE	FALSE
WBGene00001374	exp-2	F12F3.1	0	0	0	0	0	0	0	0	0	0	0	0	0	0	0	0	0	0	0	0	0	0	0	0	0	0	0	0	0	0	-0.787552	0.448317	-0.884321	0.0236437	NA	NA	NA	1.14122	FALSE	FALSE	FALSE	FALSE	FALSE	FALSE	FALSE	FALSE	FALSE
WBGene00001377	eya-1	C49A1.4	0.893353	1.33151	0.424574	2.32533	0.857285	0.921582	0.1709	0	1.916	0.356143	0.224102	0	4.5366	0.88711	1.01206	0.448072	0	0.691884	0	0.608376	0.693966	0	0	0	0	0	0	1.44796	0.343093	1.32283	4.89747	3.82149e-12	5.23922	9.14895e-21	NA	NA	NA	0.937349	FALSE	FALSE	FALSE	FALSE	FALSE	FALSE	FALSE	FALSE	FALSE
WBGene00001385	far-1	F02A9.2	0	0	0	0	0.197835	0.0708909	0.1709	0	0	0	0	0	0	0	0	0	0	0	0.954592	0.304188	0	0	0	0	0	0	0	0	0	0	-0.342647	0.832588	-0.313189	0.279616	Spermatogenic	109.098	470.176	0.504889	FALSE	FALSE	FALSE	FALSE	FALSE	FALSE	FALSE	FALSE	FALSE
WBGene00001386	far-2	F02A9.3	0	0	0	0	0	0.0708909	0	0	0	0	0	0	0	0	0.337352	0	0	0	0	0	0	0	0	0	0	0	0	0	0	0	-0.517842	0.548723	-0.289156	0.241831	Spermatogenic	978.04	2705.28	0.485197	FALSE	FALSE	FALSE	FALSE	FALSE	FALSE	FALSE	FALSE	FALSE
WBGene00001387	far-3	F15B9.1	0	0.190215	0.212287	0	0	0	0	0	0	0	0.224102	0	0	0	0	0	0	0	0	28.2895	9.36854	0	0	0	0	0	0	0	0	0	1.67206	0.0032902	-0.2089	0.429434	NA	NA	NA	0.321318	FALSE	FALSE	FALSE	FALSE	TRUE	FALSE	FALSE	FALSE	FALSE
WBGene00001388	far-4	F15B9.2	0	0.190215	0	0	0	0	0	0	0	0	0	0	0	0	0	0	0	0	0	0	0	0	0	0	0	0	0	0	0	0	0.362022	1	-0.463722	0.780213	NA	NA	NA	1.23372	FALSE	FALSE	FALSE	FALSE	FALSE	FALSE	FALSE	FALSE	FALSE
WBGene00001389	far-5	F15B9.3	0	0	0	0.129185	0.13189	0.0708909	0	0	0	0	0	0	0	0.295703	0.337352	0	0	0	1.27279	1.21675	0.346983	0	0	0	0.772928	0	0.938482	0	0	0	-0.927521	0.603872	0.288199	0.473255	NA	NA	NA	0.77563	FALSE	FALSE	FALSE	FALSE	FALSE	FALSE	FALSE	FALSE	FALSE
WBGene00001390	far-6	W02A2.2	0.148892	0	0	0	0	0	0	0	0	0	0	0	0	0	0.337352	0	0	0	0	0	0	0.198178	0	0	0	0.247083	0	0	0	0	0.142447	1	-0.515329	0.0219166	Spermatogenic	2.211	12.7537	0.614399	FALSE	FALSE	FALSE	FALSE	FALSE	FALSE	FALSE	FALSE	FALSE
WBGene00001391	far-7	K01A2.2	0	0	0	0	0	0	0	0	0	0	0	0	0	0	0	0	0	0.230628	0	0	0	0	0	0	0	0	0	0	0	5.55588	1.05281	0.150049	-0.747919	0.000605875	NA	NA	NA	0.887241	FALSE	FALSE	FALSE	FALSE	FALSE	FALSE	FALSE	FALSE	FALSE
WBGene00001392	far-8	K02F3.3	1.48892	2.66301	3.60888	3.48799	1.78052	1.98495	1.0254	1.41068	0.957999	0.831	0.448203	0	0.45366	0.88711	8.43381	0.896144	0	8.30261	0	4.86701	2.42888	0	0	0	0	0	2.81544	5.06784	4.46021	8.99523	-1.0951	0.0604524	-0.69046	0.000181092	Gender Neutral	2.89246	7.6799	0.797148	FALSE	FALSE	FALSE	FALSE	FALSE	FALSE	FALSE	FALSE	FALSE
WBGene00001393	fat-1	Y67H2A.8	18.4626	18.8313	16.5584	13.952	13.5187	14.6035	9.0577	13.8246	15.5675	13.4147	14.5666	16.796	18.6001	6.50547	14.8435	7.16916	4.20331	29.751	6.36395	3.34607	7.63362	1.42688	3.15888	1.32048	1.54586	8.89499	15.9542	12.6696	15.6679	2.64566	0.142864	1	0.0322904	1	Gender Neutral	161.203	181.947	1	FALSE	FALSE	TRUE	TRUE	FALSE	FALSE	TRUE	TRUE	TRUE
WBGene00001394	fat-2	W02A2.1	11.6136	13.6955	9.34062	46.5065	48.2718	46.788	26.4895	31.5992	28.9795	76.0959	67.4546	51.6801	6.35124	4.43555	5.06029	68.5551	12.0095	10.3783	54.7299	8.82145	3.81681	8.56128	0	0.660242	2.31878	0.494166	16.8927	18.8234	5.71821	2.64566	0.55495	0.457576	0.171038	0.501212	Gender Neutral	48.7171	87.1065	2.20004	FALSE	FALSE	FALSE	FALSE	FALSE	FALSE	FALSE	TRUE	FALSE
WBGene00001395	fat-3	W08D2.4	0.744461	1.61683	0.849147	0.904294	0.92323	1.02792	0.5127	1.69281	0	0.831	1.79281	0	0.45366	0.88711	1.79921	0.448072	1.55177	0.691884	1.90918	2.12932	2.42888	0	0	0	0.552091	0.776547	0	1.44796	0.571821	0	1.22073	0.01766	-0.0647604	0.915947	Gender Neutral	9.11201	13.9358	1.27181	FALSE	FALSE	FALSE	FALSE	FALSE	FALSE	FALSE	FALSE	FALSE
WBGene00001396	fat-4	T13F2.1	17.4204	15.9781	20.1673	9.30131	13.1231	12.1578	8.3741	7.8998	8.14299	8.90357	8.51587	14.212	53.9856	5.32266	13.8314	24.1959	4.20331	36.6699	10.8187	1.82513	5.20474	0.475627	3.9486	3.96145	1.54586	14.825	9.38482	16.6515	22.0723	5.02674	0.114839	1	-0.0795169	0.854064	Gender Neutral	70.99	60.6177	1.39891	FALSE	FALSE	TRUE	FALSE	FALSE	FALSE	TRUE	FALSE	TRUE
WBGene00001397	fat-5	W06D12.3	0	0.190215	0.212287	0	0.13189	0	0.5127	0.564271	0.2395	0.237429	0	0	0.462061	0.295703	0	0.0179229	0.200158	0.199582	0.636395	0	0.726476	0.118907	0	0	0	0.00206764	0	0	0	0	-0.827378	0.179827	0.250304	0.371532	Gender Neutral	0.18239	1.44163	0.785959	FALSE	FALSE	FALSE	FALSE	FALSE	FALSE	FALSE	FALSE	FALSE
WBGene00001398	fat-6	VZK822L.1	0.148892	0.0951075	0.31843	0.452147	0.065945	0.496237	0.3418	0.705339	0.478999	0.0593572	0	0	0.45366	0	1.34941	0	0.600473	0.706925	0.636395	0	1.38793	0.475627	0.39486	0	0.772928	0	0.469241	0	0	0	-0.383492	0.722582	0.0899231	0.803241	Gender Neutral	24.9487	35.6477	1	FALSE	FALSE	FALSE	FALSE	FALSE	FALSE	FALSE	FALSE	FALSE
WBGene00001399	fat-7	F10D2.9	0	0.0951075	0	0	0	0	0.0569667	0	0.2395	0	0	0	0	0	0.337352	0.448072	0	0.345942	0	0.304188	0.346983	0	0	0	0	0	0	0	0	0	-3.18502	9.50925e-12	-3.472	1.15104e-46	Gender Neutral	2.69051	3.82698	0.793273	FALSE	FALSE	FALSE	FALSE	FALSE	FALSE	FALSE	FALSE	FALSE
WBGene00001400	fax-1	F56E3.4	0	0	0	0	0	0	0.08545	0	0.2395	0	0	0	0	0	0	0	0	0	0	0.304188	0	0	0	0	0	0	0	0	0	0	1.53875	1	-0.506358	1	NA	NA	NA	1.17473	FALSE	FALSE	FALSE	FALSE	FALSE	FALSE	FALSE	FALSE	FALSE
WBGene00001401	fbf-1	H12I13.4	123.059	123.925	129.92	70.0612	60.9991	65.5387	69.8127	72.6499	74.7239	56.5179	49.4144	53.6181	288.679	40.2157	66.4584	111.645	0.0500394	195.63	19.8191	6.99632	32.4429	2.85376	13.0304	22.4482	7.00466	74.5367	38.0085	41.6287	128.317	47.0265	0.10133	1	0.584638	0.00674683	Gender Neutral	29.5214	30.3256	1	FALSE	FALSE	TRUE	FALSE	FALSE	FALSE	TRUE	TRUE	TRUE
WBGene00001402	fbf-2	F21H12.5	134.822	165.772	149.981	81.6233	73.9903	70.0402	85.7918	92.6816	100.111	69.3292	64.7654	62.6621	275.75	36.8151	65.2777	106.716	2.40189	151.004	18.4554	10.0889	36.4332	3.80501	19.743	20.1374	4.63757	93.2327	37.07	51.0404	120.883	45.9683	-0.124118	1	0.290003	0.234316	Gender Neutral	21.5624	28.8186	1.39193	FALSE	FALSE	TRUE	FALSE	FALSE	FALSE	TRUE	FALSE	TRUE
WBGene00001403	fbl-1	F56H11.1	0.148892	0	0.212287	0.904294	0	0.354455	0.5127	0	0.2395	0.118714	0.224102	0	0.45366	0.591407	0.674705	0.448072	0.600473	0.691884	3.18197	1.82513	1.04095	0	0	0	0.386464	0.988332	0	0.361989	0	4.76218	-1.18331	0.117021	-0.88564	2.30412e-06	NA	NA	NA	1.07735	FALSE	FALSE	FALSE	FALSE	FALSE	FALSE	FALSE	FALSE	FALSE
WBGene00001404	fbp-1	K07A3.1	10.7202	9.89118	9.7652	13.306	12.9912	16.6594	9.74131	9.87475	11.017	14.6612	14.7907	10.336	40.9806	7.09688	8.77116	10.9778	1.20095	11.762	3.18197	3.90375	2.0819	0.792711	4.73833	3.43326	0	14.0837	4.69241	5.79182	11.5508	5.82044	-0.231628	0.916522	0.647427	0.00229395	Oogenic	68.2004	28.406	1	FALSE	FALSE	TRUE	FALSE	FALSE	FALSE	FALSE	FALSE	FALSE
WBGene00001405	fce-1	C04F12.10	5.50901	4.94559	6.58089	4.52147	5.53938	4.39524	4.2725	5.07844	5.50849	5.22343	5.82665	6.46001	45.366	7.68829	12.482	12.546	5.40426	26.9835	1.90918	3.65026	6.93966	2.37813	1.57944	3.30121	0	8.40082	9.38482	10.1357	13.7237	2.11652	-0.00660072	1	0.174586	0.508241	Gender Neutral	87.2257	137.277	2.31638	FALSE	FALSE	TRUE	FALSE	FALSE	FALSE	TRUE	FALSE	TRUE
WBGene00001406	fce-2	F48F5.5	68.416	60.4884	60.714	86.2955	89.1906	91.1657	33.7528	38.0883	39.7569	45.4082	49.7506	69.7681	96.7808	26.6133	43.1811	43.8364	16.8678	76.5685	10.1823	40.7943	27.6719	0.618924	7.89721	10.5639	0.852202	22.1159	50.678	50.1958	63.2625	84.7744	-0.105843	1	-0.0959025	0.828238	Gender Neutral	31.7845	43.1457	1	FALSE	FALSE	TRUE	FALSE	FALSE	FALSE	TRUE	TRUE	TRUE
WBGene00001410	feh-1	Y54F10AM.2	0.446677	0.38043	0	0.645924	0.329725	0.212673	1.8799	2.25709	0.718499	1.42457	1.12051	0	0.45366	0.591407	0	0.448072	1.20095	1.38377	0	1.21675	0	0	0	0	0	0.494166	1.87696	0	0.80055	0	-0.506685	0.775275	-0.549754	0.247336	Gender Neutral	0.417081	0.792266	1	FALSE	FALSE	FALSE	FALSE	FALSE	FALSE	FALSE	FALSE	FALSE
WBGene00001411	fem-1	F35D6.1	53.6012	50.7874	44.5802	44.5688	45.7658	51.1833	22.5588	22.0066	22.513	30.9844	30.2537	28.424	71.2571	28.0918	59.0367	8.96144	1.80142	106.55	15.9099	14.9052	19.431	5.70752	9.47665	5.94217	1.54586	24.873	60.0628	42.7147	75.5948	17.7259	0.287408	0.819736	0.105724	0.739277	Gender Neutral	61.9235	82.0051	1.08264	FALSE	FALSE	TRUE	TRUE	FALSE	FALSE	TRUE	TRUE	TRUE
WBGene00001412	fem-2	T19C3.8	27.5451	28.4054	34.4966	27.7101	23.4764	30.0578	23.0715	21.7244	26.345	24.5739	22.6343	18.088	95.0418	10.0539	13.8314	9.40952	1.20095	23.5241	7.63674	2.12932	7.28664	0.71344	6.31777	8.58314	2.31878	22.8964	15.0157	13.7556	30.1922	8.4661	-0.152809	1	0.698609	0.000421968	Oogenic	106.222	47.3176	1.48957	FALSE	FALSE	TRUE	FALSE	FALSE	FALSE	TRUE	TRUE	TRUE
WBGene00001413	fem-3	C01F6.4	7.14683	7.41839	6.15632	5.19323	5.47344	5.24593	3.2471	1.41068	3.1135	2.96786	2.68922	2.584	13.1561	3.54844	8.43381	4.25669	1.20095	11.0702	1.90918	3.04188	2.42888	1.18907	0	0.660242	0	4.61222	6.56937	6.5158	4.34584	10.4503	-0.353171	0.9189	0.218432	0.504137	Gender Neutral	67.0219	35.2848	2.6097	FALSE	FALSE	TRUE	FALSE	FALSE	TRUE	FALSE	FALSE	FALSE
WBGene00001414	fer-1	F43G9.6	32.7563	28.5323	25.5806	1.55022	2.40699	2.41029	36.829	36.8187	46.7024	2.01814	3.58563	2.584	3.17562	3.10489	6.24102	16.5787	5.40426	7.26479	0.318197	5.32329	4.1638	10.4638	0	0.990362	0.772928	0	4.22317	6.5158	2.28729	11.5086	0.408588	1	-0.412368	0.628379	Spermatogenic	0.0830343	66.0544	0.846901	FALSE	FALSE	FALSE	FALSE	FALSE	TRUE	FALSE	FALSE	FALSE
WBGene00001423	fib-1	T01C3.7	167.653	256.22	255.912	118.656	103.27	103.04	159.364	189.031	152.921	135.038	93.4504	133.076	582.046	22.7692	45.3739	14.7864	1.20095	156.366	8.59133	6.69214	19.778	3.32939	11.0561	12.5446	0.772928	78.5724	37.5393	28.2351	191.56	16.6676	-0.625099	0.344516	-0.167767	0.540694	Gender Neutral	923.55	882.55	4.96869	FALSE	FALSE	TRUE	TRUE	FALSE	FALSE	TRUE	TRUE	TRUE
WBGene00001424	fis-1	F41G3.4	0.744461	0.190215	0	0	0.13189	0	1.8799	5.36058	1.437	0.949714	0	0	0.90732	0.88711	0	0.448072	1.80142	0	0	0.304188	1.38793	0.475627	0	0	0	0	0.938482	0	0.228729	0	-3.75399	0.000294764	-5.28003	2.16889e-41	Spermatogenic	0.168558	163.193	0.85338	FALSE	FALSE	FALSE	FALSE	FALSE	FALSE	FALSE	FALSE	FALSE
WBGene00001425	fis-2	F13B9.8	2.60561	2.28258	3.07816	2.5837	2.11024	2.09128	3.5889	5.07844	5.50849	7.71643	6.72305	3.876	6.35124	3.69629	3.5422	0.448072	0	3.45942	1.90918	20.5327	11.8553	0	0	0	0	1.97666	2.81544	0.723978	0.914914	10.8472	-0.424634	0.59862	0.132211	0.67399	Oogenic	29.1433	6.72454	1.08226	FALSE	FALSE	FALSE	FALSE	FALSE	TRUE	FALSE	FALSE	FALSE
WBGene00001426	fkb-1	F36H1.1	17.2715	10.2716	16.7707	24.9327	20.1132	18.219	12.8175	14.6711	15.807	22.3183	19.2727	24.548	45.4416	12.3456	22.6026	19.7152	15.0118	34.7326	3.81837	23.4985	12.607	2.37813	3.15888	2.64097	1.54586	8.15374	17.8312	14.1176	20.4712	66.6705	-0.0973361	1	0.102887	0.842706	Gender Neutral	257.329	345.76	1.08256	FALSE	FALSE	TRUE	FALSE	FALSE	TRUE	FALSE	TRUE	TRUE
WBGene00001427	fkb-2	Y18D10A.19	111.074	105.664	128.964	115.104	91.8284	80.7684	105.018	109.469	97.9554	162.104	97.0361	121.448	365.65	31.4924	36.0967	157.587	15.0118	93.2891	14.3189	17.0345	33.6573	8.71982	23.2968	15.1856	7.72928	58.9705	26.2775	27.1492	146.672	48.1509	-0.279468	0.854174	-0.0627046	0.940371	Gender Neutral	1037.59	1728.39	0.783062	FALSE	FALSE	TRUE	FALSE	FALSE	FALSE	TRUE	FALSE	TRUE
WBGene00001428	fkb-3	C05C8.3	0.148892	0	0.212287	0	0.065945	0.141782	0.3418	0.282136	0.478999	0.356143	0.672305	0	0	0.295703	0	0	0	0	0.636395	0.456282	0	0	0.789721	0	0.772928	0	0	0	0.114364	0	0.809345	0.241555	0.632262	0.000757169	Gender Neutral	1.79854	1.87458	1.09822	FALSE	FALSE	FALSE	FALSE	FALSE	FALSE	FALSE	FALSE	FALSE
WBGene00001429	fkb-4	ZC455.10	0	0	0	0	0.065945	0	0	0.282136	0	0.118714	0.224102	0	0	0	0.337352	0	0	0	0	0	0.346983	0	0	0	0	0	0	0	0	0	2.06792	0.0823357	-2.85726	2.12416e-24	NA	NA	NA	1.64611	FALSE	FALSE	FALSE	FALSE	FALSE	FALSE	FALSE	FALSE	FALSE
WBGene00001430	fkb-5	C50F2.6	9.67799	7.41839	6.36861	32.0378	24.9932	29.4906	0.8545	0.564271	0.718499	2.73043	1.12051	1.292	2.72196	3.54844	8.77116	0	0.600473	51.1995	19.7282	3.34607	0.346983	0.475627	0.789721	1.98072	0	0	32.8469	31.855	1.48674	14.5511	-1.49968	0.0043393	0.847903	0.000250479	Gender Neutral	7.86027	8.1833	1.11737	FALSE	TRUE	FALSE	FALSE	FALSE	TRUE	FALSE	TRUE	FALSE
WBGene00001431	fkb-6	F31D4.3	50.3256	59.3471	62.5185	39.0138	38.4459	29.4197	34.3509	34.1384	42.1519	51.7594	46.8373	60.7241	274.011	16.2637	11.47	14.0023	1.20095	57.4264	5.40935	3.49816	7.63362	8.56128	9.47665	10.5639	0.772928	83.0199	9.85406	9.41171	94.9224	4.23305	0.234287	0.931934	0.464626	0.0257428	Gender Neutral	415.136	581.959	0.654552	FALSE	FALSE	TRUE	FALSE	FALSE	FALSE	TRUE	FALSE	TRUE
WBGene00001432	fkb-7	B0511.1	0	0.190215	0.212287	0.645924	0.461615	0.7798	0.3418	0	0.2395	0.474857	1.56871	0	0	0	0.674705	0	0	0	0	0.304188	0	0	0	0	0	0	1.87696	0	0.228729	0	3.69467	0.000420982	1.34376	0.00817879	NA	NA	NA	1.06299	FALSE	FALSE	FALSE	FALSE	FALSE	FALSE	FALSE	FALSE	FALSE
WBGene00001433	fkb-8	Y18D10A.25	2619.09	2373.38	2460.83	2251.37	2595.27	2535.24	2189.66	2192.76	2337.4	2515.38	2924.98	2179.61	301.911	1185.77	1336.42	2121.1	800.13	3518.92	665.372	4206.78	1668.22	127.706	37.9066	32.3518	93.9107	63.0062	2287.08	2298.63	1774.08	4449.67	-0.30613	0.816572	-0.325211	0.103424	Spermatogenic	1.29474	3.08198	1	FALSE	FALSE	FALSE	FALSE	TRUE	TRUE	FALSE	TRUE	TRUE
WBGene00001434	fkh-2	T14G12.4	0	0	0	0.129185	0.329725	0.212673	0.000776819	0	0	0	0.448203	0	0.90732	0	2.02411	0	0	1.38377	0	0.304188	0	0	0	0	0.00378886	0.247083	0.938482	0	0.285911	0	3.75099	0.644246	3.70984	0.24992	NA	NA	NA	1.29484	FALSE	FALSE	FALSE	FALSE	FALSE	FALSE	FALSE	FALSE	FALSE
WBGene00001435	fkh-3	C29F7.4	3.05229	3.04344	2.97202	2.32533	2.01132	2.62296	0.8545	0.423204	0.957999	1.60264	3.36153	0.646001	12.7025	0.739259	1.34941	0.672108	0	1.72971	0.318197	0	0.520474	0	1.57944	1.32048	0	4.20041	0.469241	0.361989	4.68894	0.925979	1.47591	0.018035	2.55589	3.33692e-25	Oogenic	7.28908	0.0146316	2.17137	FALSE	FALSE	TRUE	FALSE	FALSE	FALSE	FALSE	FALSE	FALSE
WBGene00001436	fkh-4	C29F7.5	3.05229	4.47005	3.60888	2.13155	2.67077	2.48118	0.8545	0.987475	0.957999	2.43364	2.68922	0.646001	14.9708	1.33067	1.34941	0.224036	0	3.11348	0.318197	0.304188	0.173491	0	1.57944	0.660242	0	5.43583	1.40772	0.361989	4.86048	0.925979	1.95121	0.00077509	3.02375	2.21663e-28	Oogenic	4.0775	0.00638097	1.67099	FALSE	FALSE	TRUE	FALSE	FALSE	FALSE	FALSE	FALSE	FALSE
WBGene00001437	fkh-5	F26A1.2	0.893353	0.570645	0	1.09807	0.329725	0.354455	0.3418	0.282136	0.2395	0.237429	0.448203	1.292	0	0	1.34941	0	0	0.691884	0.636395	1.53075	0	0	0	0	0	0	0	0	0	0	2.65915	0.0092559	1.69204	0.000239654	NA	NA	NA	1.27152	FALSE	FALSE	FALSE	FALSE	FALSE	FALSE	FALSE	FALSE	FALSE
WBGene00001438	fkh-6	B0286.5	0	0	0	0	0.065945	0	0.1709	0	0	0.118714	0	0	0	0	0	0	0	0	0	0	0	0	0	0	0.772928	0	0	0	0	0	-1.55856	0.0122807	0.927068	5.56486e-05	Spermatogenic	1.29382	2.58826	0.927881	FALSE	FALSE	FALSE	FALSE	FALSE	FALSE	FALSE	FALSE	FALSE
WBGene00001439	fkh-7	F26D12.1	2.82895	2.11614	3.39659	2.19614	2.30808	2.87108	0.8545	0.846407	0.957999	1.89943	1.34461	0	12.2488	2.36563	5.39764	2.24036	5.40426	13.1458	0.636395	5.47538	7.33001	0.475627	0.789721	1.32048	0	6.17708	1.87696	2.89591	3.08784	0	1.0468	0.0885905	-0.400651	0.0816648	Gender Neutral	4.99433	6.91062	1	FALSE	FALSE	TRUE	FALSE	FALSE	FALSE	FALSE	FALSE	FALSE
WBGene00001440	fkh-8	F40H3.4	0.893353	0.76086	0.636861	1.42103	1.81349	2.23306	1.1963	0.564271	0.2395	1.12779	0.560254	0.646001	0.45366	0.88711	2.02411	0.896144	0	0.691884	0	6.23585	1.73491	0	0	0	0	0	0	0	0.571821	0	3.14635	0.00579109	0.796385	0.164425	NA	NA	NA	1.3063	FALSE	FALSE	FALSE	FALSE	FALSE	FALSE	FALSE	FALSE	FALSE
WBGene00001441	fkh-9	K03C7.2	0.893353	0.76086	1.69829	0.775109	0.428643	1.02792	1.1963	1.41068	1.1975	0.474857	0.672305	0	0	0	3.37352	4.03265	2.40189	2.76754	5.72755	22.662	7.28664	0.475627	0	0	1.54586	0	0.938482	0.723978	0.114364	2.11652	-0.212963	0.936902	-0.386421	0.0595181	Gender Neutral	2.07043	3.20357	0.653957	FALSE	FALSE	FALSE	FALSE	TRUE	FALSE	FALSE	FALSE	FALSE
WBGene00001442	fkh-10	C25A1.2	0.446677	0	0	0.25837	0.329725	0.496237	0.1709	0	0.718499	0.118714	0.448203	0	0	0	1.18073	0.448072	0.600473	0	0	0.456282	0.346983	0	0	0	0.772928	0	0	0	0.343093	0	2.72075	0.21826	0.780382	0.590318	Gender Neutral	0.333325	0.829132	1.61619	FALSE	FALSE	FALSE	FALSE	FALSE	FALSE	FALSE	FALSE	FALSE
WBGene00001443	fli-1	B0523.5	84.5708	85.4066	87.8868	58.7791	52.4263	60.1155	30.3348	38.9347	38.0804	36.564	30.4778	24.548	175.566	28.9789	54.3137	32.2612	3.3026	173.317	22.2738	9.42983	27.4117	1.90251	18.9533	28.3904	3.09171	54.1112	54.7448	34.027	117.281	45.9021	0.589077	0.448699	0.385512	0.171335	Gender Neutral	38.2621	39.6514	1.24287	FALSE	FALSE	TRUE	FALSE	FALSE	FALSE	TRUE	TRUE	TRUE
WBGene00001444	flp-1	F23B2.5	0.148892	0.190215	0	0.129185	0.197835	0.0708909	0.1709	0.282136	0	0	0	0	0	0	0.674705	0	0	0.691884	0	3.34607	0.260237	0	0	0	0	0	0	0	1.20083	0	0.0450953	1	1.79897	4.89661e-13	NA	NA	NA	0.719787	FALSE	FALSE	FALSE	FALSE	FALSE	FALSE	FALSE	FALSE	FALSE
WBGene00001445	flp-2	W07E11.3	0	0	0	0	0	0	0	0	0	0	0	0	0	0	0	0	0	0	0	0	0	0	0	0	0	0	0	0	0	0	-1.65615	0.119359	-0.625234	0.105357	NA	NA	NA	0.966804	FALSE	FALSE	FALSE	FALSE	FALSE	FALSE	FALSE	FALSE	FALSE
WBGene00001446	flp-3	W07E11.2	0	0	0	0	0	0	0	0	0	0	0	0	0	0	0	0	0	0	0	0	0	0.475627	0	0.660242	0	0	0	0	0	0	-1.01988	0.49975	0.215309	0.756797	NA	NA	NA	1.07501	FALSE	FALSE	FALSE	FALSE	FALSE	FALSE	FALSE	FALSE	FALSE
WBGene00001447	flp-4	C18D1.3	0	0	0	0	0	0	0	0	0	0	0	0	0	0	0	0	0	0.922513	0	0	0	0	0	0	0	0	0	0	0	0	-1.42181	0.0910703	-1.26087	0.000664612	NA	NA	NA	0.979831	FALSE	FALSE	FALSE	FALSE	FALSE	FALSE	FALSE	FALSE	FALSE
WBGene00001448	flp-5	C03G5.7	0	0	0	0	0	0	0	0	0	0	0	0	0	0.295703	0	0	0	0	0	0.304188	0	0	0	0	0	1.07069	0	0	0	0	-1.86091	0.042352	-1.11706	4.51453e-05	NA	NA	NA	1.02357	FALSE	FALSE	FALSE	FALSE	FALSE	FALSE	FALSE	FALSE	FALSE
WBGene00001449	flp-6	F07D3.2	0.148892	0	0	0	0	0	0	0	0	0.118714	0	0	0	0	0	0	0	0	0	0	0	0	0	0	0	0	0.938482	0	0.228729	0	0.988121	0.138258	0.0408115	1	Spermatogenic	0.754987	2.31147	1.04634	FALSE	FALSE	FALSE	FALSE	FALSE	FALSE	FALSE	FALSE	FALSE
WBGene00001450	flp-7	F49E10.3	0	0	0	0	0	0	0	0	0	0	0	0	0	0	0	0	0	0	0	0	0	0	0	0	0	0	0	0	0	0	-2.32573	0.00580882	-1.33607	1.22831e-08	NA	NA	NA	0.930624	FALSE	FALSE	FALSE	FALSE	FALSE	FALSE	FALSE	FALSE	FALSE
WBGene00001451	flp-8	F31F6.4	0	0	0	0.129185	0.13189	0.0708909	0.3418	0	0.11975	0.118714	1.12051	0	0.0168022	0	0.337352	0	0.114107	1.44853	0.15553	0.318761	0.361146	0.00810582	0.00487482	0	0.0919585	0.0131636	0.00647229	0	0.00124309	0.00901767	-1.18263	0.177874	-0.243006	0.587566	NA	NA	NA	0.682003	FALSE	FALSE	FALSE	FALSE	FALSE	FALSE	FALSE	FALSE	FALSE
WBGene00001452	flp-9	C36H8.3	1.19114	0.76086	0.424574	1.42103	0.52756	1.34693	0.1709	0	0	0.118714	0.448203	0	0.45366	0	0.674705	0	0.0222397	0.691884	1.27279	1.21675	0.346983	0.00410023	0	0	0.772928	0.498618	2.81544	0	0.0228729	4.49761	-1.10955	0.244902	-0.606736	0.00359754	NA	NA	NA	1.57417	FALSE	FALSE	FALSE	FALSE	FALSE	FALSE	FALSE	FALSE	FALSE
WBGene00001453	flp-10	T06C10.4	0.148892	0.951075	0.212287	0.645924	0.593505	0.567127	0.1709	0.282136	0.718499	0.356143	0.448203	0	0	0.295703	0	0.448072	0	1.38377	0.636395	3.34607	0.693966	0	0	0	0	0	0	0	0.114364	0	-0.817606	0.191222	-0.701455	0.000140466	Spermatogenic	3.90507	15.6784	1.22146	FALSE	FALSE	FALSE	FALSE	FALSE	FALSE	FALSE	FALSE	FALSE
WBGene00001454	flp-11	K02G10.4	0	0	0	0	0.065945	0	0	0	0	0.0593572	0	0	0	0	0	0	0.600473	0	0	0	0	1.18907	0	0.330121	1.93232	0	0	0	0	0	-0.909569	0.416609	0.340456	0.29548	NA	NA	NA	1.08857	FALSE	FALSE	FALSE	FALSE	FALSE	FALSE	FALSE	FALSE	FALSE
WBGene00001455	flp-12	C05E11.8	0.148892	0	0	0.129185	0	0	0.6836	0	0.2395	0	0	0	0	0	0	0	0	0	0	8.82145	4.85776	0	0	0	0	0	0	0	0	1.85196	-1.28838	0.216129	-0.41154	0.128291	NA	NA	NA	0.776032	FALSE	FALSE	FALSE	FALSE	FALSE	FALSE	FALSE	FALSE	FALSE
WBGene00001456	flp-13	F33D4.3	0.15421	0.221918	0	0.136362	0.065945	0.0708909	0	0.282136	0.2395	0.118714	0	0	0	0	0	0	0.0333596	0	0	0	0	0	0	0	0	0	0	0	0	0	-1.85155	0.271603	-0.0326941	1	NA	NA	NA	1.65525	FALSE	FALSE	FALSE	FALSE	FALSE	FALSE	FALSE	FALSE	FALSE
WBGene00001457	flp-14	Y37D8A.15	0.446677	0.38043	0.636861	0.25837	0.13189	0.425346	5.127	6.20698	5.02949	4.27371	3.13742	1.292	0	0.295703	0	1.34422	3.00236	0.691884	0	8.56796	2.0819	0	0	0	0	0.494166	0	1.44796	0.114364	0	-0.256211	0.971666	-0.105045	0.787614	Gender Neutral	1.09998	1.10243	0.842076	FALSE	FALSE	FALSE	FALSE	FALSE	FALSE	FALSE	FALSE	FALSE
WBGene00001458	flp-15	ZK525.1	0	0	0	0	0	0	0	0	0	0	0	0	0	0	0	0	0	0	0	0	0	0	0	0	0	0	0	0	0	0	-1.53647	0.0298736	-1.54939	2.42449e-09	NA	NA	NA	0.818885	FALSE	FALSE	FALSE	FALSE	FALSE	FALSE	FALSE	FALSE	FALSE
WBGene00001459	flp-16	F15D4.8	88.8887	94.3467	93.8308	84.2285	92.5868	93.1507	208.156	196.366	182.738	191.486	158.664	144.704	19.0537	55.0008	49.2535	164.891	139.91	96.1719	47.0932	264.035	100.278	17.1226	0.789721	0	15.0721	0	83.5249	76.7416	137.008	213.504	-0.863035	0.456844	-1.12425	3.80115e-05	NA	NA	NA	1	FALSE	FALSE	FALSE	FALSE	TRUE	FALSE	FALSE	TRUE	TRUE
WBGene00001460	flp-17	C52D10.11	0.148892	0	0	0	0	0	0	0	0	0	0	0	0	0	0	0	0	0.691884	0	0	0	0	1.57944	0	0	0	0	0	0	0	-0.0654565	1	0.0167648	1	NA	NA	NA	1.26437	FALSE	FALSE	FALSE	FALSE	FALSE	FALSE	FALSE	FALSE	FALSE
WBGene00001461	flp-18	Y48D7A.2	1.34003	0.570645	0	0.645924	0.65945	0.567127	0.1709	0	0.2395	0	0	2.584	0	0.295703	0.674705	0	1.20095	0	0.636395	0.608376	0.346983	0	0	0	0	0	0	0.723978	0	0	-0.524766	0.731035	-0.111912	0.928962	NA	NA	NA	1	FALSE	FALSE	FALSE	FALSE	FALSE	FALSE	FALSE	FALSE	FALSE
WBGene00001462	flp-19	M79.4	0	0	0	0	0	0.212673	0	0	0	0	0.224102	0	0	0	0	0	0	0	0	0	0	0	0	0	0	0	0	0	0	0	-0.126753	1	0.267328	0.670614	NA	NA	NA	0.49675	FALSE	FALSE	FALSE	FALSE	FALSE	FALSE	FALSE	FALSE	FALSE
WBGene00001463	flp-20	E01H11.3	0	0	0	0	0	0	0	0	0	0	0	0	0	0	0	0	0	0	0	0	0	0	0	0	0	0.494166	0	0	0	0	-1.37757	0.0926086	-1.15565	3.32966e-05	NA	NA	NA	1	FALSE	FALSE	FALSE	FALSE	FALSE	FALSE	FALSE	FALSE	FALSE
WBGene00001464	flp-21	C26F1.10	0	0	0	0.129185	0	0	0	0	0	0	0	0	0	0	0	0	0	0	0.636395	0	0	0	0	0	0	0	0	0	0	0	-1.66787	0.100758	-1.10762	0.00340242	NA	NA	NA	1.41882	FALSE	FALSE	FALSE	FALSE	FALSE	FALSE	FALSE	FALSE	FALSE
WBGene00001465	flr-1	F02D10.5	0.446677	0.76086	0.636861	0	0.197835	0.425346	0.3418	0.282136	0.478999	0.237429	0	0	0.45366	0	0	0	1.80142	0.691884	3.18197	0	1.04095	0.951253	0	0	0	0.494166	0	0	0	0	-0.390337	0.783939	-0.57976	0.00669069	NA	NA	NA	0.802091	FALSE	FALSE	FALSE	FALSE	FALSE	FALSE	FALSE	FALSE	FALSE
WBGene00001466	flr-2	F58H1.4	0.595569	0	0.424574	0.129185	0.197835	0	0.1709	0.282136	0	0.118714	0.224102	0	0	0	1.01206	0	0	0	2.54558	3.34607	0	0	0	0.660242	0	0	0	0	0	0	0.190961	1	-1.17042	0.00084266	NA	NA	NA	1.47884	FALSE	FALSE	FALSE	FALSE	FALSE	FALSE	FALSE	FALSE	FALSE
WBGene00001468	flr-4	F09B12.6	17.1226	20.5432	14.4355	10.5932	9.69392	13.3275	0.5127	0.282136	1.916	0.474857	1.12051	0	0.90732	4.73125	9.78322	6.27301	24.0189	12.108	1.90918	5.77957	3.46983	2.37813	0	0	0	0.494166	7.50785	7.23978	1.48674	0.793697	-0.5517	0.711255	-0.83593	0.00115466	NA	NA	NA	1	TRUE	TRUE	FALSE	FALSE	FALSE	FALSE	FALSE	FALSE	FALSE
WBGene00001470	flt-1	ZK783.4	7.5935	8.1951	10.461	3.49876	5.25362	4.14712	4.18705	4.23204	5.02949	2.9085	2.24102	3.876	37.6538	2.66133	10.7953	1.34422	1.50118	15.9133	3.81837	18.8597	8.38542	0	1.57944	3.96145	0.0552091	5.95906	1.87696	3.61989	16.6972	5.82044	1.16833	0.0348439	0.602852	0.0113495	Oogenic	10.8703	0.273423	0.88273	FALSE	FALSE	TRUE	TRUE	TRUE	FALSE	TRUE	FALSE	TRUE
WBGene00001475	fmi-1	F15B9.7	0.744461	1.33151	0.955291	0.25837	0.461615	0.425346	0.1709	0.282136	0.2395	0.0593572	0	0.430667	0	0.295703	0	0.896144	1.58696	3.11348	1.90918	2.4335	0.921345	0	0.789721	0	0	0.78243	0	0	0	0	1.19464	0.352898	-0.0918818	1	NA	NA	NA	0.9899	FALSE	FALSE	FALSE	FALSE	FALSE	FALSE	FALSE	FALSE	FALSE
WBGene00001476	fmo-1	K08C7.2	1.19114	0.76086	0.424574	0.129185	0.065945	0.425346	0.6836	0.282136	0.2395	0.0593572	0.224102	0	0	0.394271	1.18073	1.12018	0.900709	1.03783	2.54558	1.21675	2.42888	0.237813	0	0	0	0	0.938482	2.17193	0.114364	0.661414	-0.0941606	1	-1.88793	1.80174e-20	NA	NA	NA	0.953953	FALSE	FALSE	FALSE	FALSE	FALSE	FALSE	FALSE	FALSE	FALSE
WBGene00001477	fmo-2	K08C7.5	0.148892	0	0	0	0	0.0708909	0	0	0	0	0.224102	0	0	0	0	0	0	0	0	0.608376	0.693966	0	0	0	0	0	0	0	0	0	3.12265	0.00527697	-1.40389	0.0924515	NA	NA	NA	0.954455	FALSE	FALSE	FALSE	FALSE	FALSE	FALSE	FALSE	FALSE	FALSE
WBGene00001478	fmo-3	Y39A1A.19	3.72231	1.52172	3.1843	3.35881	3.13239	3.29643	3.2471	2.82136	4.07149	8.78486	9.18817	12.92	0.90732	1.33067	2.02411	8.66273	13.8109	3.80536	3.81837	6.99632	2.60237	3.32939	0	0	2.31878	0	2.3462	2.17193	2.80193	6.74642	0.370173	0.768832	0.533726	0.00427991	NA	NA	NA	1	FALSE	FALSE	FALSE	FALSE	FALSE	FALSE	FALSE	FALSE	FALSE
WBGene00001479	fmo-4	F53F4.5	0.148892	0	0.212287	0.25837	0.13189	0.212673	0	0.282136	0	0	0	0	0	0.295703	1.01206	0	0.600473	0	1.27279	0.304188	0.346983	0	0	0	0	0.988332	0	0	0.114364	0	0.319968	0.799235	0.0201748	1	Gender Neutral	12.995	19.903	0.874052	FALSE	FALSE	FALSE	FALSE	FALSE	FALSE	FALSE	FALSE	FALSE
WBGene00001480	fmo-5	H24K24.5	44.3699	38.2332	36.3152	293.766	244.414	260.134	63.7457	78.4337	74.9634	389.264	360.58	378.556	25.8586	65.4983	39.3016	37.414	132.404	82.3343	23.8648	233.312	104.442	12.6041	0.789721	0.660242	4.63757	1.4825	75.5478	69.8638	110.647	235.463	-0.618641	0.497508	-0.564447	0.00928733	Spermatogenic	1.79535	3.89981	1	FALSE	FALSE	FALSE	FALSE	TRUE	TRUE	FALSE	TRUE	TRUE
WBGene00001481	fog-1	Y54E10A.4	15.7826	13.5053	14.8601	20.282	16.5522	17.1911	7.3487	11.0033	7.18499	8.78486	11.6533	11.628	11.1147	4.13985	10.964	45.7034	0.600473	15.2215	6.36395	6.08376	3.81681	0.951253	0.789721	1.32048	0.772928	4.4475	12.2003	14.4796	10.979	8.99523	-0.221438	1	0.865029	0.000627154	Spermatogenic	20.1308	85.9974	1	FALSE	FALSE	TRUE	FALSE	FALSE	FALSE	TRUE	TRUE	TRUE
WBGene00001482	fog-2	Y113G7B.5	9.30576	7.03796	11.8881	5.74872	6.56153	6.34474	9.99766	10.8622	9.46024	10.2688	7.61946	10.336	74.8539	5.17481	9.78322	11.6499	0.300236	14.1836	2.86378	1.67303	1.21444	0.475627	2.76402	3.96145	0.772928	12.6012	6.10013	6.87779	17.3262	12.9637	0.0773902	1	0.518546	0.00554347	Spermatogenic	8.87027	43.4538	2.71977	FALSE	FALSE	TRUE	FALSE	FALSE	FALSE	FALSE	FALSE	FALSE
WBGene00001483	fog-3	C03C11.2	0.595569	0.570645	0.424574	0.129185	0.197835	0	1.1963	1.97495	0.957999	0.949714	0.224102	0	0	0	0.337352	67.6589	0	1.38377	3.18197	0.912564	1.04095	0	0.789721	0.660242	0.772928	0	0	0	0.114364	0	-0.340756	1	-0.313431	0.731347	Spermatogenic	0.969645	231.947	1.04282	FALSE	FALSE	FALSE	FALSE	FALSE	FALSE	FALSE	FALSE	FALSE
WBGene00001484	fox-1	T07D1.4	1.63781	2.66301	2.54744	0.516739	1.18701	1.13425	0.3418	0.564271	0.957999	1.54329	1.12051	0	8.61954	1.18281	2.02411	0.448072	0.600473	1.38377	0	0.608376	0	0	0	1.32048	0	3.45916	0	0	4.34584	0	1.55019	0.00589118	1.34631	1.10432e-09	Oogenic	7.77489	0.245184	1.14208	FALSE	FALSE	FALSE	FALSE	FALSE	FALSE	FALSE	FALSE	FALSE
WBGene00001485	fre-1	Y113G7A.8	48.8366	47.8391	50.312	39.4014	35.2146	38.0389	49.2192	53.8879	48.8579	65.2929	41.907	42.636	104.342	24.2477	37.2774	25.092	39.331	47.9707	9.54592	28.5937	19.0841	2.37813	5.52805	1.98072	0.772928	21.0844	45.0471	36.1989	42.0861	62.4375	0.331005	0.774067	0.515452	0.0065518	Gender Neutral	44.888	33.4066	1	FALSE	FALSE	TRUE	FALSE	FALSE	FALSE	FALSE	TRUE	TRUE
WBGene00001486	frh-1	F59G1.7	8.33796	8.27435	8.49147	3.74636	5.14371	6.13207	5.9815	5.64271	8.62199	5.04536	6.72305	0.646001	27.6733	2.95703	6.74705	6.27301	0.600473	8.30261	2.54558	1.52094	5.89871	0	0.789721	1.32048	0.772928	7.48309	2.81544	0.723978	3.77402	0.529131	-0.411554	0.64165	0.3419	0.105166	Gender Neutral	48.4145	32.3775	3.20522	FALSE	FALSE	TRUE	FALSE	FALSE	FALSE	FALSE	FALSE	FALSE
WBGene00001487	frk-1	T04B2.2	3.42452	1.33151	2.12287	0.25837	0.13189	0.283564	7.3487	7.8998	5.74799	0.712286	0.448203	0	0.90732	1.77422	1.68676	3.13651	19.5154	0	0	3.65026	6.24569	27.1107	1.57944	0.660242	3.09171	0.494166	0	0.723978	0.914914	0	-2.65236	0.0688817	-2.73573	6.1284e-18	Spermatogenic	0.141717	154.933	0.853196	FALSE	FALSE	FALSE	FALSE	FALSE	FALSE	FALSE	FALSE	FALSE
WBGene00001488	frm-1	ZK270.2	895.128	845.125	917.716	988.135	900.084	1016.75	1224.84	1354.82	1258.69	1430.27	1286.79	984.505	307.642	338.728	628.773	758.138	1992.4	1182.57	273.332	2321.21	1374.75	110.345	7.89721	9.90362	69.5635	23.8847	739.523	779.724	812.673	962.093	0.19126	0.991286	0.685606	0.00091719	Gender Neutral	53.0313	84.5676	1	FALSE	FALSE	FALSE	FALSE	FALSE	FALSE	FALSE	TRUE	TRUE
WBGene00001489	frm-2	T04C9.6	6.40237	5.38943	8.0669	6.33006	4.81399	6.38018	12.1909	13.4955	7.42449	3.79886	5.15434	3.876	3.17562	1.47852	2.36147	1.79229	4.80378	5.7657	4.45476	1.21675	4.1638	2.85376	0	0	3.09171	1.4825	3.75393	2.89591	1.25801	2.38109	0.0560351	1	-0.327202	0.127914	Gender Neutral	2.81877	1.44954	1.24985	FALSE	FALSE	FALSE	FALSE	FALSE	FALSE	FALSE	FALSE	FALSE
WBGene00001490	frm-3	H05G16.1	0.148892	0.76086	0.212287	0	0.0989175	0.354455	0	0	0.2395	0.118714	0	1.292	0	0	0	0.448072	0.600473	1.38377	0	1.52094	1.73491	0	0	0	0	0	0.938482	0	0	1.85196	0.210879	1	-0.289903	0.451375	Oogenic	0.332452	0.0353633	0.926269	FALSE	FALSE	FALSE	FALSE	FALSE	FALSE	FALSE	FALSE	FALSE
WBGene00001491	frm-4	C24A11.8	38.712	34.2387	36.5133	30.1703	29.1477	32.1845	19.3972	28.2136	22.2136	24.8113	27.5645	20.672	115.57	12.7152	25.5544	27.3324	2.40189	68.4966	2.54558	3.34607	13.3588	3.32939	7.89721	7.9229	1.55722	49.6225	24.4005	18.0994	52.6076	11.9936	1.03246	0.042352	0.671133	0.000239653	Gender Neutral	50.8003	51.5786	2.29156	FALSE	FALSE	TRUE	FALSE	FALSE	FALSE	TRUE	TRUE	TRUE
WBGene00001492	frm-5	Y38C1AB.8	1.11669	1.42661	2.12287	1.29185	0.824313	1.41782	0.8545	0.987475	0.957999	0.474857	0.896407	0	2.2683	0	0.168676	1.12018	1.50118	1.03783	0	0.76047	2.02407	1.90251	0	0	0	0.411805	0	1.80994	0.914914	0.396848	0.459767	0.597179	0.540582	0.0179025	Oogenic	3.55137	0.826163	1	FALSE	FALSE	FALSE	FALSE	FALSE	FALSE	FALSE	FALSE	FALSE
WBGene00001493	frm-7	C51F7.1	10.8691	7.41839	8.70376	7.49272	6.92423	7.86889	4.2725	6.48912	5.02949	4.03629	4.03383	3.876	14.5171	4.73125	6.4097	1.56825	9.60757	18.6809	16.5463	4.56282	5.89871	4.28064	0.789721	0	3.09171	3.95333	4.69241	4.70586	6.4044	0.793697	1.28543	0.00950625	0.188614	0.406481	NA	NA	NA	1.29541	FALSE	FALSE	TRUE	FALSE	FALSE	FALSE	FALSE	FALSE	FALSE
WBGene00001494	frm-8	H09G03.2	3.12674	2.66301	2.54744	8.65538	7.78151	7.23087	13.3302	16.0817	7.66399	26.9481	19.0486	21.964	1.84705	1.18327	3.37474	13.0319	7.21076	0.0993475	1.94662	6.87618	3.24403	0.990889	0.0261333	0	0.772928	0.494166	0	0.723978	4.00275	2.73032	0.360841	0.862845	0.156442	0.740395	Oogenic	0.791208	0.380106	1.12912	FALSE	FALSE	FALSE	FALSE	FALSE	FALSE	FALSE	FALSE	FALSE
WBGene00001495	frm-9	F31B12.3	2.08449	1.90215	2.12287	0.25837	0.461615	0.7798	0	0	0	0	0.224102	0	1.36098	0.591407	1.68676	0.448072	0.638002	2.76754	0.636395	3.04188	2.42888	0.71344	0	0	0	0.741249	0.938482	1.44796	0	0	-0.677816	0.59021	0.523631	0.0368465	NA	NA	NA	0.891429	FALSE	FALSE	FALSE	FALSE	FALSE	FALSE	FALSE	FALSE	FALSE
WBGene00001496	frm-10	F25H9.5	43.4765	28.0567	31.6307	30.8106	31.4558	30.4831	20.508	15.6585	19.5192	15.3141	15.7992	17.442	34.0245	22.4735	44.8679	20.686	13.2104	74.0316	15.5917	23.2704	32.4429	4.04283	4.73833	1.32048	3.09171	9.01853	56.3089	48.5065	26.1322	23.2818	0.549609	0.611955	0.0264098	1	Oogenic	49.1701	15.1843	1.68714	FALSE	FALSE	FALSE	TRUE	FALSE	FALSE	TRUE	TRUE	TRUE
WBGene00001497	fars-1	T08B2.9	46.0821	51.5483	57.3175	33.4589	32.1812	34.6657	38.1107	41.1918	47.1814	28.254	34.2876	28.424	190.084	12.4195	24.2894	19.0431	1.20095	76.7992	3.18197	3.80235	8.32759	1.90251	6.31777	15.5157	1.54586	74.8662	4.69241	10.1357	82.9713	28.8754	-0.229202	0.924594	-0.0446465	1	Gender Neutral	180.596	201.432	1.21938	FALSE	FALSE	TRUE	FALSE	FALSE	FALSE	TRUE	FALSE	TRUE
WBGene00001498	fars-3	F22B5.9	53.1545	52.3091	50.312	41.0808	33.8957	33.177	33.3255	37.524	45.5049	36.3266	34.9599	52.9721	174.659	8.8711	23.952	14.3383	1.20095	69.1884	9.54592	3.95444	10.4095	0.951253	9.08179	9.90362	2.31878	42.4983	19.7081	18.4614	52.0358	23.2818	-0.066849	1	-0.103213	0.769128	Gender Neutral	148.598	180.369	0.764955	FALSE	FALSE	TRUE	FALSE	FALSE	FALSE	TRUE	TRUE	TRUE
WBGene00001499	fsn-1	C26E6.5	20.8449	19.9726	18.9997	23.2533	21.4321	26.017	13.672	9.87475	11.017	15.4329	11.8774	19.38	55.8002	10.941	19.9038	14.3383	2.40189	33.2105	2.54558	7.30051	7.98061	1.42688	3.15888	2.64097	0	15.3191	28.1544	17.3755	20.3568	15.0802	-0.319903	0.924666	0.649688	0.00114223	Gender Neutral	150.18	92.9096	2.27541	FALSE	FALSE	TRUE	FALSE	FALSE	FALSE	TRUE	TRUE	TRUE
WBGene00001500	ftn-1	C54F6.14	0.148892	0	0	0	0.197835	0.0708909	0	0	0	0	0	0	0	0	0	0	0	0	0	0	0	1.42688	0	0	0	0	0	0	0.228729	0	5.46174	2.01037e-14	0.95598	0.000253732	NA	NA	NA	0.757476	FALSE	FALSE	FALSE	FALSE	FALSE	FALSE	FALSE	FALSE	FALSE
WBGene00001501	ftn-2	D1037.3	2.38228	1.33151	1.27372	2.19614	0.857285	1.70138	1.0254	2.25709	1.1975	0.593572	0.672305	0	1.36098	1.47852	3.37352	0.448072	2.40189	1.38377	1.27279	1.82513	4.1638	3.80501	0.789721	0	0.772928	0	1.87696	0	0.343093	0	-0.607128	0.370027	-0.200839	0.472398	Spermatogenic	17.6769	79.754	0.669334	FALSE	FALSE	FALSE	FALSE	FALSE	FALSE	FALSE	FALSE	FALSE
WBGene00001502	ftt-2	F52D10.3	4.02009	2.66301	4.8826	2.97125	2.30808	2.41029	2.7344	2.53922	2.874	5.69829	4.03383	5.81401	9.0732	1.77422	2.02411	0.896144	1.80142	7.61073	3.81837	3.04188	0.693966	0.475627	1.57944	0.660242	0.772928	1.58133	0.938482	0.723978	1.25801	8.20153	-0.778211	0.196642	0.259107	0.345365	Gender Neutral	136.133	104.778	0.840054	FALSE	FALSE	FALSE	FALSE	FALSE	FALSE	FALSE	FALSE	FALSE
WBGene00001503	fum-1	H14A12.2	23.6739	25.4888	24.413	20.9925	19.5197	17.0847	12.9884	16.646	12.933	17.5697	11.7653	10.336	59.6563	9.16681	23.6147	8.51337	5.40426	38.7455	8.59133	8.36517	9.88901	1.90251	5.13319	3.30121	0.772928	21.9904	23.462	21.7193	16.8687	12.9637	-0.952153	0.117621	0.0050558	1	Gender Neutral	192.253	210.558	0.984733	FALSE	FALSE	TRUE	TRUE	FALSE	FALSE	TRUE	TRUE	TRUE
WBGene00001505	fut-1	K08F8.3	1.48892	1.90215	1.27372	0.387554	0.461615	0.425346	2.0508	3.38563	0.2395	0.356143	0	0	0.945125	0.88711	1.34941	1.79229	3.60284	1.38377	1.90918	3.95444	3.81681	0.951253	0	0	0	0.988332	0	0	0.228729	6.34957	0.0697268	1	-0.0273315	1	Spermatogenic	0.380256	13.5801	1	FALSE	FALSE	FALSE	FALSE	FALSE	FALSE	FALSE	FALSE	FALSE
WBGene00001506	fut-2	EGAP9.2	0.818907	0	0	0	0.13189	0.0708909	0.1709	0	0.2395	0	0	0	0	0	0	0	0	0.691884	0	0	1.04095	0.475627	0	0	0	0	0.938482	0	0	0	-1.49403	0.392455	-2.96363	1.00427e-11	NA	NA	NA	1.05453	FALSE	FALSE	FALSE	FALSE	FALSE	FALSE	FALSE	FALSE	FALSE
WBGene00001507	fut-4	K12H6.3	0	0	0	0	0	0	0	0	0	0	0	0	0	0	0	0	0	0	0	0.608376	0	0	0.789721	0	2.31878	0	0	0	0	0	-1.62268	0.0604524	0.524787	0.245112	NA	NA	NA	0.809808	FALSE	FALSE	FALSE	FALSE	FALSE	FALSE	FALSE	FALSE	FALSE
WBGene00001508	fut-8	C10F3.6	0.595569	0.190215	0.212287	0	0	0.141782	0.8545	0	0.718499	0	0	0	0	0.394271	0.337352	0	0	1.23754	0.981753	0.684423	0	0.475627	0	0	0.772928	0	0	0	0.114364	0	-0.203867	1	-0.471851	0.03594	Spermatogenic	0.306437	0.854479	1.40945	FALSE	FALSE	FALSE	FALSE	FALSE	FALSE	FALSE	FALSE	FALSE
WBGene00001509	fzo-1	ZK1248.14	79.7318	82.3631	84.0656	49.0902	51.4371	56.4292	53.3636	59.5306	65.8624	42.2623	49.8626	40.052	314.84	27.7961	48.5788	16.5787	3.00236	168.161	15.9099	5.1712	24.9828	5.23189	8.68693	13.8651	0	102.787	35.6623	39.0948	125.229	17.4613	0.489051	0.478045	0.37093	0.0532261	Gender Neutral	59.0625	48.4906	0.965759	FALSE	FALSE	TRUE	TRUE	FALSE	FALSE	TRUE	TRUE	TRUE
WBGene00001510	fzr-1	ZK1307.6	39.3075	41.0864	45.4294	41.7267	43.3918	44.2714	25.4641	31.3171	19.7587	28.1353	28.573	27.132	137.005	15.0809	30.6991	13.8902	1.80142	79.5667	7.00034	12.7759	7.98061	0.951253	3.9486	5.28193	0.772928	26.1908	29.0929	28.2351	71.0202	29.3668	0.595528	0.372162	0.455068	0.0258675	Gender Neutral	38.5016	20.224	1	FALSE	FALSE	TRUE	TRUE	FALSE	FALSE	TRUE	TRUE	TRUE
WBGene00001511	fzy-1	ZK177.6	62.8325	59.9177	63.8983	53.7409	52.4263	60.913	45.6303	56.5212	49.3369	41.7281	37.2009	28.424	280.135	24.5434	48.5788	55.561	3.00236	92.7125	10.8187	7.90889	17.0022	4.28064	20.5327	17.8265	2.31878	68.1949	36.6008	38.3708	82.3423	7.40783	0.601291	0.429003	1.01826	7.88959e-08	Gender Neutral	152.718	118.387	2.13808	FALSE	FALSE	TRUE	FALSE	FALSE	FALSE	TRUE	FALSE	TRUE
WBGene00001512	gab-1	ZC482.1	0	0.190215	0	0	0.13189	0	0	0	0	0	0	0	0	0	0	0	0.171564	0	0.636395	0.304188	0	0.475627	0	0	0	0	0	0	0	0	1.89549	0.633011	-0.465514	0.691478	NA	NA	NA	1.03244	FALSE	FALSE	FALSE	FALSE	FALSE	FALSE	FALSE	FALSE	FALSE
WBGene00001513	gad-1	T05H4.14	58.8124	60.4884	63.8983	25.837	29.6313	29.916	70.4108	62.9163	62.9884	43.8451	42.8595	34.884	232.274	18.925	30.6991	33.6054	1.80142	70.5722	13.3643	4.56282	15.2672	0.475627	13.4253	13.2048	2.31878	73.3719	28.1544	24.6152	67.818	12.17	0.21921	0.98612	0.819632	1.36107e-05	Gender Neutral	77.4904	56.8432	1.20545	FALSE	FALSE	TRUE	FALSE	FALSE	FALSE	TRUE	TRUE	TRUE
WBGene00001514	xnd-1	C05D2.5	55.239	63.6269	54.5577	41.9205	48.6674	43.1371	46.9121	53.6058	59.5157	48.3761	54.7929	29.716	136.098	11.0889	25.1328	23.7478	0	53.2751	4.45476	5.62748	9.02156	1.90251	7.10749	7.9229	0.772928	41.2629	19.7081	16.6515	52.0929	14.6834	0.16603	1	0.967594	2.41456e-06	Gender Neutral	94.9368	45.7028	4.06704	FALSE	FALSE	TRUE	FALSE	FALSE	FALSE	TRUE	TRUE	TRUE
WBGene00001515	gap-1	T24C12.2	0.148892	0.570645	0.849147	1.16266	1.38485	0.850691	0	0.282136	0	0.118714	0.224102	0	0	0.591407	3.37352	0	0	2.07565	0	0.608376	0.346983	0.475627	0	0	0	0.494166	0.938482	1.44796	0	0	-0.479888	0.788388	-0.260969	0.529528	Spermatogenic	0.29037	0.719667	1.08662	FALSE	FALSE	FALSE	FALSE	FALSE	FALSE	FALSE	FALSE	FALSE
WBGene00001516	gap-2	ZK899.8	6.21625	7.6086	6.58089	1.29185	3.09942	2.83564	1.3672	0.564271	1.916	1.18714	1.56871	1.292	9.30003	1.47852	4.38558	0.896144	0	5.53508	1.90918	3.04188	1.73491	0.475627	0.789721	1.98072	0.772928	1.4825	3.75393	1.44796	4.23148	4.76218	0.368396	0.715841	0.295194	0.186678	Oogenic	11.4113	0.854486	1.70199	FALSE	FALSE	FALSE	FALSE	FALSE	FALSE	FALSE	FALSE	FALSE
WBGene00001517	gar-1	C15B12.5	0.297784	0.190215	0.424574	0.387554	0	0.141782	0.3418	0	0.299375	0	0	0	0	0	0.337352	0	0.600473	0	0.636395	1.82513	0.693966	0	0	0	0	0	0	0.723978	0	3.43935	0.564055	0.924594	0.0229848	1	Gender Neutral	0.291966	0.461525	1.35871	FALSE	FALSE	FALSE	FALSE	FALSE	FALSE	FALSE	FALSE	FALSE
WBGene00001518	gar-2	F47D12.1	1.19114	0.951075	1.91058	0.322962	0.461615	0.567127	2.0508	2.25709	1.437	0.593572	0.448203	0	0	0.591407	1.01206	0	0	2.76754	0.636395	11.7112	4.85776	0.951253	0	0	0	0	1.40772	1.44796	0.457457	0	-0.023628	1	0.217161	0.639912	NA	NA	NA	1.77463	FALSE	FALSE	FALSE	FALSE	TRUE	FALSE	FALSE	FALSE	FALSE
WBGene00001519	gar-3	Y40H4A.1	0.148892	0	0.212287	0	0	0.0708909	0.5127	0.564271	0.2395	0	0	0	0	0	0	0	0.126767	0	0	0.608376	1.38793	0.0528474	0	0	0	0	0	0	0	0	0.0851889	1	-0.598003	0.0367604	NA	NA	NA	1.5571	FALSE	FALSE	FALSE	FALSE	FALSE	FALSE	FALSE	FALSE	FALSE
WBGene00001520	gas-1	K09A9.5	11.9858	16.1683	12.4188	28.5498	24.3007	24.7409	37.0853	31.7403	36.404	68.0827	57.258	54.2641	5.67075	7.09688	5.56632	0.672108	1.20095	12.7999	22.9102	25.2476	10.583	0	0.789721	0	0.772928	3.62388	9.85406	7.23978	6.29004	13.2283	-1.0383	0.116276	-0.308685	0.222063	Gender Neutral	23.4631	26.7947	0.967592	FALSE	FALSE	FALSE	FALSE	TRUE	TRUE	FALSE	FALSE	FALSE
WBGene00001522	gbh-1	D2089.5	9.38021	6.46731	7.43004	16.9232	20.9046	18.7861	2.0508	3.38563	2.395	8.31	9.63637	6.46001	12.2488	5.32266	24.6267	0	1.20095	27.6754	1.27279	6.38795	3.81681	1.42688	1.57944	0	0	3.95333	16.8927	15.9275	13.0375	25.1337	0.218075	1	0.00139863	1	Gender Neutral	5.35419	4.14093	1.33503	FALSE	TRUE	TRUE	TRUE	FALSE	FALSE	TRUE	TRUE	TRUE
WBGene00001523	gbh-2	M05D6.7	90.6009	83.124	68.6748	118.785	127.153	143.814	64.116	68.7	66.5809	110.444	113.097	89.1481	34.2513	58.5493	67.8922	93.199	123.697	170.895	60.1393	113.462	36.4332	5.23189	0.789721	1.32048	2.31878	0	117.31	136.108	72.7929	175.275	-0.911737	0.54876	-0.843707	0.0277605	NA	NA	NA	1.13987	FALSE	FALSE	FALSE	FALSE	TRUE	TRUE	FALSE	TRUE	TRUE
WBGene00001526	gck-1	T19A5.2	140.405	137.716	131.83	85.3266	77.1227	83.7576	71.1799	78.5748	82.3879	67.6672	77.3151	94.3161	302.591	35.928	57.0126	81.1011	3.3026	171.933	26.0922	7.90889	29.1466	8.56128	17.3739	17.1663	2.70525	81.4139	40.3547	47.7825	165.199	34.6581	0.388	0.673329	0.099346	0.762411	Spermatogenic	42.8668	90.6787	0.88849	FALSE	FALSE	TRUE	FALSE	FALSE	FALSE	TRUE	TRUE	TRUE
WBGene00001527	gcs-1	F37B12.2	42.881	37.6626	44.1557	16.1481	18.9262	22.5433	30.9329	26.2386	31.8535	18.0446	21.2897	15.504	107.064	16.8551	29.687	10.3057	7.80615	62.2696	12.0915	18.7076	16.8287	1.90251	8.29207	1.98072	0.772928	29.8147	21.5851	24.6152	36.5966	25.6629	0.592919	0.363316	0.604598	0.00146028	Gender Neutral	69.7119	69.1486	0.954729	FALSE	FALSE	TRUE	TRUE	FALSE	FALSE	TRUE	TRUE	TRUE
WBGene00001528	gcy-1	AH6.1	0.607977	0	0.106143	0.0645924	0	0	1.11085	1.26961	1.55675	0.118714	0	0	0	0	0.281127	0.149357	0.600473	0	0	5.1712	2.16864	0	0	0.660242	0	0.247083	0	0	0	0.529131	5.12548e-15	1	0	1	NA	NA	NA	5.79907	FALSE	FALSE	FALSE	FALSE	FALSE	FALSE	FALSE	FALSE	FALSE
WBGene00001529	gcy-2	R134.2	1.42688	1.33151	1.16758	0.0645924	0.065945	0	5.55425	4.3731	6.10724	0.237429	0.448203	1.292	0.45366	1.18281	2.97995	4.18201	8.40662	0.691884	0	9.27773	3.20959	0.475627	0.789721	1.32048	1.54586	0.247083	0	1.44796	0.571821	1.32283	5.12548e-15	1	-0.497266	1	Spermatogenic	0.00193745	1.77007	0.902596	FALSE	FALSE	FALSE	FALSE	FALSE	FALSE	FALSE	FALSE	FALSE
WBGene00001530	gcy-3	R134.1	0.756869	0.190215	1.06143	0	0	0	0	0	0	0.356143	0	0	0	0	1.46186	3.73394	1.80142	2.4216	0	2.5856	0.780712	0	0	0	0	0	0	0	0	0	5.12548e-15	1	0.26087	1	NA	NA	NA	0.947445	FALSE	FALSE	FALSE	FALSE	FALSE	FALSE	FALSE	FALSE	FALSE
WBGene00001531	gcy-4	ZK970.5	0.148892	0	0.212287	0	0.065945	0	0	0	0	0	0	0	0	0	0.337352	0.896144	1.20095	1.38377	0	2.28141	0	0	0	0	0	0.494166	0.938482	0	0	0	1.5388	1	0	1	NA	NA	NA	0.888628	FALSE	FALSE	FALSE	FALSE	FALSE	FALSE	FALSE	FALSE	FALSE
WBGene00001532	gcy-5	ZK970.6	0.0372231	0	0.212287	0	0.0329725	0	0.1709	0.282136	0	0.237429	0	0	0	0	0	0.448072	0	0.691884	0	1.52094	1.12769	0	0	0	0	0	0	0	0	0	5.12548e-15	1	-1.01825	0.869766	NA	NA	NA	0.989089	FALSE	FALSE	FALSE	FALSE	FALSE	FALSE	FALSE	FALSE	FALSE
WBGene00001533	gcy-6	B0024.6	0.744461	0.570645	0	0.387554	0.329725	0.638018	0.1709	0.282136	0.718499	0.593572	0	0	0	0.591407	1.34941	0.448072	0	0.691884	0.636395	3.04188	0.693966	0	0	0	0	0	0	0	0	0	3.27334	0.71898	-2.51847	0.732849	NA	NA	NA	0.991413	FALSE	FALSE	FALSE	FALSE	FALSE	FALSE	FALSE	FALSE	FALSE
WBGene00001534	gcy-7	F52E1.4	0	0	0	0	0	0	0	0	0	0.0395714	0	0	0	0	0	0	0	0	0	0	0	0	0	0	0.772928	0.494166	0	0	0	0	1.53878	1	0.303948	1	NA	NA	NA	1.0219	FALSE	FALSE	FALSE	FALSE	FALSE	FALSE	FALSE	FALSE	FALSE
WBGene00001535	gcy-8	C49H3.1	3.72231	2.09237	2.12287	11.6912	10.0896	11.5552	1.5381	1.12854	1.437	1.42457	0.224102	2.584	0.90732	2.06992	5.73499	0.896144	2.40189	10.3783	1.90918	5.77957	2.0819	0.951253	0	0	0	0.494166	7.50785	10.8597	3.2022	7.93697	0.811543	0.942999	0.296499	1	NA	NA	NA	1.42939	FALSE	TRUE	FALSE	FALSE	FALSE	FALSE	FALSE	FALSE	FALSE
WBGene00001536	gcy-9	ZK455.2	0	0.190215	0	0.129185	0	0.0708909	0	0	0	0	0	0	0.45366	0.295703	0	0	0.0146457	0.691884	0	1.01396	0.346983	0	0	0	0.772928	0	0	0	0	0	-2.06786	0.0276561	1.68256	0.0121806	Spermatogenic	0.297229	0.815354	0.539348	FALSE	FALSE	FALSE	FALSE	FALSE	FALSE	FALSE	FALSE	FALSE
WBGene00001537	gcy-11	C30G4.3	0.595569	0	0	0	0.26378	0.141782	0	0	0	0	0	0	0.90732	0	0.337352	0	0	0	0	0.608376	0	0	0.947665	0	0	0	0.938482	0.723978	0.457457	0	1.15378	0.29323	-0.125646	0.993808	NA	NA	NA	0.476028	FALSE	FALSE	FALSE	FALSE	FALSE	FALSE	FALSE	FALSE	FALSE
WBGene00001538	gcy-12	F08B1.2	1.48892	0.570645	1.48601	0.25837	0.39567	0.567127	3.418	1.97495	2.395	0.593572	0.224102	0	2.2683	0.591407	0	0	1.95154	0.691884	1.27279	1.21675	2.42888	5.70752	0	2.64097	0	1.4825	0	2.17193	0.343093	0	0.622025	0.450203	0.735871	6.29733e-05	Spermatogenic	1.81677	58.6869	0.977944	FALSE	FALSE	FALSE	FALSE	FALSE	FALSE	FALSE	FALSE	FALSE
WBGene00001539	gcy-13	F23H12.6	0	0	0	0	0.13189	0.0708909	0	0	0	0	0	0	0.45366	0	0.674705	0	0	0	0	0	0	0	0	0	0	0	0	0.723978	0	0	1.53875	1	-1.75364	1	NA	NA	NA	1	FALSE	FALSE	FALSE	FALSE	FALSE	FALSE	FALSE	FALSE	FALSE
[truncated: 20,217 more rows]
[truncated: 20 more columns]

## Sheet: References and Key
N2.20C.r1.062916.ppm	N2.20C.r2.062916.ppm	N2.20C.r3.062916.ppm	N2.25C.r1.062916.ppm	N2.25C.r2.062916.ppm	N2.25C.r3.062916.ppm	nhl2.20C.r1.062916.ppm	nhl2.20C.r2.062916.ppm	nhl2.20C.r3.062916.ppm	nhl2.25C.r1.062916.ppm	nhl2.25C.r2.062916.ppm	nhl2.25C.r3.062916.ppm	CSR1IP.N2.ppm	N2.ppm	DA1316.ppm	csr1.DA1316.ppm	ego1.ppm	WT.ppm	glp4.ppm	Gu.WAGO1IP.ppm	Gu.WAGO1Input.ppm	Gu.deb26.ppm	Gu.drh3.r1.ppm	Gu.drh3.r2.ppm	Gu.ekl1.ppm	Gu.mago12.ppm	Gu.wt.r1.ppm	Gu.wt.r2.ppm	Shir.Input.WAGO9IP.ppm	Shir.WAGO9IP.ppm	nhl2.20C.062916__N2.20C.062916.edgeR.logFC	nhl2.20C.062916__N2.20C.062916.edgeR.FDR	nhl2.25C.062916__N2.25C.062916.edgeR.logFC	nhl2.25C.062916__N2.25C.062916.edgeR.FDR	ce.germline.genes.Ortiz.G3_2014.type	Expression_in_fog2_gonads_RPKM	Expression_in_fem3_gonads_RPKM	CGH1__IgG.average.ratio	N2.20C.062916__nhl2.20C.062916	N2.25C.062916__nhl2.25C.062916	CSR1IP.N2__N2	DA1316__csr1.DA1316	WAGO1IP__WAGO1Input	Shir.WAGO9IP__Shir.Input.WAGO9IP	DA1316__ego1	Gu.wt.r1__Gu.drh3.r1	DA1316__Gu.ekl1	Gu.wt.r1__Gu.mago12	WT__glp4	Gu.wt.r2__Gu.drh3.r2
[truncated: 2 more rows]
[truncated: 17 more columns]
