# Supplementary material for: The TRIM-NHL protein NHL-2 is a co-factor in the nuclear and somatic RNAi pathways in C. elegans
Source: eLife. 2018 Dec 21;7:e35478. doi: 10.7554/eLife.35478 (PMC6351104; doi:10.7554/eLife.35478)
Supplement: Supplementary file 4. [file elife-35478-supp4.zip]

Archive with 2 entries (2 files):
- vennpie.R
- demo.vennpie.R
